# Supplementary material for: Ume6-dependent pathways of morphogenesis and biofilm formation in Candida auris
Source: Microbiol Spectr. 2024 Sep 19;12(11):e01531-24. doi: 10.1128/spectrum.01531-24 (PMC11537075; doi:10.1128/spectrum.01531-24)
Supplement: Supplementary File S1 — Comparative transcriptomic analysis of the strains UME6HA and IV.1. [file spectrum.01531-24-s0002.xlsx]

## Sheet: Ume6-HA vs IV.1
File S1: Comparative transcriptomic analysis of the strains UME6HA and IV.1. Results are expressed as fold-change of UME6HA compared to IV.1.
locus tag	Chromosome	Region	Max group mean	Log₂ fold change	Fold change	P-value	FDR p-value	Bonferroni	Description	Top hit similarity	similarity to other loci	Combined loci	B9J08 loci
SBP28_004635	Chr5	779572..782055	11580.1	12.2358	4823.4	0	0	0	Agglutinin-like protein 1 CDS	similar to sp|P46590.1|Agglutinin-like protein 1, Adhesin 1 Candida albicans	similar to CJJ09_004568	CJJ09_004568	B9J08_004498
SBP28_002473	Chr2	complement(1268165..1269493)	4837.92	11.1103	2210.66	0	0	0	Transcriptional regulatory protein UME6 CDS	similar to sp|Q59MD2.2|Transcriptional regulatory protein UME6 Candida albicans SC5314	similar to CJJ09_002555	CJJ09_002555	B9J08_000592
SBP28_003606	Chr3	1533338..1535599	5397.63	10.6056	1558.12	0	0	0	Circumsporozoite protein CDS	similar to sp|P06914.1|Circumsporozoite protein, CS Plasmodium yoelii yoelii	similar to CJJ09_003711	CJJ09_003711	B9J08_001458
SBP28_004253	Chr4	complement(1315621..1317120)	160.601	6.67477	102.166	0	0	0	Hypha-specific G1 cyclin-related protein 1 CDS	similar to sp|Q5ABE2.2|Hypha-specific G1 cyclin-related protein 1 Candida albicans SC5314	similar to B9J08_004946	B9J08_004946	B9J08_004946
SBP28_000001	Chr1	complement(1978..4123)	446.183	6.28101	77.7628	0	0	0	Hyphally regulated cell wall protein 3 CDS	similar to sp|Q59XA7.1|Hyphally regulated cell wall protein 3, Adhesin-like protein HYR3 Candida albicans SC5314	similar to CJJ09_000001	CJJ09_000001	B9J08_004100
SBP28_002944	Chr3	41190..42968	246.362	5.59146	48.2167	0	0	0	Cell wall protein 1 CDS	similar to sp|G1UB63.1|Cell wall protein 1, Surface antigen protein 1, Wall protein 1 Candida albicans SC5314	similar to CJJ09_003039	CJJ09_003039	B9J08_001951
SBP28_002159	Chr2	545691..546638	407.745	5.27775	38.7936	0	0	0	putative cell wall protein CDS	similar to ref|XP_025342234.1|hypothetical protein CXQ85_000266 Candida haemuloni	similar to CJJ09_002238	CJJ09_002238	B9J08_000266
SBP28_002278	Chr2	complement(795660..796490)	43.78	5.17199	36.0515	4.61915e-216	5.1705e-214	2.43013e-212	Non-heme chloroperoxidase CDS	similar to sp|O31158.3|Non-heme chloroperoxidase, Chloride peroxidase, Chloroperoxidase F, CPO-F Pseudomonas fluorescens	similar to CJJ09_002358	CJJ09_002358	B9J08_000389
SBP28_003774	Chr4	247788..248477	24.2568	5.1323	35.0732	5.59346e-109	2.28118e-107	2.94272e-105	hypothetical protein CDS		similar to SBP28_000006	SBP28_000006
SBP28_000002	Chr1	complement(6540..8108)	149.82	5.05131	33.1586	0	0	0	Uncharacterized transporter C417.10 CDS	similar to sp|P15365.1|Allantoate permease Saccharomyces cerevisiae S288C	similar to CJJ09_000002	CJJ09_000002	B9J08_004099
SBP28_005092	Chr6	complement(957371..959365)	169.798	4.89689	29.7927	0	0	0	Cell wall protein IFF9 CDS	similar to sp|Q5A6U1.2|Cell wall protein IFF9, Adhesin-like protein IFF9 Candida albicans SC5314	similar to CJJ09_005319	CJJ09_005319	B9J08_004110
SBP28_004712	Chr5	972913..974202	10.3993	4.73204	26.5757	2.88253e-95	9.53774e-94	1.5165e-91	glucan 1,3-beta-glucosidase CDS	similar to sp|Q12700.1|Glucan 1,3-beta-glucosidase, Exo-1,3-beta-glucanase Schwanniomyces occidentalis	similar to CJJ09_004481	CJJ09_004481	B9J08_004477
SBP28_000965	Chr1	complement(2151160..2152521)	338.387	4.42347	21.4584	0	0	0	hypothetical protein CDS	similar to gb|KAF3985712.1|hypothetical protein FT662_04976 Candida haemuloni var. vulneris	similar to CJJ09_000996	CJJ09_000996	B9J08_003109
SBP28_001158	Chr1	2530148..2531629	191.237	4.31191	19.8616	0	0	0	Succinate-semialdehyde dehydrogenase [NADP( )] CDS	similar to sp|P38067.2|Succinate-semialdehyde dehydrogenase NADP( ) , SSDH Saccharomyces cerevisiae S288C	similar to CJJ09_001357	CJJ09_001357	B9J08_002737
SBP28_000490	Chr1	complement(1118268..1119863)	98.5606	4.26457	19.2205	0	0	0	Meiotic activator RIM4 CDS	similar to sp|P38741.1|Meiotic activator RIM4, Regulator of IME2 protein 4 Saccharomyces cerevisiae S288C	similar to CJJ09_000513	CJJ09_000513	B9J08_003592
SBP28_001051	Chr1	complement(2318493..2319380)	491.254	3.95151	15.4712	0	0	0	Reductase efuL CDS	similar to ref|XP_025344515.1|hypothetical protein CXQ85_003865 Candida haemuloni	similar to CJJ09_001081	CJJ09_001081	B9J08_003024
SBP28_002250	Chr2	complement(722996..723454)	238.947	3.89409	14.8675	0	0	0	hypothetical protein CDS	similar to ref|XP_025342334.1|hypothetical protein CXQ85_000371 Candida haemuloni	similar to CJJ09_002331	CJJ09_002331	B9J08_000361
SBP28_003352	Chr3	complement(935185..936609)	9.03232	3.81205	14.0456	1.2161e-92	3.78575e-91	6.39792e-89	Sporulation-regulated protein 3 CDS	similar to sp|P41901.1|Sporulation-regulated protein 3 Saccharomyces cerevisiae S288C	similar to CJJ09_003450	CJJ09_003450	B9J08_001194
SBP28_001022	Chr1	complement(2263081..2265159)	379.126	3.68224	12.8371	0	0	0	Beta-mannosyltransferase 8 CDS	similar to sp|Q5AHD6.1|Beta-mannosyltransferase 8, WRY family protein 3 Candida albicans SC5314	similar to CJJ09_001053	CJJ09_001053	B9J08_003051
SBP28_000491	Chr1	complement(1119967..1121141)	8.64814	3.63227	12.4	1.18262e-62	2.41154e-61	6.22177e-59	Beta-N-acetylhexosaminidase CDS	similar to ref|XP_025334677.1|uncharacterized protein CXQ87_001855 Candida duobushaemulonis, gb|PVH13737.1|hypothetical protein CXQ87_001855 Candida duobushaemulonis	similar to CJJ09_000514	CJJ09_000514	B9J08_003591
SBP28_000381	Chr1	897908..898621	89.9113	3.59024	12.044	0	0	0	Cysteine dioxygenase CDG1 CDS	similar to sp|Q5A3Z5.1|Cysteine dioxygenase CDG1, CDO Candida albicans SC5314	similar to CJJ09_000403	CJJ09_000403	B9J08_003702
SBP28_002926	Chr2	complement(2313991..2314362)	4.80286	3.58793	12.0247	5.5315e-17	2.51523e-16	2.91012e-13	hypothetical protein CDS	similar to ref|XP_025341216.1|hypothetical protein CXQ85_002061 Candida haemuloni	similar to CJJ09_003021	CJJ09_003021	B9J08_001054
SBP28_001856	Chr1	4072349..4075687	308.295	3.54413	11.6651	0	0	0	Sodium/potassium-transporting ATPase subunit alpha-2 CDS	similar to sp|P24797.1|Sodium/potassium-transporting ATPase subunit alpha-2, Na( )/K( ) ATPase alpha-2 subunit, Sodium pump subunit alpha-2 Gallus gallus	similar to CJJ09_001902	CJJ09_001902	B9J08_001581
SBP28_004228	Chr4	1258027..1258662	310.655	3.37637	10.3845	0	0	0	Stress protein DDR48 CDS	similar to sp|P18899.4|Stress protein DDR48, DNA damage-responsive protein 48, DDRP 48, Flocculent-specific protein, YP 75 Saccharomyces cerevisiae S288C	similar to CJJ09_004386	CJJ09_004386	B9J08_004971
SBP28_002943	Chr3	complement(37165..38445)	33.2335	3.34791	10.1817	7.15034e-242	9.17511e-240	3.76179e-238	Putative formamidase C869.04 CDS	similar to sp|Q9URY7.1|Putative formamidase C869.04, Formamide amidohydrolase Schizosaccharomyces pombe 972h-	similar to CJJ09_003038	CJJ09_003038	B9J08_001950
SBP28_002551	Chr2	complement(1438029..1439012)	7.89532	3.33152	10.0667	4.7341e-53	8.03423e-52	2.49061e-49	hypothetical protein CDS	similar to gb|KAF3991844.1|hypothetical protein FT662_01461 Candida haemuloni var. vulneris	similar to CJJ09_002633	CJJ09_002633	B9J08_000672
SBP28_000615	Chr1	complement(1388351..1390024)	11.4167	3.23717	9.42942	8.59119e-85	2.44315e-83	4.51982e-81	Uncharacterized MFS-type transporter C1271.10c CDS	similar to sp|O94343.1|Uncharacterized MFS-type transporter C1271.10c Schizosaccharomyces pombe 972h-	similar to CJJ09_000641	CJJ09_000641	B9J08_003465
SBP28_003799	Chr4	318584..320449	82.0911	3.22246	9.33378	0	0	0	MFS antiporter QDR3 CDS	similar to sp|Q59XM0.2|MFS antiporter QDR3 Candida albicans SC5314	similar to CJJ09_003951	CJJ09_003951	B9J08_005403
SBP28_003690	Chr4	73624..74139	10.7508	3.18767	9.1114	3.90251e-40	4.70897e-39	2.05311e-36	4-hydroxyphenylpyruvate dioxygenase CDS	similar to sp|Q6CDR5.1|4-hydroxyphenylpyruvate dioxygenase, 4HPPD, HPD, HPPDase Yarrowia lipolytica CLIB122	similar to CJJ09_003813	CJJ09_003813	B9J08_005516
SBP28_003766	Chr4	complement(221421..222140)	1507.54	3.18692	9.10667	0	0	0	Secreted protein RBT4 CDS	similar to sp|Q5AB48.3|Secreted protein RBT4, PRY family protein 4, Repressed by TUP1 protein 4 Candida albicans SC5314	similar to B9J08_005437	B9J08_005437	B9J08_005437
SBP28_005135	Chr7	102816..104591	1668.46	3.08363	8.47743	0	0	0	S-adenosylmethionine permease GAP4 CDS	similar to sp|Q59WB3.1|S-adenosylmethionine permease GAP4, SAM permease, Amino-acid permease GAP4 Candida albicans SC5314	similar to B9J08_002280	B9J08_002280	B9J08_002280
SBP28_004585	Chr5	complement(666670..668160)	163.005	3.04168	8.2345	0	0	0	Lipid droplet phospholipase 1 CDS	similar to sp|Q08448.1|Lipid droplet phospholipase 1 Saccharomyces cerevisiae S288C	similar to CJJ09_004620	CJJ09_004620	B9J08_004606
SBP28_004797	Chr6	complement(231560..232804)	1439.11	3.0254	8.14207	0	0	0	Probable glycosidase CRH1 CDS	similar to sp|P53301.1|Probable glycosidase CRH1, Congo red hypersensitive protein 1 Saccharomyces cerevisiae S288C	similar to CJJ09_005005	CJJ09_005005	B9J08_004410
SBP28_004788	Chr6	complement(215416..217596)	99.8971	2.99313	7.96198	0	0	0	putative ubiquitin-protein ligase CDS	similar to gb|KAF3990025.1|hypothetical protein FT662_02476 Candida haemuloni var. vulneris	similar to B9J08_004420	B9J08_004420	B9J08_004420
SBP28_003448	Chr3	complement(1148587..1150224)	17.828	2.95579	7.75856	4.31402e-130	2.2251e-128	2.26961e-126	Putative amidase C550.07 CDS	similar to sp|O59805.1|Putative amidase C550.07 Schizosaccharomyces pombe 972h-	similar to CJJ09_003547	CJJ09_003547	B9J08_001294
SBP28_002780	Chr2	1955589..1956233	72.2248	2.95197	7.73803	5.7668e-174	4.59684e-172	3.03392e-170	Resistance to glucose repression protein 1 CDS	similar to sp|Q00816.1|Resistance to glucose repression protein 1, Protein HEX2, Second-site suppressor of the rna1-1 mutation 1 Saccharomyces cerevisiae S288C	similar to CJJ09_002864	CJJ09_002864	B9J08_000905
SBP28_005151	Chr7	140986..142551	15.3277	2.90247	7.47703	5.15243e-142	2.97878e-140	2.71069e-138	Putative tartrate transporter CDS	similar to sp|Q10097.1|Uncharacterized transporter C11D3.18C Schizosaccharomyces pombe 972h-	similar to CJJ09_005387	CJJ09_005387	B9J08_002297
SBP28_004718	Chr5	complement(988453..988806)	3.71082	2.88517	7.38794	3.35996e-11	1.04226e-10	1.76768e-07	hypothetical protein CDS	similar to ref|XP_025341216.1|hypothetical protein CXQ85_002061 Candida haemuloni	similar to CJJ09_004475	CJJ09_004475	B9J08_004471
SBP28_000057	Chr1	complement(141615..142283)	253.194	2.85687	7.24441	0	0	0	Aspartic proteinase yapsin-3 CDS	similar to sp|Q12303.1|Aspartic proteinase yapsin-3 Saccharomyces cerevisiae S288C	similar to CJJ09_000069	CJJ09_000069	B9J08_003912
SBP28_005332	Chr7	complement(547895..548905)	111.264	2.83262	7.12365	1.60879e-298	2.91856e-296	8.46383e-295	Probable quinone oxidoreductase CDS	similar to sp|P38230.1|Probable quinone oxidoreductase, NADPH:quinone reductase Saccharomyces cerevisiae S288C	similar to CJJ09_005568	CJJ09_005568	B9J08_002479
SBP28_002398	Chr2	1111174..1111926	683.182	2.82579	7.09001	0	0	0	Probable thioesterase YBR096W CDS	similar to sp|P38256.1|Uncharacterized protein YBR096W Saccharomyces cerevisiae S288C	similar to CJJ09_002479	CJJ09_002479	B9J08_000512
SBP28_003648	Chr3	1649489..1650975	24.2968	2.79878	6.95853	1.60158e-158	1.13863e-156	8.42589e-155	1,3-beta-glucanosyltransferase GAS4 CDS	similar to sp|Q08271.1|1,3-beta-glucanosyltransferase GAS4, Glycolipid-anchored surface protein 4 Saccharomyces cerevisiae S288C	similar to CJJ09_003766	CJJ09_003766	B9J08_001507
SBP28_005031	Chr6	complement(777183..778715)	5.76538	2.79773	6.95344	2.03181e-54	3.57504e-53	1.06894e-50	Lipase 1 CDS	similar to sp|O94091.2|Lipase 1 Candida albicans	similar to B9J08_004173	B9J08_004173	B9J08_004173
SBP28_004648	Chr5	810536..812116	28.9973	2.75186	6.73586	1.48981e-137	8.25039e-136	7.83787e-134	Vitamin B6 transporter TPN1 CDS	similar to sp|Q874L4.1|Vitamin B6 transporter TPN1, Transport of pyridoxine protein 1 Saccharomyces cerevisiae	similar to B9J08_004513	B9J08_004513	B9J08_004513
SBP28_002084	Chr2	complement(397419..397993)	732.09	2.62872	6.18478	0	0	0	ADP-ribosylation factor 6 CDS	similar to sp|P62330.2|ADP-ribosylation factor 6 Homo sapiens sp|P62331.2|ADP-ribosylation factor 6 Mus musculus sp|P62332.2|ADP-ribosylation factor 6 Rattus norvegicus sp|Q007T5.1|ADP-ribosylation factor 6	similar to CJJ09_002162	CJJ09_002162	B9J08_000187
SBP28_003059	Chr3	285807..286793	9.39073	2.62285	6.15965	1.3654e-58	2.61213e-57	7.18337e-55	Pheromone alpha factor receptor CDS	similar to sp|P12384.1|Pheromone alpha factor receptor Lachancea kluyveri	similar to CJJ09_003157	CJJ09_003157	B9J08_002069
SBP28_000379	Chr1	complement(894260..895210)	7.92434	2.60683	6.09162	2.55395e-49	4.02285e-48	1.34363e-45	hypothetical protein CDS		similar to CJJ09_000401	CJJ09_000401	B9J08_003704
SBP28_002748	Chr2	1885831..1887324	84.447	2.55551	5.87875	5.86721e-260	8.81925e-258	3.08674e-256	Bleomycin hydrolase CDS	similar to sp|P70645.1|Bleomycin hydrolase, BH, BLM hydrolase, BMH Rattus norvegicus	similar to CJJ09_002832	CJJ09_002832	B9J08_000871
SBP28_002565	Chr2	1473744..1474994	248.292	2.51711	5.72435	5.59172e-289	9.48969e-287	2.9418e-285	argininosuccinate synthase CDS	similar to sp|P22768.3|Argininosuccinate synthase, Citrulline--aspartate ligase Saccharomyces cerevisiae S288C	similar to CJJ09_002647	CJJ09_002647	B9J08_000686
SBP28_001310	Chr1	2847665..2850685	64.7785	2.50335	5.67	1.58425e-247	2.08368e-245	8.33473e-244	Regulatory protein CAT8 CDS	similar to sp|P39113.2|Regulatory protein CAT8 Saccharomyces cerevisiae S288C	similar to CJJ09_001205	CJJ09_001205	B9J08_002891
SBP28_000605	Chr1	1366415..1366852	9.19247	2.46523	5.52216	2.00027e-25	1.41065e-24	1.05234e-21	uncharacterized protein CJI97_003549 CDS	similar to ref|XP_025334576.1|uncharacterized protein CXQ87_001746 Candida duobushaemulonis, gb|PVH13636.1|hypothetical protein CXQ87_001746 Candida duobushaemulonis	similar to CJJ09_000631	CJJ09_000631	B9J08_003475
SBP28_002155	Chr2	536633..538117	1661.22	2.43321	5.40095	4.05225e-295	7.1063e-293	2.13189e-291	Squalene epoxidase ERG1 CDS	similar to sp|Q92206.1|Squalene monooxygenase, Squalene epoxidase, SE Candida albicans SC5314	similar to CJJ09_002233	CJJ09_002233	B9J08_000261
SBP28_004309	Chr5	complement(36451..37881)	20.6186	2.42046	5.35342	1.82111e-104	6.99334e-103	9.58088e-101	Cytochrome P450-DIT2 CDS	similar to sp|P21595.2|Cytochrome P450-DIT2, Cytochrome P450 56 Saccharomyces cerevisiae S288C	similar to CJJ09_004906	CJJ09_004906	B9J08_004885
SBP28_002474	Chr2	1273824..1275509	62.7298	2.42045	5.35339	1.75998e-228	2.10438e-226	9.25927e-225	Bud emergence protein 1 CDS	similar to sp|P29366.1|Bud emergence protein 1, Suppressor of RHO3 protein 1 Saccharomyces cerevisiae S288C	similar to CJJ09_002556	CJJ09_002556	B9J08_000593
SBP28_001106	Chr1	2419977..2420663	373.81	2.41997	5.35159	1.16095e-263	1.85083e-261	6.10774e-260	hypothetical protein CDS	similar to ref|XP_024715627.1|hypothetical protein C7M61_000592 Candida pseudohaemulonii, gb|PSK40928.1|hypothetical protein C7M61_000592 Candida pseudohaemulonii	similar to CJJ09_001136	CJJ09_001136	B9J08_002968
SBP28_002555	Chr2	1453199..1453693	7.64668	2.41421	5.33028	1.03168e-24	6.99443e-24	5.42768e-21	hypothetical protein CDS		similar to CJJ09_002637	CJJ09_002637	B9J08_000676
SBP28_003855	Chr4	complement(454021..455577)	1.06423	2.39676	5.26618	4.95148e-12	1.63835e-11	2.60497e-08	Putative tartrate transporter CDS	similar to sp|Q10097.1|Uncharacterized transporter C11D3.18C Schizosaccharomyces pombe 972h-	similar to CJJ09_004010	CJJ09_004010	B9J08_005345
SBP28_000058	Chr1	complement(142280..144074)	147.371	2.39242	5.25036	5.37386e-259	7.8533e-257	2.82719e-255	Aspartic proteinase 3 CDS	similar to sp|Q59SU1.2|Candidapepsin-9, ACP 9, Aspartate protease 9, Secreted aspartic protease 9 Candida albicans SC5314	similar to CJJ09_000070	CJJ09_000070	B9J08_003912
SBP28_004609	Chr5	complement(715003..716978)	0.467216	2.38129	5.21003	3.01877e-08	7.51622e-08	0.000158818	hypothetical protein CDS	similar to gb|KAF3987707.1|hypothetical protein FT662_03842 Candida haemuloni var. vulneris	similar to B9J08_004582	B9J08_004582	B9J08_004582
SBP28_005393	Chr7	692939..694336	185.765	2.36864	5.16456	8.68934e-254	1.23553e-251	4.57146e-250	hypothetical protein CDS	similar to gb|QWU90423.1|hypothetical protein CA3LBN_004784 Candida haemuloni	similar to B9J08_002543	B9J08_002543	B9J08_002543
SBP28_002143	Chr2	516841..518151	2.81019	2.36447	5.14962	1.02592e-24	6.96437e-24	5.39739e-21	hypothetical protein CDS	similar to ref|XP_025335456.1|uncharacterized protein CXQ87_002657 Candida duobushaemulonis	similar to CJJ09_002221	CJJ09_002221	B9J08_000249
SBP28_005392	Chr7	690471..691859	293.187	2.35142	5.10327	3.87476e-260	5.99562e-258	2.03851e-256	Protein SIP5 CDS	similar to sp|Q5AA26.2|Protein SIP5 Candida albicans SC5314	similar to B9J08_002542	B9J08_002542	B9J08_002542
SBP28_002582	Chr2	1512956..1513609	91.941	2.33441	5.04345	1.11462e-184	9.77336e-183	5.86402e-181	N-alpha-acetyltransferase 40 CDS	similar to sp|Q04751.1|N-alpha-acetyltransferase 40, Histone-specific N-acetyltransferase NAT4 Saccharomyces cerevisiae S288C	similar to CJJ09_002664	CJJ09_002664	B9J08_000703
SBP28_002331	Chr2	933177..936689	103.788	2.31861	4.98853	2.43037e-251	3.36479e-249	1.27862e-247	GTPase activating protein BUD2 CDS	similar to sp|Q5A506.1|GTPase activating protein BUD2, Bud site selection protein 2 Candida albicans SC5314	similar to CJJ09_002411	CJJ09_002411	B9J08_000443
SBP28_004680	Chr5	complement(887804..890527)	4.91008	2.28804	4.88393	2.59322e-66	5.70833e-65	1.36429e-62	Oligopeptide transporter 2 CDS	similar to sp|Q06593.1|Oligopeptide transporter 2 Saccharomyces cerevisiae S288C	similar to CJJ09_004519	CJJ09_004519	B9J08_004545
SBP28_002019	Chr2	complement(248473..249249)	11.2919	2.28614	4.87751	8.89305e-42	1.13011e-40	4.67864e-38	Cell wall protein PGA30 CDS	similar to sp|Q5AA09.2|Predicted GPI-anchored protein 26 Candida albicans SC5314	similar to CJJ09_002091	CJJ09_002091	B9J08_000117
SBP28_003998	Chr4	complement(781690..784185)	240.457	2.2714	4.82793	7.15166e-249	9.64741e-247	3.76249e-245	Axial budding pattern protein 2 CDS	similar to sp|P38928.1|Axial budding pattern protein 2, Bud site selection protein 10, Suppressor of RHO3 protein 4 Saccharomyces cerevisiae S288C	similar to CJJ09_004149	CJJ09_004149	B9J08_005205
SBP28_003666	Chr4	15224..16705	8.5975	2.24066	4.72613	1.21942e-29	1.0281e-28	6.41534e-26	Putative tartrate transporter CDS	similar to sp|Q9US44.1|Uncharacterized transporter C1002.16c Schizosaccharomyces pombe 972h-	similar to CJJ09_003788	CJJ09_003788	B9J08_005570
SBP28_000334	Chr1	793815..794483	5.5585	2.23997	4.72386	2.9015e-23	1.82812e-22	1.52648e-19	hypothetical protein CDS		similar to CJJ09_000356	CJJ09_000356	B9J08_003751
SBP28_003045	Chr3	complement(256671..257237)	195.096	2.22665	4.68046	2.63134e-200	2.8252e-198	1.38435e-196	hypothetical protein CDS	similar to gb|KAF3987738.1|hypothetical protein FT662_03811 Candida haemuloni var. vulneris	similar to CJJ09_003143	CJJ09_003143	B9J08_002055
SBP28_001023	Chr1	complement(2265483..2267960)	196.201	2.21257	4.63502	3.39141e-234	4.14935e-232	1.78422e-230	Phosphatidic acid phosphohydrolase 1 CDS	similar to sp|P32567.1|Phosphatidic acid phosphohydrolase 1, PAP1, Protein SMP2 Saccharomyces cerevisiae S288C	similar to CJJ09_001054	CJJ09_001054	B9J08_003050
SBP28_000144	Chr1	complement(345005..346438)	754.345	2.2045	4.60916	1.26437e-239	1.58378e-237	6.65186e-236	Protein TED1 CDS	similar to sp|P40533.1|Protein TED1, Trafficking of EMP24/ERV25-dependent cargo disrupted protein 1 Saccharomyces cerevisiae S288C	similar to CJJ09_000165	CJJ09_000165	B9J08_004004
SBP28_004299	Chr4	complement(1424763..1425116)	4.24706	2.20293	4.60413	1.68067e-10	4.98702e-10	8.84199e-07	hypothetical protein CDS	similar to ref|XP_025341216.1|hypothetical protein CXQ85_002061 Candida haemuloni	similar to CJJ09_004474	CJJ09_004474	B9J08_004897
SBP28_004708	Chr5	complement(961175..962047)	1.70985	2.20061	4.59674	4.45051e-09	1.18134e-08	2.34141e-05	Cx9C domain-containing protein-containing protein 4, mitochondrial CDS	similar to gb|KAF3985772.1|hypothetical protein FT662_04949 Candida haemuloni var. vulneris	similar to CJJ09_004486	CJJ09_004486	B9J08_004481
SBP28_005318	Chr7	complement(514615..516636)	14.8574	2.19794	4.58825	1.42505e-84	4.03075e-83	7.49719e-81	MFS siderochrome iron transporter 1 CDS	similar to sp|P38731.1|Siderophore iron transporter ARN1, Ferrichrome permease Saccharomyces cerevisiae S288C	similar to CJJ09_005554	CJJ09_005554	B9J08_002465
SBP28_001804	Chr1	3958905..3959795	9.1562	2.19618	4.58264	5.28991e-43	6.97499e-42	2.78302e-39	Cell surface superoxide dismutase [Cu-Zn] 6 CDS	similar to sp|Q5ACV9.2|Cell surface superoxide dismutase Cu-Zn 6, Predicted GPI-anchored protein 9 Candida albicans SC5314	similar to CJJ09_001839	CJJ09_001839	B9J08_001640
SBP28_004989	Chr6	679118..680995	220.806	2.19367	4.57467	2.75468e-228	3.22052e-226	1.44924e-224	GTPase-activating protein gyp1 CDS	similar to sp|O59737.1|GTPase-activating protein gyp1, GAP for ypt1 Schizosaccharomyces pombe 972h-	similar to CJJ09_005203	CJJ09_005203	B9J08_004216
SBP28_003052	Chr3	271688..272527	55.1738	2.18237	4.53898	3.93105e-152	2.65144e-150	2.06813e-148	YTH domain-containing family protein CDS	similar to sp|Q9VBZ5.1|YTH domain-containing family protein Drosophila melanogaster	similar to CJJ09_003150	CJJ09_003150	B9J08_002062
SBP28_000167	Chr1	complement(401653..404007)	123.902	2.17237	4.50763	1.84882e-218	2.11448e-216	9.72662e-215	Serine/threonine-protein kinase CLA4 CDS	similar to sp|Q9HFW2.1|Serine/threonine-protein kinase CLA4 Eremothecium gossypii ATCC 10895	similar to CJJ09_000189	CJJ09_000189	B9J08_004028
SBP28_004225	Chr4	1250895..1252547	74.2404	2.16521	4.48532	1.4827e-194	1.50009e-192	7.80047e-191	conserved hypothetical protein CDS	similar to ref|XP_025340205.1|hypothetical protein CXQ85_001571 Candida haemuloni	similar to CJJ09_004382	CJJ09_004382	B9J08_004974
SBP28_003773	Chr4	complement(246370..247131)	118.711	2.16256	4.47707	1.70428e-182	1.46987e-180	8.96619e-179	Transcriptional regulator NRG1 CDS	similar to sp|Q5A0E5.1|Transcriptional regulator NRG1 Candida albicans SC5314	similar to CJJ09_003922	CJJ09_003922	B9J08_005429
SBP28_003808	Chr4	338454..340310	67.3582	2.16084	4.47174	1.48268e-194	1.50009e-192	7.80041e-191	hypothetical protein CDS	similar to ref|XP_025342705.1|hypothetical protein CXQ85_000756 Candida haemuloni	similar to CJJ09_003961	CJJ09_003961	B9J08_005394
SBP28_002949	Chr3	complement(50309..51178)	97.469	2.14707	4.42927	1.25786e-177	1.06735e-175	6.61758e-174	Peroxisomal 2,4-dienoyl-CoA reductase SPS19 [(3E)-enoyl-CoA-producing] CDS	similar to sp|P32573.4|Peroxisomal 2,4-dienoyl-CoA reductase SPS19, Sporulation-specific protein SPX19 Saccharomyces cerevisiae S288C	similar to CJJ09_003044	CJJ09_003044	B9J08_001956
SBP28_003659	Chr3	1678202..1679386	112.996	2.13501	4.39241	1.22119e-192	1.2122e-190	6.42467e-189	Candidapepsin-2 CDS	similar to sp|P0CS83.1|Candidapepsin-2, ACP 2, Aspartate protease 2, Secreted aspartic protease 2 Candida albicans	similar to CJJ09_003779	CJJ09_003779	B9J08_001518
SBP28_004619	Chr5	745374..747059	25.25	2.13103	4.3803	1.58779e-115	7.01961e-114	8.35334e-112	GABA-specific permease CDS	similar to sp|P32837.1|GABA-specific permease, GABA-specific transport protein Saccharomyces cerevisiae S288C	similar to CJJ09_004587	CJJ09_004587	B9J08_004573
SBP28_003906	Chr4	573797..574201	22.3653	2.12117	4.35045	1.0576e-41	1.3375e-40	5.56401e-38	hypothetical protein CDS	similar to ref|XP_025342610.1|hypothetical protein CXQ85_000656 Candida haemuloni	similar to CJJ09_004064	CJJ09_004064	B9J08_005293
SBP28_001072	Chr1	complement(2356973..2357917)	6.87402	2.12057	4.34866	1.27505e-28	1.02257e-27	6.70805e-25	hypothetical protein CDS	similar to ref|XP_024715593.1|hypothetical protein C7M61_000558 Candida pseudohaemulonii, gb|PSK40894.1|hypothetical protein C7M61_000558 Candida pseudohaemulonii	similar to CJJ09_001102	CJJ09_001102	B9J08_003003
SBP28_004212	Chr4	1225648..1227342	17.8912	2.11581	4.33434	3.85799e-104	1.46021e-102	2.02969e-100	hypothetical protein CDS	similar to gb|QWU89446.1|hypothetical protein CA3LBN_003769 Candida haemuloni	similar to CJJ09_004369	CJJ09_004369	B9J08_004987
SBP28_002287	Chr2	complement(813680..815359)	92.5931	2.08867	4.25355	1.70454e-189	1.57326e-187	8.96761e-186	Aspartic proteinase 3 CDS	similar to sp|P32329.2|Aspartic proteinase 3, Proprotein convertase, Yapsin-1, contains Aspartic proteinase 3 subunit alpha, contains Aspartic proteinase 3 subunit beta Saccha	similar to CJJ09_002367	CJJ09_002367	B9J08_000398
SBP28_005150	Chr7	complement(138165..138755)	465.976	2.08023	4.22873	2.13849e-200	2.34387e-198	1.12506e-196	hypothetical protein CDS	similar to ref|XP_025337393.1|uncharacterized protein CXQ87_004744 Candida duobushaemulonis	similar to CJJ09_005386	CJJ09_005386	B9J08_002296
SBP28_004394	Chr5	228979..229995	48.6789	2.07958	4.22685	1.61912e-109	6.65483e-108	8.51818e-106	ornithine carbamoyltransferase CDS	similar to sp|P14995.1|Ornithine carbamoyltransferase, mitochondrial, Ornithine transcarbamylase, OTCase Pachysolen tannophilus	similar to CJJ09_004809	CJJ09_004809	B9J08_004798
SBP28_002712	Chr2	1810112..1811377	76.603	2.07126	4.20253	4.91341e-172	3.85813e-170	2.58495e-168	Translation initiation factor IF-2 CDS	similar to sp|A7MZI5.1|Translation initiation factor IF-2 Vibrio campbellii ATCC BAA-1116	similar to CJJ09_002795	CJJ09_002795	B9J08_000834
SBP28_003528	Chr3	1353174..1355198	15.3278	2.06776	4.19237	1.04215e-105	4.06128e-104	5.48273e-102	Chromatin-remodeling ATPase CDS		similar to B9J08_003929	B9J08_003929	B9J08_003929
SBP28_005319	Chr7	518755..520473	174.607	2.06644	4.18851	2.72015e-199	2.86215e-197	1.43107e-195	Bud site selection protein 14 CDS	similar to sp|P27637.4|Bud site selection protein 14 Saccharomyces cerevisiae S288C	similar to CJJ09_005555	CJJ09_005555	B9J08_002466
SBP28_003156	Chr3	complement(499956..501695)	66.1815	2.04722	4.13308	2.93931e-174	2.37903e-172	1.54637e-170	Alpha-glucosides permease MPH3 CDS	similar to sp|B5VF36.1|Alpha-glucosides permease MPH3, Maltose transport protein 3 Saccharomyces cerevisiae AWRI1631	similar to CJJ09_003253	CJJ09_003253	B9J08_002168
SBP28_001706	Chr1	complement(3736761..3738281)	57.678	2.03833	4.10769	8.48546e-164	6.28761e-162	4.4642e-160	1-phosphatidylinositol 3-phosphate 5-kinase CDS	similar to sp|B0G126.1|1-phosphatidylinositol 3-phosphate 5-kinase, Phosphatidylinositol 3-phosphate 5-kinase, FYVE finger-containing phosphoinositide kinase	similar to CJJ09_001736	CJJ09_001736	B9J08_001742
SBP28_005068	Chr6	complement(892929..893303)	25.8464	2.02855	4.07994	1.75528e-42	2.28012e-41	9.23451e-39	hypothetical protein CDS		similar to CJJ09_005290	CJJ09_005290	No Blast Hit
SBP28_002102	Chr2	438106..439014	302.95	2.02758	4.07719	5.88835e-191	5.5319e-189	3.09786e-187	UPF0613 protein PB24D3.06c CDS	similar to sp|Q9C0Y8.1|UPF0613 protein PB24D3.06c Schizosaccharomyces pombe 972h-	similar to CJJ09_002180	CJJ09_002180	B9J08_000205
SBP28_002803	Chr2	complement(2012297..2013157)	4.07175	2.02138	4.05971	9.94982e-19	4.99485e-18	5.2346e-15	Aquaporin-1 CDS	similar to sp|P0CD92.1|Aquaporin-1 Saccharomyces cerevisiae	similar to CJJ09_002887	CJJ09_002887	B9J08_000928
SBP28_003157	Chr3	complement(502698..504566)	56.3371	2.01457	4.04059	1.32492e-166	1.01021e-164	6.97042e-163	Probable sucrose utilization protein SUC1 CDS	similar to sp|P33181.2|Probable sucrose utilization protein SUC1 Candida albicans SC5314	similar to CJJ09_003254	CJJ09_003254	B9J08_002169
SBP28_003002	Chr3	complement(163289..164680)	95.0111	1.98526	3.95934	9.20679e-169	7.12307e-167	4.84369e-165	Thiol-specific monooxygenase CDS	similar to sp|Q9HFE4.1|Thiol-specific monooxygenase, Flavin-dependent monooxygenase Schizosaccharomyces pombe 972h-	similar to CJJ09_003099	CJJ09_003099	B9J08_002011
SBP28_004679	Chr5	complement(883547..886291)	261.211	1.97597	3.93392	2.21528e-191	2.15825e-189	1.16546e-187	OPT family small oligopeptide transporter CDS	similar to sp|Q06593.1|Oligopeptide transporter 2 Saccharomyces cerevisiae S288C	similar to CJJ09_004521	CJJ09_004521	B9J08_004544
SBP28_002057	Chr2	330557..333889	204.779	1.95619	3.88035	2.27003e-187	2.05907e-185	1.19426e-183	Cell surface sensor MSB2 CDS	similar to sp|P32334.1|Signaling mucin MSB2, Multicopy suppressor of bud emergence 2, Osmosensor MSB2 Saccharomyces cerevisiae S288C	similar to CJJ09_002134	CJJ09_002134	B9J08_000159
SBP28_001901	Chr1	4184323..4186047	25.2825	1.95204	3.86922	2.9429e-117	1.34631e-115	1.54826e-113	Aldehyde dehydrogenase CDS	similar to sp|P41751.1|Aldehyde dehydrogenase, ALDDH, ALDH Aspergillus niger	similar to CJJ09_001959	CJJ09_001959	B9J08_001533
SBP28_002581	Chr2	complement(1512205..1512627)	48.8534	1.94704	3.85582	1.26673e-51	2.08258e-50	6.66425e-48	hypothetical protein CDS	similar to ref|XP_025337680.1|uncharacterized protein CXQ87_004292 Candida duobushaemulonis	similar to CJJ09_002663	CJJ09_002663	B9J08_000702
SBP28_003284	Chr3	complement(786153..790613)	166.989	1.94375	3.84704	1.37998e-185	1.23052e-183	7.26009e-182	Protein SNQ2 CDS	similar to sp|P32568.2|Protein SNQ2 Saccharomyces cerevisiae S288C	similar to CJJ09_003382	CJJ09_003382	B9J08_001125
SBP28_003993	Chr4	772966..774339	271.293	1.9207	3.78606	5.58347e-176	4.66264e-174	2.93746e-172	Acetylornithine aminotransferase, mitochondrial CDS	similar to sp|Q6BUP9.1|Acetylornithine aminotransferase, mitochondrial, ACOAT Debaryomyces hansenii CBS767	similar to CJJ09_004144	CJJ09_004144	B9J08_005210
SBP28_005422	Chr7	complement(748376..750760)	149.657	1.9201	3.78448	2.05482e-175	1.68913e-173	1.08104e-171	Probable glutamate carboxypeptidase ARB_02390 CDS	similar to sp|D4B1R0.1|Probable glutamate carboxypeptidase ARB_02390 Trichophyton benhamiae CBS 112371	similar to CJJ09_005669	CJJ09_005669	B9J08_002575
SBP28_003362	Chr3	complement(953286..954527)	88.4317	1.90793	3.75271	2.13401e-152	1.45805e-150	1.1227e-148	DNA-dependent metalloprotease WSS1 CDS	similar to sp|P38838.1|DNA-dependent metalloprotease WSS1, DNA damage response protein WSS1, SUMO-dependent isopeptidase WSS1, Weak suppressor of SMT3 protein 1 Saccharomyces cerevisiae S288C	similar to CJJ09_003460	CJJ09_003460	B9J08_001204
SBP28_003628	Chr3	complement(1598530..1599780)	81.9144	1.89182	3.71102	5.2117e-97	1.79207e-95	2.74187e-93	3-ketoacyl-CoA thiolase A, peroxisomal CDS	similar to sp|P33291.1|3-ketoacyl-CoA thiolase B, peroxisomal, Acetyl-CoA acyltransferase B, Beta-ketothiolase B, Peroxisomal 3-oxoacyl-CoA thiolase B	similar to CJJ09_003743	CJJ09_003743	B9J08_001484
SBP28_005316	Chr7	510582..513098	36.6359	1.89122	3.70949	5.78359e-116	2.5786e-114	3.04275e-112	Vacuolar protein sorting-associated protein 70 CDS	similar to sp|P47161.1|Vacuolar protein sorting-associated protein 70 Saccharomyces cerevisiae S288C	similar to B9J08_002463	B9J08_002463	B9J08_002463
SBP28_001927	Chr2	complement(55720..56199)	324.902	1.88849	3.70248	1.12881e-157	7.91824e-156	5.93868e-154	hypothetical protein CDS	similar to ref|XP_025335652.1|uncharacterized protein CXQ87_002859 Candida duobushaemulonis, gb|PVH14712.1|hypothetical protein CXQ87_002859 Candida duobushaemulonis	similar to CJJ09_001987	CJJ09_001987	B9J08_000024
SBP28_003559	Chr3	complement(1407333..1408955)	31.7801	1.88235	3.68675	4.33155e-88	1.28024e-86	2.27883e-84	Lipid droplet phospholipase 1 CDS	similar to sp|Q08448.1|Lipid droplet phospholipase 1 Saccharomyces cerevisiae S288C	similar to CJJ09_003660	CJJ09_003660	B9J08_001405
SBP28_004774	Chr6	181866..182834	126.74	1.8797	3.67998	4.05425e-151	2.69993e-149	2.13294e-147	hypothetical protein CDS	similar to ref|XP_024713709.1|hypothetical protein C7M61_002947 Candida pseudohaemulonii, gb|PSK38384.1|hypothetical protein C7M61_002947 Candida pseudohaemulonii	similar to CJJ09_004980	CJJ09_004980	No Blast Hit
SBP28_002274	Chr2	complement(782982..783069)	0.116962	1.87969	3.67995	0.484298	0.533701	1
SBP28_000138	Chr1	330562..332580	77.7624	1.86782	3.6498	6.55317e-146	3.96278e-144	3.44762e-142	acetyl-coenzyme A synthetase 1 CDS	similar to sp|O94049.1|Acetyl-coenzyme A synthetase 1, Acetate--CoA ligase 1, Acyl-activating enzyme 1 Candida albicans	similar to CJJ09_000159	CJJ09_000159	B9J08_003998
SBP28_004109	Chr4	1009112..1009627	10.9478	1.86379	3.63962	7.49397e-23	4.58439e-22	3.94258e-19	hypothetical protein CDS		similar to SBP28_000012	SBP28_000012
SBP28_003537	Chr3	1372237..1375536	26.822	1.85605	3.62014	2.40045e-139	1.35793e-137	1.26288e-135	Alpha-mannosidase CDS	similar to sp|Q9UT61.1|Alpha-mannosidase, Alpha-D-mannoside mannohydrolase Schizosaccharomyces pombe 972h-	similar to CJJ09_003638	CJJ09_003638	B9J08_001383
SBP28_003043	Chr3	complement(253346..254491)	8.74282	1.85565	3.61915	1.7018e-41	2.1419e-40	8.95315e-38	Serine/threonine-protein kinase svkA CDS	similar to sp|O61122.1|Serine/threonine-protein kinase svkA, Severin kinase A Dictyostelium discoideum	similar to CJJ09_003141	CJJ09_003141	B9J08_002053
SBP28_005270	Chr7	394850..397017	28.1762	1.85495	3.61739	1.20651e-127	5.98814e-126	6.34743e-124	hypothetical protein CDS	similar to ref|XP_025343460.1|hypothetical protein CXQ85_005090 Candida haemuloni	similar to CJJ09_005505	CJJ09_005505	B9J08_002417
SBP28_004258	Chr4	complement(1324525..1325436)	498.513	1.85469	3.61675	2.78092e-166	2.09006e-164	1.46304e-162	NADPH-dependent conjugated polyketone reductase C1CDS	similar to sp|Q76L37.1|NADPH-dependent conjugated polyketone reductase C1, CPR, 2-dehydropantolactone reductase (A-specific), Ketopantoyl-lactone reductase Candida parapsilosis	similar to CJJ09_004422	CJJ09_004422	B9J08_004941
SBP28_000032	Chr1	complement(84420..86753)	9.57951	1.85041	3.60602	8.54424e-66	1.84985e-64	4.49513e-62	OPT family small oligopeptide transporter CDS	similar to sp|P40897.1|Oligopeptide transporter 1, High affinity glutathione transporter 1 Saccharomyces cerevisiae S288C	similar to B9J08_004066	B9J08_004066	B9J08_004066
SBP28_001084	Chr1	complement(2383002..2383472)	721.658	1.83669	3.57189	1.21e-160	8.72031e-159	6.36583e-157	Uncharacterized protein YML079W CDS	similar to ref|XP_024715604.1|hypothetical protein C7M61_000569 Candida pseudohaemulonii, gb|PSK40905.1|hypothetical protein C7M61_000569 Candida pseudohaemulonii	similar to CJJ09_001114	CJJ09_001114	B9J08_002991
SBP28_004672	Chr5	complement(862507..865227)	8.82678	1.83413	3.56556	1.47914e-83	4.11733e-82	7.78175e-80	OPT family small oligopeptide transporter CDS	similar to sp|Q06593.1|Oligopeptide transporter 2 Saccharomyces cerevisiae S288C	similar to CJJ09_004527	CJJ09_004527	B9J08_004537
SBP28_003612	Chr3	complement(1555282..1555686)	62.2443	1.82427	3.54128	3.34033e-64	7.08608e-63	1.75735e-60	hypothetical protein CDS		similar to CJJ09_003723	CJJ09_003723	No Blast Hit
SBP28_004221	Chr4	1245058..1245882	188.458	1.82075	3.53265	2.53734e-147	1.60831e-145	1.3349e-143	CDC48-associated ubiquitin-like/zinc finger protein 1 CDS	similar to sp|P53899.1|CDC48-associated ubiquitin-like/zinc finger protein 1, CDC48-associated UBL/Zn-finger protein 1 Saccharomyces cerevisiae S288C	similar to CJJ09_004378	CJJ09_004378	B9J08_004978
SBP28_004552	Chr5	complement(584861..586822)	37.5579	1.81684	3.52308	1.45541e-101	5.28061e-100	7.65689e-98	Dual specificity protein kinase KNS1 CDS	similar to sp|P32350.2|Dual specificity protein kinase KNS1 Saccharomyces cerevisiae S288C	similar to CJJ09_004652	CJJ09_004652	B9J08_004639
SBP28_004650	Chr5	814283..815614	74.232	1.8009	3.48437	6.99991e-135	3.71985e-133	3.68265e-131	hypothetical protein CDS	similar to ref|XP_025344761.1|hypothetical protein CXQ85_004115 Candida haemuloni	similar to CJJ09_004552	CJJ09_004552	B9J08_004515
SBP28_003234	Chr3	complement(682216..682893)	287.472	1.79449	3.46892	4.57367e-147	2.86453e-145	2.40621e-143	uncharacterized protein CJI97_001534 CDS	similar to ref|XP_025343943.1|hypothetical protein CXQ85_002728 Candida haemuloni	similar to CJJ09_003331	CJJ09_003331	B9J08_001072
SBP28_002793	Chr2	complement(1982964..1984838)	7.625	1.7915	3.46175	7.61711e-44	1.04087e-42	4.00736e-40	pH-responsive protein 1 CDS	similar to sp|P43076.4|pH-responsive protein 1, pH-regulated protein 1 Candida albicans SC5314	similar to CJJ09_002877	CJJ09_002877	B9J08_000918
SBP28_002160	Chr2	546946..548214	141.898	1.78253	3.44028	4.82663e-144	2.88556e-142	2.53929e-140	Putative steryl acetyl hydrolase mug81 CDS	similar to ref|XP_025342235.1|hypothetical protein CXQ85_000267 Candida haemuloni	similar to CJJ09_002239	CJJ09_002239	B9J08_000267
SBP28_001267	Chr1	2748479..2751202	107.851	1.78209	3.43923	3.28542e-150	2.16058e-148	1.72846e-146	peroxisomal hydratase-dehydrogenase-epimerase CDS	similar to sp|P22414.2|Peroxisomal hydratase-dehydrogenase-epimerase, HDE, Multifunctional beta-oxidation protein	similar to CJJ09_001249	CJJ09_001249	B9J08_002847
SBP28_001821	Chr1	complement(3988734..3989750)	279.21	1.782	3.43903	7.63857e-150	4.9613e-148	4.01865e-146	Anthocyanidin reductase ((2S)-flavan-3-ol-forming)CDS	similar to sp|P83775.2|Putative NADPH-dependent methylglyoxal reductase GRP2, Cytoplasmic antigenic protein 2 Candida albicans SC5314	similar to CJJ09_001857	CJJ09_001857	B9J08_001622
SBP28_000090	Chr1	231685..233343	37.6374	1.77884	3.4315	1.81251e-119	8.59064e-118	9.53561e-116	Transcription activator TEC1 CDS	similar to sp|Q5ANJ4.1|Transcription activator TEC1 Candida albicans SC5314	similar to CJJ09_000110	CJJ09_000110	B9J08_003950
SBP28_003891	Chr4	complement(543874..545568)	2.40613	1.77779	3.429	2.31478e-14	8.94789e-14	1.21781e-10	Cytochrome P450 monooxygenase otaC CDS	similar to sp|A2R6G9.1|Cytochrome P450 monooxygenase ota3, Ochratoxin synthesis protein 3 Aspergillus niger CBS 513.88	similar to CJJ09_004048	CJJ09_004048	B9J08_005308
SBP28_000609	Chr1	complement(1373332..1377312)	230.489	1.77512	3.42266	2.27103e-156	1.57209e-154	1.19479e-152	Bud site selection protein RAX2 CDS	similar to sp|Q12465.1|Bud site selection protein RAX2, Revert to axial protein 2 Saccharomyces cerevisiae S288C	similar to CJJ09_000635	CJJ09_000635	B9J08_003471
SBP28_001351	Chr1	2930696..2932969	0.137657	1.77445	3.42107	0.00328679	0.00510383	1	putative group II intron reverse transcriptase/maturase CDS	similar to sp|P08548.1|LINE-1 reverse transcriptase homolog Nycticebus coucang	similar to CJJ09_000536	CJJ09_000536	B9J08_004248
SBP28_001060	Chr1	2334726..2335796	179.444	1.76091	3.38912	9.66342e-142	5.52601e-140	5.08393e-138	Peroxisomal membrane protein LPX1 CDS	similar to sp|Q12405.1|Peroxisomal membrane protein LPX1, Lipase of peroxisomes protein 1 Saccharomyces cerevisiae S288C	similar to CJJ09_001090	CJJ09_001090	B9J08_003015
SBP28_000143	Chr1	344166..344909	532.798	1.74245	3.34604	1.88377e-146	1.15238e-144	9.91049e-143	Peroxiredoxin DOT5 CDS	similar to sp|P40553.1|Peroxiredoxin DOT5, Prx, Disrupter of telomere silencing protein 5, Nuclear thiol peroxidase, nTPx, Thioredoxin peroxidase Saccharomyces cerevisiae S288C	similar to CJJ09_000164	CJJ09_000164	B9J08_004003
SBP28_003302	Chr3	834614..835753	641.049	1.73659	3.33247	5.90914e-149	3.79122e-147	3.1088e-145	ferrochelatase CDS	similar to sp|P16622.1|Ferrochelatase, mitochondrial, Heme synthase, Protoheme ferro-lyase Saccharomyces cerevisiae S288C	similar to CJJ09_003400	CJJ09_003400	B9J08_001143
SBP28_000416	Chr1	complement(956959..957810)	215.098	1.73582	3.3307	2.62281e-137	1.43736e-135	1.37986e-133	Topoisomerase I damage affected protein 4 CDS	similar to sp|P47153.1|Topoisomerase I damage affected protein 4 Saccharomyces cerevisiae S288C	similar to CJJ09_000438	CJJ09_000438	B9J08_003666
SBP28_001822	Chr1	complement(3990230..3991624)	35.8463	1.73416	3.32686	1.67854e-85	4.8789e-84	8.8308e-82	Uncharacterized protein YbiU CDS	similar to sp|P75791.1|Uncharacterized protein YbiU Escherichia coli K-12	similar to CJJ09_001858	CJJ09_001858	B9J08_001621
SBP28_000298	Chr1	706559..709507	183.375	1.73344	3.32521	5.57097e-147	3.44811e-145	2.93089e-143	PH and SEC7 domain-containing protein C11E3.11c CDS	similar to sp|O13690.1|PH and SEC7 domain-containing protein C11E3.11c Schizosaccharomyces pombe 972h-	similar to CJJ09_000320	CJJ09_000320	B9J08_003788
SBP28_002018	Chr2	complement(246918..247772)	2.59832	1.7292	3.31543	3.81404e-11	1.17687e-10	2.00656e-07	putative cell wall CDS	similar to sp|Q5A5U6.1|Cell wall protein PGA30, GPI-anchored protein 30, LDG family protein 6 Candida albicans SC5314	similar to CJJ09_002090	CJJ09_002090	B9J08_000116
SBP28_001337	Chr1	2899950..2900549	310.513	1.72416	3.30387	8.24511e-136	4.42628e-134	4.33775e-132	glutaredoxin CDS	similar to sp|P38068.1|Monothiol glutaredoxin-7 Saccharomyces cerevisiae S288C	similar to CJJ09_001178	CJJ09_001178	B9J08_002920
SBP28_000823	Chr1	complement(1847363..1848613)	516.667	1.71005	3.27173	4.92479e-144	2.91116e-142	2.59093e-140	Glucan 1,3-beta-glucosidase CDS	similar to sp|Q12700.1|Glucan 1,3-beta-glucosidase, Exo-1,3-beta-glucanase Schwanniomyces occidentalis	similar to CJJ09_000853	CJJ09_000853	B9J08_003251
SBP28_003493	Chr3	1265504..1265950	8.41717	1.70429	3.25868	1.07818e-16	4.7835e-16	5.67233e-13	Cell wall protein RHD3 CDS	similar to sp|Q5A5U4.1|Cell wall protein RHD3, LDG family protein 7, Predicted GPI-anchored protein 29, Repressed during hyphae development protein 3 Candida albicans SC5314	similar to CJJ09_003593	CJJ09_003593	B9J08_001339
SBP28_005178	Chr7	204083..206830	58.7387	1.69947	3.24782	3.51055e-130	1.82861e-128	1.8469e-126	Transcriptional activator ARO80 CDS	similar to sp|Q04052.1|Transcriptional activator ARO80 Saccharomyces cerevisiae S288C	similar to B9J08_002324	B9J08_002324	B9J08_002324
SBP28_001485	Chr1	3250914..3252431	197.928	1.69845	3.24551	3.07717e-137	1.66897e-135	1.6189e-133	Uncharacterized glycosyl hydrolase YBR056W CDS	similar to sp|P38081.1|Uncharacterized glycosyl hydrolase YBR056W Saccharomyces cerevisiae S288C	similar to CJJ09_001515	CJJ09_001515	B9J08_003251
SBP28_003578	Chr3	complement(1455693..1456382)	1250.51	1.69745	3.24327	4.30872e-143	2.51868e-141	2.26682e-139	serine rich glyco protein CDS	similar to ref|XP_024714007.1|hypothetical protein C7M61_002714 Candida pseudohaemulonii, gb|PSK38775.1|hypothetical protein C7M61_002714 Candida pseudohaemulonii	similar to CJJ09_003679	CJJ09_003679	B9J08_001426
SBP28_004118	Chr4	1028506..1028886	186.199	1.69291	3.23308	5.52499e-79	1.43896e-77	2.9067e-75	Autophagy-related protein 8 CDS	similar to sp|Q6BT31.2|Autophagy-related protein 8, Autophagy-related ubiquitin-like modifier ATG8 Debaryomyces hansenii CBS767	similar to CJJ09_004272	CJJ09_004272	B9J08_005081
SBP28_003907	Chr4	574710..576092	19.3563	1.69272	3.23265	9.07486e-75	2.31761e-73	4.77428e-71	hypothetical protein CDS	similar to ref|XP_025342609.1|hypothetical protein CXQ85_000655 Candida haemuloni	similar to CJJ09_004065	CJJ09_004065	B9J08_005292
SBP28_001063	Chr1	complement(2340197..2340898)	178.467	1.68244	3.20971	9.57756e-124	4.66551e-122	5.03875e-120	hypothetical protein CDS	similar to ref|XP_025341503.1|hypothetical protein CXQ85_002357 Candida haemuloni	similar to CJJ09_001093	CJJ09_001093	B9J08_003012
SBP28_004134	Chr4	complement(1054357..1058223)	158.573	1.67722	3.19812	1.77302e-138	9.92325e-137	9.32786e-135	hypothetical serine rich protein CDS	similar to ref|XP_025342271.1|hypothetical protein CXQ85_000305 Candida haemuloni	similar to CJJ09_004287	CJJ09_004287	B9J08_005066
SBP28_000120	Chr1	complement(290756..292405)	25.5407	1.66464	3.17033	2.78234e-95	9.2645e-94	1.46379e-91	Multidrug resistance protein 1 (MDR1) CDS	similar to sp|Q5ABU7.2|Multidrug resistance protein 1, Benomyl resistance protein 1 Candida albicans SC5314	similar to CJJ09_000140	CJJ09_000140	B9J08_003981
SBP28_002472	Chr2	1264647..1267277	85.4154	1.66444	3.1699	2.85913e-129	1.44634e-127	1.50419e-125	Calcium permeable stress-gated cation channel 1 CDS	similar to sp|Q06538.1|Calcium permeable stress-gated cation channel 1, ScCSC1 Saccharomyces cerevisiae S288C	similar to CJJ09_002554	CJJ09_002554	B9J08_000591
SBP28_000393	Chr1	923410..924333	72.55	1.66121	3.16281	6.94162e-108	2.76665e-106	3.65198e-104	E3 ubiquitin-protein ligase PIB1 CDS	similar to sp|Q06651.1|E3 ubiquitin-protein ligase PIB1, Phosphatidylinositol 3-phosphate-binding protein 1, RING-type E3 ubiquitin transferase PIB1 Saccharomyces cerevisiae S288C	similar to CJJ09_000415	CJJ09_000415	B9J08_003689
SBP28_002128	Chr2	490024..492312	94.8955	1.65728	3.15421	7.49101e-128	3.75335e-126	3.94102e-124	Transcriptional regulator RFX1 CDS	similar to sp|Q59V88.2|Transcriptional regulator RFX1 Candida albicans SC5314	similar to CJJ09_002206	CJJ09_002206	B9J08_000234
SBP28_001900	Chr1	4182355..4183539	1.31775	1.64906	3.1363	4.00254e-08	9.82612e-08	0.000210574	Candidapepsin-4 CDS	similar to sp|Q5A8N2.1|Candidapepsin-4, ACP 4, Aspartate protease 4, Secreted aspartic protease 4 Candida albicans SC5314	similar to CJJ09_001958	CJJ09_001958	B9J08_001534
SBP28_002435	Chr2	complement(1190382..1191494)	315.844	1.63959	3.11577	1.86523e-129	9.52716e-128	9.81297e-126	Protein kinase MCK1 CDS	similar to sp|P21965.1|Protein kinase MCK1, Meiosis and centromere regulatory kinase Saccharomyces cerevisiae S288C	similar to CJJ09_002517	CJJ09_002517	B9J08_000552
SBP28_005236	Chr7	complement(328184..329140)	192.126	1.6311	3.0975	3.47647e-122	1.67795e-120	1.82897e-118	Glucose-induced degradation protein 4 homolog CDS	similar to sp|Q9CPY6.1|Glucose-induced degradation protein 4 homolog, Vacuolar import and degradation protein 24 homolog Mus musculus	similar to CJJ09_005471	CJJ09_005471	B9J08_002382
SBP28_004762	Chr6	147337..148818	28.9736	1.62314	3.08045	4.63098e-73	1.13848e-71	2.43636e-69	Putative tartrate transporter CDS	similar to sp|O13880.1|Vitamin H transporter 1, H( )/biotin symporter vht1 Schizosaccharomyces pombe 972h-	similar to CJJ09_004967	CJJ09_004967	B9J08_004448
SBP28_003137	Chr3	complement(464734..466404)	284.062	1.60938	3.0512	1.18936e-126	5.84786e-125	6.25721e-123	Aspartic proteinase yapsin-7 CDS	similar to sp|Q06325.1|Aspartic proteinase yapsin-7 Saccharomyces cerevisiae S288C	similar to CJJ09_003234	CJJ09_003234	B9J08_002149
SBP28_003159	Chr3	508994..509455	85.3064	1.60501	3.04198	3.99345e-70	9.46375e-69	2.10095e-66	Histone acetyltransferase HPA2 CDS	similar to sp|Q06592.1|Histone acetyltransferase HPA2 Saccharomyces cerevisiae S288C	similar to CJJ09_003256	CJJ09_003256	B9J08_002171
SBP28_001083	Chr1	2381989..2382849	40.3433	1.60155	3.03468	1.01892e-83	2.85135e-82	5.36055e-80	pH-regulated antigen PRA1 CDS	similar to sp|P87020.3|pH-regulated antigen PRA1, 58 kDa fibrinogen-binding mannoprotein Candida albicans SC5314	similar to CJJ09_001113	CJJ09_001113	B9J08_002992
SBP28_003158	Chr3	506809..508662	83.749	1.59295	3.01666	7.84601e-115	3.43982e-113	4.12779e-111	Uncharacterized transcriptional regulatory proteinC965.10 CDS	similar to sp|O59830.1|Uncharacterized transcriptional regulatory protein C965.10 Schizosaccharomyces pombe 972h-, Derived using Geneious Prime 2023.0.4 'Annotate by BLAST' based on protein similarity	similar to CJJ09_003255	CJJ09_003255	B9J08_002170
SBP28_002761	Chr2	1913475..1915493	60.2805	1.58955	3.00954	5.74123e-111	2.41637e-109	3.02046e-107	hypothetical protein CDS	similar to ref|XP_025339745.1|hypothetical protein CXQ85_001094 Candida haemuloni	similar to CJJ09_002845	CJJ09_002845	B9J08_000885
SBP28_004401	Chr5	complement(246625..247815)	2.67674	1.57893	2.98748	1.33746e-10	3.98888e-10	7.03638e-07	hypothetical protein, partial CDS	similar to gb|PYD23881.1|hypothetical protein DND58_29395, partial Pseudomonas syringae pv. pisi	similar to CJJ09_004801	CJJ09_004801	B9J08_004790
SBP28_004467	Chr5	complement(407349..408362)	249.761	1.57116	2.97143	6.69977e-117	3.03858e-115	3.52475e-113	Peroxisomal protein 2 CDS	similar to sp|P47148.1|Uncharacterized protein YJR111C Saccharomyces cerevisiae S288C	similar to CJJ09_004734	CJJ09_004734	B9J08_004722
SBP28_004753	Chr6	121904..122407	79.9491	1.5672	2.96329	7.486e-85	2.15212e-83	3.93838e-81	nuclear transcription factor Y subunit B-3 CDS	similar to sp|Q9SLG0.2|Nuclear transcription factor Y subunit B-1, AtNF-YB-1, Transcriptional activator HAP3A Arabidopsis thaliana	similar to CJJ09_004955	CJJ09_004955	B9J08_004457
SBP28_001198	Chr1	complement(2611059..2611886)	449.422	1.56329	2.95528	1.87054e-118	8.70878e-117	9.84093e-115	threonine-tRNA ligase, cytoplasmic CDS	similar to gb|KAF3986848.1|hypothetical protein FT663_04707 Candida haemuloni var. vulneris	similar to CJJ09_001318	CJJ09_001318	B9J08_002777
SBP28_002834	Chr2	complement(2084090..2085877)	127.26	1.56125	2.95109	1.38862e-114	6.03764e-113	7.30554e-111	1,3-beta-glucanosyltransferase GAS2 CDS	similar to sp|Q06135.1|1,3-beta-glucanosyltransferase GAS2, Glycolipid-anchored surface protein 2 Saccharomyces cerevisiae S288C	similar to CJJ09_002918	CJJ09_002918	B9J08_000958
SBP28_001105	Chr1	complement(2418485..2419132)	183.179	1.56112	2.95082	2.48981e-102	9.09646e-101	1.30989e-98	GTP-binding protein ypt5 CDS	similar to sp|P36586.1|GTP-binding protein ypt5 Schizosaccharomyces pombe 972h-	similar to CJJ09_001135	CJJ09_001135	B9J08_002969
SBP28_003163	Chr3	complement(518746..519924)	141.685	1.55705	2.94252	6.99497e-111	2.92068e-109	3.68005e-107	Uncharacterized protein YBR138C CDS	similar to sp|P38277.2|Uncharacterized protein YBR138C Saccharomyces cerevisiae S288C	similar to CJJ09_003260	CJJ09_003260	B9J08_002176
SBP28_004387	Chr5	215202..217937	66.7546	1.55443	2.93717	1.65193e-111	7.00869e-110	8.69078e-108	Arrestin-related trafficking adapter 6 CDS	similar to sp|P36117.1|Arrestin-related trafficking adapter 6, Arrestin-like protein 1 Saccharomyces cerevisiae S288C	similar to CJJ09_004817	CJJ09_004817	B9J08_004805
SBP28_005030	Chr6	complement(775595..776332)	0.645296	1.54598	2.92002	0.00211985	0.00336527	1	hypothetical protein CDS		similar to CJJ09_005246	CJJ09_005246	B9J08_004174
SBP28_003053	Chr3	272675..273418	861.738	1.5441	2.91621	4.42556e-118	2.04236e-116	2.32829e-114	5-demethoxyubiquinone hydroxylase, mitochondrial CDS	similar to sp|P41735.2|5-demethoxyubiquinone hydroxylase, mitochondrial, DMQ hydroxylase, Catabolite repression protein 5, Ubiquinone biosynthesis monooxygenase COQ7 Saccharomyces cerevisiae S288C	similar to CJJ09_003151	CJJ09_003151	B9J08_002063
SBP28_003517	Chr3	complement(1316027..1317751)	19.8151	1.54367	2.91536	1.25803e-70	3.00842e-69	6.61852e-67	Cytochrome P450 monooxygenase orf2 CDS	similar to sp|A2QTE8.1|Cytochrome P450 monooxygenase orf2, Pestalamide A biosynthesis cluster protein orf2 Aspergillus niger CBS 513.88	similar to CJJ09_003618	CJJ09_003618	B9J08_001364
SBP28_000054	Chr1	133057..134235	70.4263	1.5412	2.91036	1.27591e-98	4.5355e-97	6.71254e-95	Putative steryl acetyl hydrolase mug81 CDS	similar to sp|P18773.2|Esterase Acinetobacter lwoffii	similar to CJJ09_000065	CJJ09_000065	B9J08_003909
SBP28_002945	Chr3	43408..45033	2.26719	1.53602	2.89993	3.93604e-13	1.40581e-12	2.07075e-09	Nicotinamide riboside transporter 1 CDS	similar to sp|Q08485.1|Nicotinamide riboside transporter 1, Thiamine transport protein 71 Saccharomyces cerevisiae S288C	similar to CJJ09_003040	CJJ09_003040	B9J08_001952
SBP28_000972	Chr1	complement(2169437..2170612)	632.161	1.53005	2.88796	1.84275e-116	8.28606e-115	9.69469e-113	phosphoserine transaminase CDS	similar to sp|P33330.1|Phosphoserine aminotransferase, PSAT, Phosphohydroxythreonine aminotransferase Saccharomyces cerevisiae S288C	similar to CJJ09_001003	CJJ09_001003	B9J08_003103
SBP28_001917	Chr2	28699..30474	225.778	1.52592	2.8797	1.88285e-113	8.11942e-112	9.90569e-110	Reticulocyte-binding protein homolog 2a CDS	similar to sp|Q8IDX6.1|Reticulocyte-binding protein 2 homolog a Plasmodium falciparum 3D7	similar to CJJ09_001975	CJJ09_001975	B9J08_000014
SBP28_001760	Chr1	complement(3858920..3859720)	166.003	1.52582	2.87951	4.87669e-104	1.83259e-102	2.56562e-100	Complex I intermediate-associated protein 30, mitochondrial CDS	similar to sp|O42636.1|Complex I intermediate-associated protein 30, mitochondrial Neurospora crassa OR74A	similar to CJJ09_001791	CJJ09_001791	B9J08_001685
SBP28_004557	Chr5	602673..604037	2.03382	1.5249	2.87766	2.48797e-08	6.24784e-08	0.000130892	hypothetical protein CDS	similar to ref|XP_025344332.1|hypothetical protein CXQ85_003126 Candida haemuloni	similar to CJJ09_004647	CJJ09_004647	B9J08_004634
SBP28_004787	Chr6	complement(212088..213491)	61.2116	1.52286	2.8736	4.16408e-97	1.46048e-95	2.19072e-93	Sterol uptake control protein 2 CDS	similar to sp|Q59QC7.1|Sterol uptake control protein 2 Candida albicans SC5314	similar to CJJ09_004994	CJJ09_004994	B9J08_004421
SBP28_004192	Chr4	1188686..1190899	111.191	1.51416	2.85633	1.01702e-108	4.11581e-107	5.35056e-105	lanosterol synthase CDS	similar to sp|Q04782.2|Lanosterol synthase, 2,3-epoxysqualene--lanosterol cyclase, Oxidosqualene--lanosterol cyclase, OSC Candida albicans SC5314	similar to CJJ09_004349	CJJ09_004349	B9J08_005007
SBP28_003252	Chr3	721815..722678	105.897	1.51002	2.84815	1.11458e-96	3.80766e-95	5.8638e-93	Syntaxin PEP12 CDS	similar to sp|P32854.2|Syntaxin PEP12, Carboxypeptidase Y-deficient protein 12, Vacuolar protein sorting-associated protein 6, Vacuolar protein-targeting protein 13 Saccharomyces cerevisiae S288C	similar to CJJ09_003349	CJJ09_003349	B9J08_001091
SBP28_005029	Chr6	complement(772857..774440)	0.639129	1.50966	2.84743	0.00041014	0.000705606	1	Lipase 2 CDS	similar to sp|Q9P8W5.1|Lipase 2 Candida albicans	similar to B9J08_004175	B9J08_004175	B9J08_004175
SBP28_003919	Chr4	complement(596192..597895)	87.0723	1.50665	2.84149	7.04633e-84	1.98239e-82	3.70708e-80	Serine/threonine-protein kinase SRPK CDS	similar to sp|Q45FA5.1|Serine/threonine-protein kinase SRPK, PSRPK Physarum polycephalum	similar to CJJ09_004076	CJJ09_004076	B9J08_005280
SBP28_003658	Chr3	1674729..1677161	0.575244	1.50443	2.83712	3.55615e-06	7.46268e-06	0.0187089	J domain-containing protein DDB_G0295729 CDS	similar to sp|P0CD63.1|J domain-containing protein DDB_G0295729 Dictyostelium discoideum	similar to CJJ09_003778	CJJ09_003778	B9J08_001517
SBP28_001098	Chr1	2408125..2409603	6.33837	1.5033	2.8349	2.79072e-32	2.59858e-31	1.4682e-28	Meiosis induction protein kinase IME2/SME1 CDS	similar to sp|P32581.1|Meiosis induction protein kinase IME2/SME1 Saccharomyces cerevisiae S288C	similar to CJJ09_001128	CJJ09_001128	B9J08_002977
SBP28_002024	Chr2	259041..260711	60.4717	1.50016	2.82874	4.67679e-97	1.62944e-95	2.46046e-93	Mitochondrial protein import protein MAS5 CDS	similar to sp|P25491.1|Mitochondrial protein import protein MAS5, Yeast dnaJ protein 1 Saccharomyces cerevisiae S288C	similar to B9J08_000122	B9J08_000122	B9J08_000122
SBP28_005157	Chr7	complement(155270..157855)	152.899	1.48576	2.80065	1.08418e-107	4.28861e-106	5.70385e-104	protein ARG5,6, mitochondrial CDS	similar to sp|P78586.1|Protein ARG5,6, mitochondrial	similar to CJJ09_005395	CJJ09_005395	B9J08_002303
SBP28_002475	Chr2	1277052..1278941	75.141	1.47885	2.78726	6.78696e-99	2.42899e-97	3.57062e-95	Myosin-1 CDS	similar to sp|A2R5J1.1|Myosin-1, Class I unconventional myosin, Type I myosin Aspergillus niger CBS 513.88	similar to CJJ09_002557	CJJ09_002557	B9J08_000594
SBP28_004308	Chr5	34269..36434	7.81147	1.47779	2.78521	7.54974e-44	1.03435e-42	3.97192e-40	Probable ferric reductase transmembrane component CDS	similar to sp|P78588.1|Probable ferric reductase transmembrane component, Ferric-chelate reductase Candida albicans	similar to CJJ09_004908	CJJ09_004908	B9J08_004886
SBP28_001679	Chr1	complement(3670634..3673852)	94.6361	1.46498	2.7606	1.91501e-103	7.14531e-102	1.00749e-99	Structural protein MDM1 CDS	similar to sp|Q01846.3|Structural protein MDM1, Mitochondrial distribution and morphology protein 1 Saccharomyces cerevisiae S288C	similar to CJJ09_001711	CJJ09_001711	B9J08_001768
SBP28_000842	Chr1	1892127..1894004	41.7168	1.46485	2.76035	5.63075e-89	1.68315e-87	2.96234e-85	gamma-glutamyltransferase CDS	similar to sp|Q05902.1|Glutathione hydrolase proenzyme, CIK1 suppressor protein 2, Extracellular mutant protein 38, Gamma-glutamyltransferase, Gamma-glutamyltranspeptidase	similar to CJJ09_000872	CJJ09_000872	B9J08_003232
SBP28_004193	Chr4	1191398..1192237	158.308	1.46169	2.75431	5.09842e-96	1.7305e-94	2.68228e-92	Chromosome partition protein Smc CDS	similar to ref|XP_025340173.1|hypothetical protein CXQ85_001534 Candida haemuloni	similar to CJJ09_004350	CJJ09_004350	B9J08_005006
SBP28_001068	Chr1	complement(2352286..2353956)	76.1563	1.45712	2.7456	6.03416e-95	1.98411e-93	3.17457e-91	Ecotropic viral integration site 5 protein homologCDS	similar to sp|O60447.3|Ecotropic viral integration site 5 protein homolog, EVI-5, Neuroblastoma stage 4S gene protein Homo sapiens	similar to CJJ09_001098	CJJ09_001098	B9J08_003007
SBP28_001077	Chr1	2367149..2373571	77.8558	1.45529	2.74211	1.9817e-104	7.55487e-103	1.04257e-100	AP-1 accessory protein LAA1 CDS	similar to sp|P39526.1|AP-1 accessory protein LAA1, Large AP-1 accessory protein 1 Saccharomyces cerevisiae S288C	similar to CJJ09_001107	CJJ09_001107	B9J08_002998
SBP28_004014	Chr4	complement(816520..816807)	17.1588	1.45463	2.74087	1.31834e-17	6.15422e-17	6.93581e-14	putative adhesin-like protein CDS	similar to ref|XP_025342512.1|hypothetical protein CXQ85_000554 Candida haemuloni	similar to CJJ09_004165	CJJ09_004165	B9J08_005187
SBP28_003313	Chr3	complement(853589..856159)	3.43404	1.45365	2.739	6.78812e-25	4.63796e-24	3.57123e-21	Cell wall protein RBR3 CDS	similar to sp|Q5A5M7.3|Cell wall protein RBR3, Repressed by RIM101 protein 3 Candida albicans SC5314	similar to CJJ09_003411	CJJ09_003411	B9J08_001155
SBP28_004300	Chr5	5796..6167	2.61903	1.44448	2.72165	2.47813e-05	4.82511e-05	0.130374	hypothetical protein CDS	similar to ref|XP_025341216.1|hypothetical protein CXQ85_002061 Candida haemuloni	similar to CJJ09_004917	CJJ09_004917	B9J08_004894
SBP28_003131	Chr3	complement(449214..449785)	116.763	1.43767	2.70884	8.79802e-74	2.19367e-72	4.62864e-70	Putative peroxiredoxin CDS	similar to sp|P56578.1|Putative peroxiredoxin, MF2, Thioredoxin reductase	similar to CJJ09_003228	CJJ09_003228	B9J08_002143
SBP28_002386	Chr2	complement(1071187..1072266)	29.9252	1.43695	2.70748	4.0734e-63	8.43707e-62	2.14302e-59	Type 2 DNA topoisomerase 6 subunit A CDS	similar to sp|Q9YE67.2|Type 2 DNA topoisomerase 6 subunit A, Type II DNA topoisomerase VI subunit A Aeropyrum pernix K1	similar to CJJ09_002467	CJJ09_002467	B9J08_000499
SBP28_000283	Chr1	complement(662925..664553)	86.579	1.43309	2.70024	3.70058e-93	1.17282e-91	1.94687e-89	Pre-mRNA-splicing factor CWC22 CDS	similar to sp|Q6BU84.2|Pre-mRNA-splicing factor CWC22 Debaryomyces hansenii CBS767	similar to CJJ09_000305	CJJ09_000305	B9J08_003803
SBP28_004460	Chr5	390743..396214	143.51	1.43204	2.69828	1.63439e-102	6.01295e-101	8.59852e-99	GTPase-activating protein BEM2 CDS	similar to sp|Q9HF75.1|GTPase-activating protein BEM2 Eremothecium gossypii ATCC 10895	similar to CJJ09_004741	CJJ09_004741	B9J08_004729
SBP28_002587	Chr2	1529698..1530549	66.9546	1.42421	2.68367	4.7644e-79	1.24704e-77	2.50655e-75	Probable secreted beta-glucosidase adg3 CDS	similar to sp|Q04018.1|Uncharacterized protein YMR244W Saccharomyces cerevisiae S288C	similar to CJJ09_002669	CJJ09_002669	B9J08_000709
SBP28_003933	Chr4	629257..632184	60.3257	1.42099	2.6777	8.30698e-94	2.68117e-92	4.3703e-90	hypothetical protein CDS	similar to ref|XP_025342587.1|hypothetical protein CXQ85_000630 Candida haemuloni	similar to CJJ09_004090	CJJ09_004090	B9J08_005266
SBP28_001195	Chr1	2605693..2607822	15.494	1.4186	2.67326	3.61717e-53	6.19867e-52	1.90299e-49	Peroxisomal primary amine oxidase CDS	similar to sp|P12807.1|Peroxisomal primary amine oxidase, Copper amine oxidase, Methylamine oxidase Ogataea angusta	similar to CJJ09_001321	CJJ09_001321	B9J08_002774
SBP28_002567	Chr2	complement(1478436..1479926)	23.195	1.41851	2.67308	3.1793e-67	7.14799e-66	1.67263e-63	JmjC domain-containing histone demethylation protein 1 CDS	similar to sp|Q6BXJ4.2|JmjC domain-containing histone demethylation protein 1 Histone-H3 -lysine-36 demethylase 1 Debaryomyces hansenii CBS767	similar to CJJ09_002649	CJJ09_002649	B9J08_000688
SBP28_005097	Chr6	992724..993200	0.296635	1.41743	2.6711	0.076183	0.0982109	1	hypothetical protein CDS	similar to ref|XP_025341588.1|hypothetical protein CXQ85_004152 Candida haemuloni	similar to CJJ09_005325	CJJ09_005325	B9J08_004103
SBP28_001157	Chr1	2525311..2527713	137.248	1.41371	2.66422	5.19224e-97	1.79207e-95	2.73164e-93	Transmembrane E3 ubiquitin-protein ligase 1 CDS	similar to sp|P36096.1|Transmembrane E3 ubiquitin-protein ligase 1, RING-type E3 ubiquitin transferase TUL1 Saccharomyces cerevisiae S288C	similar to CJJ09_001358	CJJ09_001358	B9J08_002736
SBP28_001830	Chr1	4007616..4010063	120.184	1.40856	2.65473	9.62688e-96	3.22592e-94	5.0647e-92	Membrane-anchored lipid-binding protein YSP2 CDS	similar to sp|Q06681.1|Membrane-anchored lipid-binding protein YSP2, Lipid transfer at contact site protein 4, Lipid transfer protein anchored at membrane contact sites 3	similar to CJJ09_001868	CJJ09_001868	B9J08_001612
SBP28_000702	Chr1	complement(1597192..1598850)	29.225	1.39966	2.63839	1.22316e-68	2.84738e-67	6.43507e-65	isocitrate lyase CDS	similar to sp|Q6BRY4.1|Isocitrate lyase, ICL, Isocitrase, Isocitratase, Methylisocitrate lyase, MICA, Threo-D(S)-isocitrate glyoxylate-lyase Debaryomyces hansenii CBS767	similar to CJJ09_000731	CJJ09_000731	B9J08_003374
SBP28_000733	Chr1	1661868..1663130	26.8506	1.39791	2.6352	4.89858e-66	1.07381e-64	2.57714e-62	Nischarin CDS	similar to ref|XP_025340490.1|hypothetical protein CXQ85_003396 Candida haemuloni	similar to CJJ09_000762	CJJ09_000762	B9J08_003343
SBP28_000187	Chr1	complement(445854..446945)	236.521	1.39737	2.6342	1.50261e-93	4.82026e-92	7.90523e-90	Phosphatidylinositol transfer protein SFH5 CDS	similar to sp|A5DEQ9.2|Phosphatidylinositol transfer protein SFH5, PITP SFH5 Meyerozyma guilliermondii ATCC 6260	similar to CJJ09_000212	CJJ09_000212	B9J08_004048
SBP28_001085	Chr1	2384015..2385691	167.948	1.39637	2.63238	6.40405e-94	2.07974e-92	3.36917e-90	Arylsulfatase CDS	similar to sp|P51691.3|Arylsulfatase, AS, Aryl-sulfate sulphohydrolase Pseudomonas aeruginosa PAO1	similar to CJJ09_001115	CJJ09_001115	B9J08_002990
SBP28_003226	Chr3	665225..666388	716.738	1.39573	2.63123	1.21022e-97	4.27314e-96	6.36697e-94	Phosphatidylglycerol phospholipase C CDS	similar to sp|Q08959.1|Phosphatidylglycerol phospholipase C Saccharomyces cerevisiae S288C	similar to CJJ09_003323	CJJ09_003323	B9J08_001064
SBP28_000292	Chr1	complement(691172..692938)	123.094	1.39097	2.62254	1.21839e-91	3.70518e-90	6.40996e-88	hypothetical protein CDS	similar to ref|XP_025343130.1|hypothetical protein CXQ85_004860 Candida haemuloni	similar to CJJ09_000314	CJJ09_000314	B9J08_003794
SBP28_000487	Chr1	1112995..1113660	47.2326	1.38324	2.60853	3.8125e-46	5.60266e-45	2.00575e-42	Protein yippee-like 3 CDS	similar to sp|Q65Z54.1|Protein yippee-like 3, Protein yippee-like a Oryzias latipes	similar to CJJ09_000510	CJJ09_000510	B9J08_003595
SBP28_004310	Chr5	38608..39810	3.907	1.38295	2.60801	3.90568e-12	1.30379e-11	2.05478e-08	Probable guanine deaminase CDS	similar to sp|O14057.1|Probable guanine deaminase, Guanase, Guanine aminase, Guanine aminohydrolase, GAH Schizosaccharomyces pombe 972h-	similar to CJJ09_004905	CJJ09_004905	B9J08_004884
SBP28_002709	Chr2	1806888..1809167	50.0876	1.38185	2.60602	8.10645e-85	2.31783e-83	4.26481e-81	K( )/H( ) antiporter 1 CDS	similar to sp|P40309.1|K( )/H( ) antiporter 1 Saccharomyces cerevisiae S288C	similar to CJJ09_002792	CJJ09_002792	B9J08_000831
SBP28_002723	Chr2	complement(1839610..1840128)	13.7712	1.38107	2.60462	8.61065e-22	5.05587e-21	4.53006e-18	putative hydrolase NIT2 CDS	similar to gb|KAF3994181.1|hypothetical protein FT662_00050 Candida haemuloni var. vulneris	similar to CJJ09_002807	CJJ09_002807	B9J08_000846
SBP28_003557	Chr3	complement(1403502..1404227)	521.618	1.37698	2.59724	8.06182e-93	2.53971e-91	4.24132e-89	Protein AIM2 CDS	similar to sp|P39721.1|Protein AIM2, Altered inheritance rate of mitochondria protein 2 Saccharomyces cerevisiae S288C	similar to CJJ09_003658	CJJ09_003658	B9J08_001403
SBP28_001730	Chr1	complement(3787553..3788956)	94.1373	1.37403	2.59194	1.88942e-85	5.46166e-84	9.94022e-82	Volume-regulated anion channel subunit LRRC8D CDS	similar to sp|B0W6M9.1|Leucine-rich repeat protein soc-2 homolog, Protein Sur-8 homolog, Protein soc-2 homolog Culex quinquefasciatus	similar to CJJ09_001760	CJJ09_001760	B9J08_001718
SBP28_002760	Chr2	complement(1912537..1912872)	178.069	1.37115	2.58676	1.09732e-74	2.77547e-73	5.77298e-71	hypothetical protein CDS	similar to ref|XP_025339744.1|hypothetical protein CXQ85_001093 Candida haemuloni	similar to CJJ09_002844	CJJ09_002844	B9J08_000884
SBP28_003129	Chr3	complement(444144..445064)	586.301	1.3668	2.57898	1.02805e-92	3.21939e-91	5.40857e-89	putative integral membrane protein CDS	similar to ref|XP_025343842.1|hypothetical protein CXQ85_002627 Candida haemuloni	similar to CJJ09_003226	CJJ09_003226	B9J08_002141
SBP28_001757	Chr1	complement(3854320..3855327)	119.243	1.36351	2.57311	2.85618e-83	7.86721e-82	1.50264e-79	Probable oxidoreductase ENV9 CDS	similar to sp|Q08651.1|Probable oxidoreductase ENV9, Late endosome and vacuole interface protein 9 Saccharomyces cerevisiae S288C	similar to CJJ09_001788	CJJ09_001788	B9J08_001688
SBP28_004224	Chr4	1249836..1250696	203.328	1.36287	2.57196	1.33899e-86	3.91358e-85	7.04444e-83	Uncharacterized methyltransferase C1347.09 CDS	similar to sp|O94628.1|Uncharacterized methyltransferase C1347.09 Schizosaccharomyces pombe 972h-	similar to CJJ09_004381	CJJ09_004381	B9J08_004975
SBP28_004479	Chr5	432314..434353	800.075	1.35829	2.5638	1.53739e-93	4.90193e-92	8.08818e-90	NADPH--cytochrome P450 reductase CDS	similar to sp|P50126.1|NADPH--cytochrome P450 reductase, CPR, P450R Candida maltosa	similar to CJJ09_004722	CJJ09_004722	B9J08_004709
SBP28_001936	Chr2	complement(70127..72559)	113.592	1.35814	2.56355	5.95643e-89	1.77044e-87	3.13368e-85	Peroxisomal long-chain fatty acid import protein 2CDS	similar to sp|P41909.2|Peroxisomal long-chain fatty acid import protein 2, Peroxisomal ABC transporter 1 Saccharomyces cerevisiae S288C	similar to CJJ09_001996	CJJ09_001996	B9J08_000032
SBP28_003468	Chr3	complement(1216818..1217177)	88.6781	1.35667	2.56093	3.0394e-45	4.35703e-44	1.59903e-41	uncharacterized protein CJI97_001287 CDS	similar to ref|XP_025344175.1|hypothetical protein CXQ85_002965 Candida haemuloni	similar to CJJ09_003570	CJJ09_003570	B9J08_001317
SBP28_000897	Chr1	2020497..2022020	15.1238	1.3564	2.56046	2.00102e-49	3.16138e-48	1.05274e-45	Transcriptional repressor XBP1 CDS	similar to sp|P40489.1|Transcriptional repressor XBP1, XhoI site-binding protein 1 Saccharomyces cerevisiae S288C	similar to CJJ09_000927	CJJ09_000927	B9J08_003179
SBP28_003626	Chr3	complement(1592468..1593229)	1.54946	1.35239	2.55335	4.42555e-05	8.4297e-05	0.232828	hypothetical protein CDS		similar to CJJ09_003739	CJJ09_003739	No Blast Hit
SBP28_000478	Chr1	complement(1098353..1100818)	211.818	1.35092	2.55075	1.52079e-90	4.59819e-89	8.00085e-87	Nitrogen permease reactivator protein CDS	similar to sp|P22211.2|Nitrogen permease reactivator protein, Serine/threonine-protein kinase NPR1 Saccharomyces cerevisiae S288C	similar to CJJ09_000501	CJJ09_000501	B9J08_003604
SBP28_003595	Chr3	complement(1501120..1502694)	2046.6	1.34251	2.53592	6.62e-62	1.3344e-60	3.48278e-58	lanosterol 14-alpha demethylase CDS	similar to sp|P14263.2|Lanosterol 14-alpha demethylase, CYPLI, Cytochrome P450 51, Cytochrome P450-14DM, Cytochrome P450-LIA1, Sterol 14-alpha demethylase Candida tropicalis	similar to CJJ09_003699	CJJ09_003699	B9J08_001448
SBP28_004543	Chr5	568667..570298	286.105	1.34173	2.53454	5.09492e-89	1.53168e-87	2.68044e-85	Cerevisin CDS	similar to sp|P09232.1|Cerevisin, Proteinase YSCB, Vacuolar protease B, PrB Saccharomyces cerevisiae S288C	similar to CJJ09_004661	CJJ09_004661	B9J08_004648
SBP28_000089	Chr1	226547..228829	70.8084	1.33167	2.51693	2.81508e-82	7.6341e-81	1.48102e-78	NuA3 HAT complex component NTO1 CDS	similar to sp|Q12311.1|NuA3 HAT complex component NTO1 Saccharomyces cerevisiae S288C	similar to B9J08_003949	B9J08_003949	B9J08_003949
SBP28_001953	Chr2	complement(106792..108386)	0.41751	1.33043	2.51478	0.00108585	0.00177522	1	Cell wall synthesis protein KRE9 CDS	similar to sp|O74226.1|Cell wall synthesis protein KRE9 Candida albicans	similar to CJJ09_002017	CJJ09_002017	B9J08_000050
SBP28_003900	Chr4	complement(557805..559931)	82.4156	1.3301	2.5142	1.05526e-82	2.89152e-81	5.55173e-79	Putative mitochondrial translation system component PET127 CDS	similar to sp|P32606.2|Putative mitochondrial translation system component PET127 Saccharomyces cerevisiae S288C	similar to CJJ09_004057	CJJ09_004057	B9J08_005299
SBP28_002480	Chr2	1289543..1290877	110.339	1.3299	2.51385	2.55965e-81	6.90581e-80	1.34663e-77	hypothetical protein A9F13_01g06171 CDS	similar to gb|KAF3986744.1|hypothetical protein FT662_04402 Candida haemuloni var. vulneris	similar to CJJ09_002562	CJJ09_002562	B9J08_000600
SBP28_002997	Chr3	153593..154603	5.65208	1.32661	2.50812	3.59045e-18	1.73775e-17	1.88894e-14	Probable vacuolar amino acid transporter YPQ2 CDS	similar to sp|Q06328.1|Probable vacuolar amino acid transporter YPQ2, PQ-loop repeat-containing protein 2 Saccharomyces cerevisiae S288C	similar to CJJ09_003094	CJJ09_003094	B9J08_002006
SBP28_002212	Chr2	complement(645042..646940)	2.69591	1.32446	2.5044	1.72844e-13	6.32358e-13	9.09331e-10	Putative polyol transporter 1 CDS	similar to sp|Q9XIH7.1|Putative polyol transporter 1 Arabidopsis thaliana	similar to CJJ09_002292	CJJ09_002292	B9J08_000321
SBP28_004288	Chr4	complement(1390656..1392941)	51.7632	1.31898	2.49489	4.13818e-78	1.07246e-76	2.1771e-74	Probable ERAD-associated E3 ubiquitin-protein ligase ASI1 CDS	similar to sp|P53983.2|Protein ASI3, Amino acid sensor-independent protein 3 Saccharomyces cerevisiae S288C	similar to B9J08_004908	B9J08_004908	B9J08_004908
SBP28_005017	Chr6	741273..743042	17.6496	1.30846	2.47677	1.73864e-51	2.84953e-50	9.147e-48	Peptide transporter PTR2 CDS	similar to sp|P32901.2|Peptide transporter PTR2, Peptide permease PTR2 Saccharomyces cerevisiae S288C	similar to CJJ09_005233	CJJ09_005233	B9J08_004188
SBP28_002305	Chr2	850990..853350	123.291	1.30391	2.46897	1.66118e-82	4.52821e-81	8.73945e-79	Cell division control protein 24 CDS	similar to sp|P11433.2|Cell division control protein 24, Calcium regulatory protein Saccharomyces cerevisiae S288C	similar to CJJ09_002385	CJJ09_002385	B9J08_000417
SBP28_004731	Chr6	complement(63141..64106)	0.0894442	1.30016	2.46256	0.185956	0.224076	1	Protoporphyrin uptake protein 1 CDS	similar to sp|P53047.1|Protein RTA1 Saccharomyces cerevisiae S288C	similar to CJJ09_004932	CJJ09_004932	B9J08_005553
SBP28_001372	Chr1	complement(2979302..2979658)	1.46093	1.29321	2.45074	0.00361778	0.00559141	1	uncharacterized protein CJI97_002747 CDS	similar to ref|XP_025341216.1|hypothetical protein CXQ85_002061 Candida haemuloni	similar to CJJ09_001400	CJJ09_001400	B9J08_002695
SBP28_001151	Chr1	complement(2514238..2515068)	125.691	1.29307	2.45049	4.67974e-74	1.17239e-72	2.46201e-70	hypothetical protein METBIDRAFT_10776 CDS	similar to emb|SGZ56805.1|CIC11C00000004825 Candida intermedia	similar to CJJ09_001364	CJJ09_001364	B9J08_002730
SBP28_002566	Chr2	complement(1475065..1478298)	195.401	1.29172	2.4482	1.80403e-83	4.99526e-82	9.491e-80	Uncharacterized protein C57A7.05 CDS	similar to sp|P87136.1|Uncharacterized protein C57A7.05 Schizosaccharomyces pombe 972h-	similar to CJJ09_002648	CJJ09_002648	B9J08_000687
SBP28_005345	Chr7	580779..581732	10.7734	1.28822	2.44226	3.29785e-26	2.3931e-25	1.735e-22	hypothetical protein CDS	similar to ref|XP_025343388.1|hypothetical protein CXQ85_005017 Candida haemuloni	similar to CJJ09_005583	CJJ09_005583	B9J08_002492
SBP28_004012	Chr4	811453..811893	7.73097	1.28377	2.43474	3.73826e-11	1.15484e-10	1.9667e-07	uncharacterized protein CJI97_005273 CDS	similar to ref|XP_025342514.1|hypothetical protein CXQ85_000556 Candida haemuloni	similar to CJJ09_004163	CJJ09_004163	B9J08_005189
SBP28_001951	Chr2	complement(103283..104497)	89.9185	1.27965	2.4278	4.61218e-73	1.13848e-71	2.42647e-69	hypothetical protein CDS	similar to sp|Q03730.1|Uncharacterized vacuolar membrane protein YML018C Saccharomyces cerevisiae S288C	similar to CJJ09_002015	CJJ09_002015	B9J08_000048
SBP28_000259	Chr1	complement(615934..616896)	1.37086	1.27467	2.41944	5.6502e-06	1.16434e-05	0.0297257	Sporulation-specific protein 2 CDS	similar to ref|XP_025343094.1|hypothetical protein CXQ85_004824 Candida haemuloni	similar to CJJ09_000281	CJJ09_000281	B9J08_003827
SBP28_003136	Chr3	463593..464714	151.531	1.2668	2.40627	3.35455e-75	8.65113e-74	1.76483e-71	Putative nucleotide-sugar transporter YMD8 CDS	similar to sp|Q03697.1|Putative nucleotide-sugar transporter YMD8 Saccharomyces cerevisiae S288C	similar to CJJ09_003233	CJJ09_003233	B9J08_002148
SBP28_000459	Chr1	complement(1039487..1045150)	92.3208	1.2667	2.4061	6.08888e-80	1.60973e-78	3.20336e-76	DOCK-like protein 1 CDS	similar to sp|Q06409.1|DOCK-like protein 1 Saccharomyces cerevisiae S288C	similar to CJJ09_000481	CJJ09_000481	B9J08_003624
SBP28_003395	Chr3	1030441..1033319	168.959	1.26637	2.40556	1.0141e-79	2.66759e-78	5.33518e-76	Styryl dye vacuolar localization protein 3 CDS	similar to sp|Q03088.1|Styryl dye vacuolar localization protein 3 Saccharomyces cerevisiae S288C	similar to CJJ09_003494	CJJ09_003494	B9J08_001239
SBP28_005098	Chr7	1545..4037	0.0583861	1.25728	2.39045	0.0910268	0.11587	1	Probable beta-glucosidase I CDS	similar to sp|B0Y3M6.1|Probable beta-glucosidase I, Beta-D-glucoside glucohydrolase I, Cellobiase I, Gentiobiase I Aspergillus fumigatus A1163	similar to CJJ09_005326	CJJ09_005326	B9J08_002240
SBP28_001919	Chr2	complement(32981..35791)	55.2078	1.2441	2.36872	4.57052e-72	1.10301e-70	2.40455e-68	Protein SYG1 CDS	similar to sp|P40528.1|Protein SYG1 Saccharomyces cerevisiae S288C	similar to CJJ09_001977	CJJ09_001977	B9J08_000016
SBP28_003338	Chr3	906553..907764	3.45671	1.244	2.36855	3.76861e-12	1.26021e-11	1.98266e-08	hypothetical protein CDS	similar to gb|KAF3987530.1|hypothetical protein FT663_04407 Candida haemuloni var. vulneris	similar to CJJ09_003436	CJJ09_003436	B9J08_001180
SBP28_001627	Chr1	3552164..3552967	325.762	1.24311	2.36709	7.66014e-75	1.96585e-73	4.03e-71	Transcriptional activator HAC1 CDS	similar to sp|P41546.2|Transcriptional activator HAC1 Saccharomyces cerevisiae S288C	similar to CJJ09_001657	CJJ09_001657	B9J08_001826
SBP28_002257	Chr2	740882..742825	23.1003	1.23971	2.36151	4.51495e-46	6.61647e-45	2.37531e-42	Efflux pump vrtL CDS	similar to sp|D7PHY8.1|Efflux pump vrtL, Viridicatumtoxin synthesis protein L Penicillium aethiopicum	similar to CJJ09_002338	CJJ09_002338	B9J08_000368
SBP28_001049	Chr1	complement(2314537..2315862)	218.581	1.23836	2.3593	1.02861e-74	2.61426e-73	5.41151e-71	Delta(14)-sterol reductase ERG24 CDS	similar to sp|P32462.1|Delta(14)-sterol reductase, C-14 sterol reductase, Sterol C14-reductase Saccharomyces cerevisiae S288C	similar to CJJ09_001079	CJJ09_001079	B9J08_003026
SBP28_004649	Chr5	812629..813546	24.538	1.23467	2.35327	1.45962e-30	1.26093e-29	7.67906e-27	Phytanoyl-CoA dioxygenase domain-containing protein 1 CDS	similar to sp|Q5SRE7.2|Phytanoyl-CoA dioxygenase domain-containing protein 1 Homo sapiens	similar to B9J08_004514	B9J08_004514	B9J08_004514
SBP28_001717	Chr1	3761244..3763067	42.2522	1.2323	2.34942	1.19056e-64	2.53584e-63	6.26354e-61	Autophagy-related protein 28 CDS	similar to ref|XP_025340895.1|hypothetical protein CXQ85_001732 Candida haemuloni	similar to CJJ09_001747	CJJ09_001747	B9J08_001731
SBP28_002506	Chr2	complement(1346751..1348130)	120.199	1.23169	2.34841	3.83295e-71	9.20782e-70	2.01651e-67	CybS-domain-containing protein CDS	similar to ref|XP_025339941.1|hypothetical protein CXQ85_001295 Candida haemuloni	similar to CJJ09_002588	CJJ09_002588	B9J08_000626
SBP28_003624	Chr3	complement(1585277..1586707)	1.49773	1.22983	2.34539	1.89273e-06	4.07766e-06	0.00995764	hypothetical protein CDS	similar to ref|XP_025341796.1|hypothetical protein CXQ85_004366 Candida haemuloni	similar to CJJ09_003738	CJJ09_003738	B9J08_001479
SBP28_002676	Chr2	1733183..1734142	373.277	1.22961	2.34503	1.86724e-74	4.70026e-73	9.82354e-71	Cell-surface associated glycoprotein DFI1 CDS	similar to sp|Q5AFI4.1|Cell-surface associated glycoprotein DFI1, Defective in filamentous invasion protein 1 Candida albicans SC5314	similar to CJJ09_002758	CJJ09_002758	B9J08_000798
SBP28_003922	Chr4	602841..603566	1.19692	1.22921	2.34438	0.000994898	0.00163465	1	hypothetical protein CDS	similar to ref|XP_025342597.1|hypothetical protein CXQ85_000641 Candida haemuloni	similar to CJJ09_004079	CJJ09_004079	B9J08_005277
SBP28_004052	Chr4	892878..893573	63.621	1.22599	2.33916	3.62234e-44	5.04157e-43	1.90571e-40	SUR7 family protein FMP45 CDS	similar to sp|Q07651.1|SUR7 family protein FMP45 Saccharomyces cerevisiae S288C	similar to CJJ09_004205	CJJ09_004205	B9J08_005148
SBP28_001144	Chr1	complement(2502715..2503482)	304.471	1.22364	2.33535	4.10811e-72	9.9598e-71	2.16128e-68	Uncharacterized PH domain-containing protein PB16A4.02c CDS	similar to sp|Q96WV2.2|Uncharacterized PH domain-containing protein PB16A4.02c Schizosaccharomyces pombe 972h-	similar to CJJ09_001371	CJJ09_001371	B9J08_002723
SBP28_005314	Chr7	505089..505634	239.906	1.22304	2.33437	1.36493e-68	3.16338e-67	7.18087e-65	Phosphatidylglycerol/phosphatidylinositol transferprotein CDS	similar to sp|Q6BV42.1|Phosphatidylglycerol/phosphatidylinositol transfer protein, PG/PI-TP Debaryomyces hansenii CBS767	similar to CJJ09_005550	CJJ09_005550	B9J08_002461
SBP28_003689	Chr4	72710..73546	2.46833	1.2222	2.33302	2.45777e-06	5.24557e-06	0.0129303	4-hydroxyphenylpyruvate dioxygenase CDS	similar to sp|Q872T7.1|4-hydroxyphenylpyruvate dioxygenase, 4HPPD, HPD, HPPDase Neurospora crassa OR74A	similar to CJJ09_003812	CJJ09_003812	B9J08_005516
SBP28_003319	Chr3	868115..869077	4243.68	1.22057	2.33038	2.2359e-43	2.978e-42	1.17631e-39	Oxygen-dependent coproporphyrinogen-III oxidase CDS	similar to sp|P11353.2|Oxygen-dependent coproporphyrinogen-III oxidase, COX, Coprogen oxidase, Coproporphyrinogenase Saccharomyces cerevisiae S288C	similar to CJJ09_003417	CJJ09_003417	B9J08_001161
SBP28_000759	Chr1	1704134..1704784	27.2124	1.21779	2.3259	1.29566e-31	1.1692e-30	6.81644e-28	hypothetical protein CDS		similar to CJJ09_000788	CJJ09_000788	B9J08_003317
SBP28_001705	Chr1	complement(3733933..3736186)	153.06	1.2148	2.32109	1.2767e-72	3.12405e-71	6.71671e-69	Protein PAL1 CDS	similar to sp|Q05518.1|Protein PAL1, Pears and lemons protein 1 Saccharomyces cerevisiae S288C	similar to CJJ09_001735	CJJ09_001735	B9J08_001743
SBP28_005295	Chr7	complement(451917..452450)	274.901	1.21282	2.31791	2.61774e-68	5.98779e-67	1.37719e-64	Protein UPS1, mitochondrial CDS	similar to sp|Q05776.1|Protein UPS1, mitochondrial, Unprocessed MGM1 protein 1 Saccharomyces cerevisiae S288C	similar to CJJ09_005531	CJJ09_005531	B9J08_002442
SBP28_001748	Chr1	complement(3833103..3834131)	119.953	1.2115	2.31578	1.57821e-43	2.12896e-42	8.30295e-40	Beta-1,2-mannobiose phosphorylase CDS	similar to ref|XP_025340865.1|hypothetical protein CXQ85_001702 Candida haemuloni	similar to CJJ09_001778	CJJ09_001778	B9J08_001698
SBP28_003211	Chr3	complement(630138..631022)	24.0819	1.21026	2.3138	2.23808e-41	2.80558e-40	1.17745e-37	hypothetical protein CDS	similar to ref|XP_025343921.1|hypothetical protein CXQ85_002706 Candida haemuloni	similar to CJJ09_003309	CJJ09_003309	B9J08_002226
SBP28_001781	Chr1	complement(3915394..3916211)	123.836	1.20729	2.30904	6.91288e-65	1.48443e-63	3.63687e-61	cell wall integrity and stress response component 2 CDS	similar to ref|XP_025340832.1|hypothetical protein CXQ85_001669 Candida haemuloni	similar to CJJ09_001812	CJJ09_001812	B9J08_001663
SBP28_003376	Chr3	complement(986137..987171)	91.9422	1.204	2.30378	5.3469e-64	1.1252e-62	2.813e-60	hypothetical protein CDS	similar to ref|XP_025344080.1|hypothetical protein CXQ85_002868 Candida haemuloni	similar to CJJ09_003475	CJJ09_003475	B9J08_001219
SBP28_002952	Chr3	57548..60808	146.882	1.20363	2.30318	3.11973e-72	7.59856e-71	1.64129e-68	histidine protein kinase NIK1 CDS	similar to sp|Q5A599.3|Histidine protein kinase NIK1 Candida albicans SC5314	similar to CJJ09_003047	CJJ09_003047	B9J08_001959
SBP28_001902	Chr1	complement(4186185..4188557)	57.6502	1.20251	2.3014	9.5252e-67	2.12339e-65	5.01121e-63	Probable glutamate carboxypeptidase ARB_02390 CDS	similar to sp|D4B1R0.1|Probable glutamate carboxypeptidase ARB_02390 Trichophyton benhamiae CBS 112371	similar to B9J08_001532	B9J08_001532	B9J08_001532
SBP28_005095	Chr6	complement(985845..986456)	0.16337	1.20214	2.30081	0.17598	0.21308	1	hypothetical protein CDS		similar to B9J08_004105	B9J08_004105	B9J08_004105
SBP28_004605	Chr5	707680..708747	206.773	1.19945	2.29653	3.70885e-69	8.67212e-68	1.95123e-65	Ubiquitin carboxyl-terminal hydrolase MIY1 CDS	similar to sp|P53155.1|Uncharacterized protein YGL082W Saccharomyces cerevisiae S288C	similar to CJJ09_004600	CJJ09_004600	B9J08_004586
SBP28_005067	Chr6	879457..881142	34.0149	1.19843	2.2949	4.74606e-58	9.04676e-57	2.4969e-54	hypothetical protein CDS	similar to ref|XP_025341940.1|hypothetical protein CXQ85_004516 Candida haemuloni	similar to CJJ09_005289	CJJ09_005289	B9J08_004136
SBP28_003525	Chr3	1343412..1345013	34.2197	1.19479	2.28912	3.91852e-57	7.36262e-56	2.06153e-53	Phenylacetate 2-hydroxylase CDS	similar to sp|Q9Y7G5.1|Phenylacetate 2-hydroxylase Aspergillus nidulans	similar to CJJ09_003627	CJJ09_003627	B9J08_001372
SBP28_004316	Chr5	52436..53956	9.32958	1.19222	2.28505	7.13772e-28	5.59636e-27	3.75516e-24	Ammonium transporter MEP2 CDS	similar to sp|P41948.1|Ammonium transporter MEP2 Saccharomyces cerevisiae S288C	similar to CJJ09_004899	CJJ09_004899	B9J08_004878
SBP28_002150	Chr2	528524..529372	268.955	1.19214	2.28491	1.66194e-68	3.83486e-67	8.74347e-65	putative integral membrane protein CDS	similar to ref|XP_025335449.1|uncharacterized protein CXQ87_002650 Candida duobushaemulonis	similar to CJJ09_002228	CJJ09_002228	B9J08_000256
SBP28_000675	Chr1	complement(1537091..1543660)	40.0032	1.18676	2.27641	1.70006e-68	3.90569e-67	8.94404e-65	Calcium-channel protein CCH1 CDS	similar to sp|P50077.1|Calcium-channel protein CCH1 Saccharomyces cerevisiae S288C	similar to CJJ09_000704	CJJ09_000704	B9J08_003401
SBP28_002550	Chr2	complement(1436624..1437193)	174.551	1.1864	2.27584	1.16841e-62	2.39184e-61	6.14703e-59	Protein PAR32 CDS	similar to sp|Q12515.1|Protein PAR32, Protein phosphorylated after rapamycin 32 Saccharomyces cerevisiae S288C	similar to CJJ09_002632	CJJ09_002632	B9J08_000671
SBP28_003047	Chr3	complement(260712..262619)	99.1408	1.18342	2.27115	1.15772e-66	2.56994e-65	6.09075e-63	Transcriptional regulatory protein SEF1 CDS	similar to sp|Q59UY7.1|Transcriptional regulatory protein SEF1 Candida albicans SC5314	similar to CJJ09_003145	CJJ09_003145	B9J08_002057
SBP28_003012	Chr3	complement(179434..180303)	64.6393	1.18334	2.27103	1.73261e-56	3.18715e-55	9.11524e-53	putative integral membrane protein CDS	similar to gb|KAF3991466.1|hypothetical protein FT662_01702 Candida haemuloni var. vulneris	similar to CJJ09_003109	CJJ09_003109	B9J08_002021
SBP28_005028	Chr6	complement(769705..771282)	6.12416	1.18044	2.26646	2.07842e-22	1.25253e-21	1.09346e-18	Lipase 10 CDS	similar to sp|Q9P4E5.1|Lipase 10 Candida albicans SC5314	similar to B9J08_004176	B9J08_004176	B9J08_004176
SBP28_005013	Chr6	730163..733348	195.499	1.17837	2.26321	7.54323e-70	1.77959e-68	3.96849e-66	NAD-specific glutamate dehydrogenase CDS	similar to sp|P00365.4|NAD-specific glutamate dehydrogenase, NAD-GDH Neurospora crassa OR74A	similar to CJJ09_005228	CJJ09_005228	B9J08_004192
SBP28_002479	Chr2	complement(1286559..1288898)	105.712	1.17473	2.25751	6.13429e-67	1.3733e-65	3.22725e-63	Leukocyte receptor cluster member 8 CDS	similar to sp|Q96PV6.3|Leukocyte receptor cluster member 8 Homo sapiens	similar to CJJ09_002561	CJJ09_002561	B9J08_000599
SBP28_004234	Chr4	complement(1273873..1275150)	528.151	1.174	2.25636	1.75855e-69	4.13023e-68	9.25171e-66	ribonucleoside-diphosphate reductase small chain CDS	similar to sp|P09938.2|Ribonucleoside-diphosphate reductase small chain 1, Ribonucleotide reductase R2 subunit 1, Ribonucleotide reductase small subunit 1 Saccharomyces cerevisiae S288C	similar to CJJ09_004393	CJJ09_004393	B9J08_004965
SBP28_003354	Chr3	complement(941954..942364)	90.237	1.17142	2.25233	1.37519e-48	2.13418e-47	7.23486e-45	GPI-anchored hemophore PGA7 CDS	similar to sp|Q59UT5.1|Predicted GPI-anchored protein 7, Repressed by TUP1 protein 6 Candida albicans SC5314	similar to CJJ09_003452	CJJ09_003452	B9J08_001196
SBP28_000909	Chr1	complement(2043118..2044896)	203.696	1.16881	2.24826	1.43762e-67	3.24606e-66	7.56331e-64	Aldehyde dehydrogenase, dimeric NADP-preferring CDS	similar to sp|P30838.3|Aldehyde dehydrogenase, dimeric NADP-preferring, ALDHIII, Aldehyde dehydrogenase 3, Aldehyde dehydrogenase family 3 member A1 Homo sapiens	similar to CJJ09_000939	CJJ09_000939	B9J08_003167
SBP28_003391	Chr3	complement(1021867..1023186)	48.3503	1.16839	2.24761	9.62808e-52	1.5979e-50	5.06533e-48	Hap43p-repressed protein CDS	similar to gb|QWU88691.1|hypothetical protein CA3LBN_002999 Candida haemuloni	similar to CJJ09_003490	CJJ09_003490	B9J08_001235
SBP28_000813	Chr1	1831891..1832580	119.269	1.16839	2.24761	3.08917e-59	6.04169e-58	1.62521e-55	Ypt/Rab-type GTPase ypt71 CDS	similar to sp|Q9HDY0.1|GTP-binding protein ypt71 Schizosaccharomyces pombe 972h-	similar to CJJ09_000843	CJJ09_000843	B9J08_003262
SBP28_005096	Chr6	988706..989059	0.132506	1.16784	2.24676	0.318703	0.365293	1	Thioredoxin Y, chloroplastic CDS	similar to sp|Q5JMR9.2|Thioredoxin Y, chloroplastic, OsTrxy Oryza sativa Japonica Group	similar to CJJ09_005324	CJJ09_005324	B9J08_004104
SBP28_000614	Chr1	1387268..1388299	136.563	1.16666	2.24491	3.09385e-63	6.45903e-62	1.62768e-59	malate dehydrogenase, NAD-dependent CDS	similar to sp|P83778.2|Malate dehydrogenase, cytoplasmic Candida albicans SC5314	similar to CJJ09_000640	CJJ09_000640	B9J08_003466
SBP28_003553	Chr3	complement(1396956..1397831)	58.4217	1.1655	2.24311	4.94507e-37	5.44268e-36	2.6016e-33	Mitochondrial substrate carrier family protein L CDS	similar to sp|Q54W11.1|Mitochondrial substrate carrier family protein L Dictyostelium discoideum	similar to CJJ09_003654	CJJ09_003654	B9J08_001399
SBP28_000455	Chr1	complement(1032634..1034769)	67.7748	1.16519	2.24262	2.96948e-63	6.22407e-62	1.56224e-59	Acyl-coenzyme A oxidase CDS	similar to sp|Q6BRD5.2|Acyl-coenzyme A oxidase, Acyl-CoA oxidase Debaryomyces hansenii CBS767	similar to CJJ09_000477	CJJ09_000477	B9J08_003628
SBP28_003165	Chr3	524616..526883	130.552	1.16033	2.23508	5.07939e-66	1.10882e-64	2.67226e-62	Protein ROD1 CDS	similar to sp|Q02805.1|Protein ROD1, Resistance to o-dinitrobenzene protein 1 Saccharomyces cerevisiae S288C	similar to CJJ09_003262	CJJ09_003262	B9J08_002178
SBP28_003089	Chr3	349202..350203	23.4175	1.16004	2.23464	9.02231e-39	1.04093e-37	4.74664e-35	RNA polymerase II holoenzyme cyclin-like subunit CDS	similar to sp|A3LPX1.2|RNA polymerase II holoenzyme cyclin-like subunit Scheffersomyces stipitis CBS 6054	similar to CJJ09_003187	CJJ09_003187	B9J08_002100
SBP28_003565	Chr3	1421222..1423024	66.1309	1.15465	2.2263	6.39211e-61	1.27867e-59	3.36289e-57	hypothetical protein JCM33374_g539 CDS	similar to ref|XP_025344263.1|hypothetical protein CXQ85_003057 Candida haemuloni	similar to CJJ09_003666	CJJ09_003666	B9J08_001412
SBP28_004122	Chr4	1032903..1035812	160.281	1.15436	2.22586	1.39331e-66	3.07993e-65	7.33023e-63	Chitin synthase 2 CDS	similar to sp|P30572.2|Chitin synthase 2, Chitin-UDP acetyl-glucosaminyl transferase 2 Candida albicans	similar to CJJ09_004276	CJJ09_004276	B9J08_005077
SBP28_003073	Chr3	318719..322564	74.2523	1.15294	2.22367	4.2336e-65	9.12827e-64	2.2273e-61	Target of rapamycin complex 2 subunit TSC11 CDS	similar to sp|P40061.1|Target of rapamycin complex 2 subunit TSC11, TORC2 subunit TSC11, Adheres voraciously to TOR2 protein 3, Temperature-sensitive CSG2 suppressor protein 11 Saccharomyces cerevisiae S288C	similar to CJJ09_003171	CJJ09_003171	B9J08_002083
SBP28_001069	Chr1	2355033..2355728	101.812	1.15197	2.22217	2.90817e-56	5.31246e-55	1.52999e-52	Coiled-coil domain-containing protein 25 CDS	similar to sp|Q78PG9.1|Coiled-coil domain-containing protein 25 Mus musculus	similar to CJJ09_001099	CJJ09_001099	B9J08_003006
SBP28_002800	Chr2	complement(2001838..2004159)	43.1553	1.15046	2.21985	3.17996e-59	6.19621e-58	1.67298e-55	Autophagy-related protein 13 CDS	similar to sp|Q6BQ20.2|Autophagy-related protein 13 Debaryomyces hansenii CBS767	similar to CJJ09_002884	CJJ09_002884	B9J08_000925
SBP28_001940	Chr2	80443..81282	7.31784	1.14885	2.21737	8.08614e-13	2.82291e-12	4.25412e-09	putative glutamyl-tRNA(Gln) amidotransferase subunit CDS	similar to ref|XP_025342027.1|hypothetical protein CXQ85_000052 Candida haemuloni	similar to B9J08_000036	B9J08_000036	B9J08_000036
SBP28_001399	Chr1	3046081..3051753	86.7402	1.14778	2.21573	5.79258e-66	1.25929e-64	3.04747e-62	Nucleoporin NUP192 CDS	similar to sp|P47054.1|Nucleoporin NUP192, Nuclear pore protein NUP192 Saccharomyces cerevisiae S288C	similar to CJJ09_001428	CJJ09_001428	B9J08_002667
SBP28_002989	Chr3	complement(134386..136695)	3.01455	1.14529	2.21191	1.5248e-15	6.392e-15	8.02196e-12	OPT family small oligopeptide transporter CDS	similar to sp|Q7LL00.2|Uncharacterized oligopeptide transporter C1840.12 Schizosaccharomyces pombe 972h-	similar to CJJ09_003085	CJJ09_003085	B9J08_001998
SBP28_002342	Chr2	964730..967018	168.085	1.14166	2.20635	9.71989e-65	2.07871e-63	5.11363e-61	Auxilin-like clathrin uncoating factor SWA2 CDS	similar to sp|Q06677.1|Auxilin-like clathrin uncoating factor SWA2, Bud site selection protein 24, DnaJ-related protein SWA2, J protein SWA2, Synthetic lethal with ARF1 protein 2 Saccharomyces cerevisiae	similar to CJJ09_002422	CJJ09_002422	B9J08_000454
SBP28_000985	Chr1	complement(2192432..2193616)	34.7191	1.13696	2.19918	5.32775e-40	6.41403e-39	2.80293e-36	Probable mannosyltransferase MNT3 CDS	similar to sp|P87207.2|Probable mannosyltransferase MNT3 Candida albicans SC5314	similar to CJJ09_001015	CJJ09_001015	B9J08_003091
SBP28_001699	Chr1	3718238..3719017	105.438	1.13208	2.19174	7.47284e-56	1.35568e-54	3.93146e-52	Cold tolerance protein 1 CDS	similar to sp|P25616.2|Cold tolerance protein 1 Saccharomyces cerevisiae S288C	similar to CJJ09_001729	CJJ09_001729	B9J08_001749
SBP28_004562	Chr5	614154..615392	0.840894	1.13088	2.18992	0.00135148	0.00219043	1	Candidapepsin CDS	similar to sp|Q00663.1|Candidapepsin, ACP, Aspartate protease, Secreted aspartic proteinase, SAPT Candida tropicalis	similar to CJJ09_004642	CJJ09_004642	B9J08_004629
SBP28_002647	Chr2	complement(1657653..1659971)	143.708	1.12984	2.18835	4.38562e-63	9.04813e-62	2.30727e-59	Uncharacterized RING finger protein C2F3.16 CDS	similar to sp|O14099.1|Uncharacterized RING finger protein C2F3.16 Schizosaccharomyces pombe 972h-	similar to CJJ09_002729	CJJ09_002729	B9J08_000769
SBP28_004323	Chr5	complement(68535..69776)	60.3675	1.12858	2.18643	1.02602e-54	1.82361e-53	5.39788e-51	hypothetical protein CDS	similar to ref|XP_025344441.1|hypothetical protein CXQ85_003791 Candida haemuloni	similar to CJJ09_004892	CJJ09_004892	B9J08_004871
SBP28_002323	Chr2	complement(899985..904607)	36.7209	1.12726	2.18444	2.89303e-60	5.70046e-59	1.52202e-56	Phospholipid-transporting ATPase DNF1 CDS	similar to sp|P32660.2|Phospholipid-transporting ATPase DNF1, Flippase DNF1 Saccharomyces cerevisiae S288C	similar to CJJ09_002403	CJJ09_002403	B9J08_000435
SBP28_001743	Chr1	3820415..3824584	53.6901	1.12687	2.18385	1.8834e-61	3.78189e-60	9.90856e-58	Ral guanine nucleotide dissociation stimulator-like 3 CDS	similar to sp|Q3UYI5.2|Ral guanine nucleotide dissociation stimulator-like 3, RalGDS-like 3, RalGDS-related effector protein of M-Ras, Ras pathway modulator, RPM Mus musculus	similar to CJJ09_001773	CJJ09_001773	B9J08_001703
SBP28_001303	Chr1	2834442..2835375	3.41819	1.12644	2.1832	2.51125e-08	6.30328e-08	0.000132117	dihydroorotase, homodimeric type CDS	similar to gb|QWU86389.1|hypothetical protein CA3LBN_000607 Candida haemuloni	similar to CJJ09_001212	CJJ09_001212	B9J08_002884
SBP28_000737	Chr1	1669035..1669592	591.686	1.12468	2.18054	1.65822e-62	3.36829e-61	8.72387e-59	peptide-methionine (S)-S-oxide reductase CDS	similar to sp|P40029.1|Peptide methionine sulfoxide reductase, Peptide-methionine (S)-S-oxide reductase, Peptide Met(O) reductase, Protein-methionine-S-oxide reductase Saccharomyces cerevisiae S288C	similar to CJJ09_000766	CJJ09_000766	B9J08_003339
SBP28_002226	Chr2	673796..678761	63.7796	1.12372	2.17908	2.74862e-62	5.56172e-61	1.44605e-58	uncharacterized protein CANTADRAFT_18987 CDS	similar to ref|XP_025336816.1|uncharacterized protein CXQ87_003733 Candida duobushaemulonis, gb|PVH15876.1|hypothetical protein CXQ87_003733 Candida duobushaemulonis	similar to CJJ09_002306	CJJ09_002306	B9J08_000336
SBP28_000717	Chr1	complement(1621836..1622984)	751.783	1.12248	2.1772	5.08782e-64	1.07498e-62	2.6767e-60	cell division control protein 3 CDS	similar to sp|P39826.1|Cell division control protein 3 Candida albicans	similar to CJJ09_000746	CJJ09_000746	B9J08_003359
SBP28_002072	Chr2	367549..371082	75.6887	1.11537	2.1665	6.8646e-61	1.36798e-59	3.61146e-57	calcium-translocating P-type ATPase, PMCA-type CDS	similar to sp|P38929.1|Calcium-transporting ATPase 2, Vacuolar Ca(2 )-ATPase Saccharomyces cerevisiae S288C	similar to CJJ09_002150	CJJ09_002150	B9J08_000175
SBP28_002277	Chr2	793719..795509	60.7014	1.11333	2.16344	2.85079e-56	5.2258e-55	1.4998e-52	Meiosis-specific transcription factor NDT80 CDS	similar to sp|P38830.4|Meiosis-specific transcription factor NDT80 Saccharomyces cerevisiae S288C	similar to CJJ09_002357	CJJ09_002357	B9J08_000388
SBP28_001647	Chr1	complement(3596374..3597516)	61.3591	1.1103	2.15891	1.70131e-52	2.8505e-51	8.95057e-49	Solute carrier family 35 member F6 CDS	similar to sp|Q5RFT1.1|Solute carrier family 35 member F6, ANT2-binding protein, ANT2BP, Transport and Golgi organization 9 homolog Pongo abelii	similar to CJJ09_001679	CJJ09_001679	B9J08_001804
SBP28_004786	Chr6	complement(210412..211755)	109.516	1.10801	2.15547	1.31492e-57	2.48841e-56	6.91779e-54	hypothetical protein CDS	similar to ref|XP_025341661.1|hypothetical protein CXQ85_004225 Candida haemuloni	similar to CJJ09_004992	CJJ09_004992	B9J08_004422
SBP28_003343	Chr3	complement(916564..918063)	133.267	1.10766	2.15496	5.06626e-59	9.79912e-58	2.66536e-55	Zinc-regulated transporter 3 CDS	similar to sp|P34240.2|Zinc-regulated transporter 3, Vacuolar membrane zinc transporter Saccharomyces cerevisiae S288C	similar to CJJ09_003441	CJJ09_003441	B9J08_001185
SBP28_000590	Chr1	complement(1335273..1336301)	4.02717	1.10617	2.15274	2.2957e-08	5.77603e-08	0.000120777	hypothetical protein CDS	similar to ref|XP_025340622.1|hypothetical protein CXQ85_003534 Candida haemuloni	similar to CJJ09_000615	CJJ09_000615	B9J08_003491
SBP28_003361	Chr3	complement(951820..952755)	401.261	1.10509	2.15113	9.29772e-61	1.84586e-59	4.89153e-57	Protein NSG2 CDS	similar to sp|P53898.1|Protein NSG2, INSIG homolog 2 Saccharomyces cerevisiae S288C	similar to CJJ09_003459	CJJ09_003459	B9J08_001203
SBP28_003318	Chr3	866589..867248	209.443	1.10271	2.14757	9.52599e-57	1.77089e-55	5.01162e-53	Putative uridine kinase C227.14 CDS	similar to sp|Q9UTC5.1|Putative uridine kinase C227.14 Schizosaccharomyces pombe 972h-	similar to CJJ09_003416	CJJ09_003416	B9J08_001160
SBP28_002369	Chr2	1029141..1031282	83.9861	1.1022	2.14682	5.10153e-58	9.68922e-57	2.68391e-54	Putative sodium/calcium exchanger 7 CDS	similar to sp|P34322.3|Putative sodium/calcium exchanger 7, Na( )/Ca(2 )-exchange protein 7 Caenorhabditis elegans	similar to CJJ09_002450	CJJ09_002450	B9J08_000482
SBP28_003536	Chr3	1370692..1370922	105.144	1.09994	2.14345	1.01552e-32	9.69629e-32	5.34265e-29	Protease B inhibitor 2 CDS	similar to ref|XP_025344237.1|hypothetical protein CXQ85_003031 Candida haemuloni	similar to CJJ09_003637	CJJ09_003637	B9J08_001382
SBP28_004223	Chr4	1248461..1249363	93.6109	1.09836	2.14112	4.8993e-53	8.28786e-52	2.57752e-49	Uncharacterized methyltransferase C1347.09 CDS	similar to sp|O94628.1|Uncharacterized methyltransferase C1347.09 Schizosaccharomyces pombe 972h-	similar to CJJ09_004380	CJJ09_004380	B9J08_004976
SBP28_000758	Chr1	1702661..1703917	80.7463	1.09826	2.14097	2.13952e-54	3.75201e-53	1.1256e-50	hypothetical protein CDS	similar to ref|XP_025340464.1|hypothetical protein CXQ85_003370 Candida haemuloni	similar to CJJ09_000787	CJJ09_000787	B9J08_003318
SBP28_002863	Chr2	2165334..2166347	19.5187	1.09742	2.13972	1.31898e-32	1.24805e-31	6.93917e-29	Oxidoreductase AFT12-1 CDS	similar to sp|Q07589.2|Uncharacterized protein YDL144C Saccharomyces cerevisiae S288C	similar to CJJ09_002949	CJJ09_002949	B9J08_000989
SBP28_000901	Chr1	complement(2029475..2031064)	40.0064	1.09536	2.13666	2.61074e-50	4.20033e-49	1.37351e-46	hypothetical protein CDS	similar to ref|XP_025341574.1|hypothetical protein CXQ85_002434 Candida haemuloni	similar to CJJ09_000931	CJJ09_000931	B9J08_003175
SBP28_000377	Chr1	complement(887963..890329)	295.558	1.0884	2.12638	4.46195e-60	8.75907e-59	2.34743e-56	Saccharolysin CDS	similar to sp|P25375.1|Saccharolysin, Oligopeptidase YSCD, Protease D, Proteinase yscD Saccharomyces cerevisiae S288C	similar to CJJ09_000399	CJJ09_000399	B9J08_003707
SBP28_005142	Chr7	119278..119523	16.4428	1.08689	2.12416	4.64272e-10	1.3253e-09	2.44254e-06	ATP-dependent RNA helicase DHH1 CDS	similar to ref|XP_024712598.1|ATP-dependent RNA helicase DHH1 Candida pseudohaemulonii, gb|PSK36493.1|ATP-dependent RNA helicase DHH1 Candida pseudohaemulonii	similar to CJJ09_005379	CJJ09_005379	B9J08_002288
SBP28_000593	Chr1	complement(1342114..1343127)	128.514	1.08547	2.12207	9.20528e-55	1.64166e-53	4.8429e-51	Cruciform cutting endonuclease 1, mitochondrial CDS	similar to sp|Q03702.1|Cruciform cutting endonuclease 1, mitochondrial Saccharomyces cerevisiae S288C	similar to CJJ09_000618	CJJ09_000618	B9J08_003488
SBP28_005322	Chr7	525643..529080	60.9632	1.0829	2.1183	1.01399e-56	1.87179e-55	5.33459e-53	carbamoyl-phosphate synthase arginine-specific large chain CDS	similar to sp|P03965.1|Carbamoyl-phosphate synthase arginine-specific large chain, Arginine-specific carbamoyl-phosphate synthetase, ammonia chain Saccharomyces cerevisiae S288C	similar to B9J08_002469	B9J08_002469	B9J08_002469
SBP28_001236	Chr1	complement(2679189..2679620)	209.323	1.07693	2.10955	1.25033e-51	2.06206e-50	6.57796e-48	Ergosterol biosynthetic protein 28 CDS	similar to sp|P40030.1|Ergosterol biosynthetic protein 28 Saccharomyces cerevisiae S288C	similar to CJJ09_001280	CJJ09_001280	B9J08_002817
SBP28_004399	Chr5	241917..243374	26.3763	1.07674	2.10926	4.93905e-33	4.81192e-32	2.59844e-29	Probable cardiolipin-specific deacylase 1, mitochondrial CDS	similar to sp|O14249.1|probable cardiolipin-specific deacylase, mitochondrial Schizosaccharomyces pombe 972h-	similar to CJJ09_004804	CJJ09_004804	B9J08_004792
SBP28_001907	Chr2	5023..5916	8.04635	1.07619	2.10845	2.70482e-14	1.04021e-13	1.423e-10	hypothetical protein CDS	similar to gb|KAF5096475.1|hypothetical protein D0Z03_001616 Galactomyces reessii	similar to CJJ09_001965	CJJ09_001965	No Blast Hit
SBP28_005294	Chr7	complement(449921..450628)	80.3716	1.07577	2.10785	1.30008e-47	1.9883e-46	6.83974e-44	hypothetical protein CDS	similar to ref|XP_025343440.1|hypothetical protein CXQ85_005069 Candida haemuloni	similar to CJJ09_005530	CJJ09_005530	B9J08_002441
SBP28_004660	Chr5	complement(835885..836787)	4.28677	1.07414	2.10546	4.76799e-08	1.16024e-07	0.000250844	Glycerol 2-dehydrogenase (NADP( )) CDS	similar to sp|P14065.1|Glycerol 2-dehydrogenase (NADP( )), Galactose-inducible crystallin-like protein 1 Saccharomyces cerevisiae S288C	similar to CJJ09_004540	CJJ09_004540	B9J08_004525
SBP28_001848	Chr1	4052699..4053532	1634.45	1.06971	2.09901	1.06541e-58	2.04567e-57	5.60513e-55	Uncharacterized protein C637.03 CDS	similar to sp|O94440.1|Uncharacterized protein C637.03 Schizosaccharomyces pombe 972h-	similar to CJJ09_001893	CJJ09_001893	B9J08_001590
SBP28_000056	Chr1	complement(139153..140754)	9.21234	1.06917	2.09822	1.567e-21	9.11948e-21	8.24401e-18	Aspartic proteinase yapsin-3 CDS	similar to sp|Q12303.1|Aspartic proteinase yapsin-3 Saccharomyces cerevisiae S288C	similar to CJJ09_000068	CJJ09_000068	B9J08_003911
SBP28_004227	Chr4	1255050..1257032	139.515	1.0685	2.09725	3.41298e-56	6.21304e-55	1.79557e-52	Chitin synthase regulator SKT5 CDS	similar to sp|P34226.1|Protein SKT5 Saccharomyces cerevisiae S288C	similar to CJJ09_004385	CJJ09_004385	B9J08_004972
SBP28_004352	Chr5	141076..142002	4.35662	1.06577	2.09329	1.63635e-06	3.54127e-06	0.00860882	Chitin deacetylase 2 CDS	similar to sp|Q06703.1|Chitin deacetylase 2 Saccharomyces cerevisiae S288C	similar to CJJ09_004855	CJJ09_004855	B9J08_004841
SBP28_000434	Chr1	complement(991660..995856)	62.5788	1.06466	2.09168	1.16915e-55	2.1137e-54	6.15088e-52	Nuclear mRNA export protein SAC3 CDS	similar to sp|P46674.2|Nuclear mRNA export protein SAC3, Leucine permease transcriptional regulator Saccharomyces cerevisiae S288C	similar to CJJ09_000456	CJJ09_000456	B9J08_003648
SBP28_003327	Chr3	complement(887117..887986)	187.888	1.06381	2.09044	7.77481e-54	1.34994e-52	4.09033e-50	Putative glutamine amidotransferase YLR126C CDS	similar to sp|Q12288.1|Putative glutamine amidotransferase YLR126C Saccharomyces cerevisiae S288C	similar to CJJ09_003425	CJJ09_003425	B9J08_001169
SBP28_002170	Chr2	complement(564365..565915)	135.422	1.06122	2.08669	1.37594e-54	2.43731e-53	7.2388e-51	hypothetical protein CDS	similar to gb|KAF3986106.1|hypothetical protein FT662_04763 Candida haemuloni var. vulneris	similar to CJJ09_002249	CJJ09_002249	B9J08_000277
SBP28_001799	Chr1	3947282..3948496	283.252	1.05563	2.07863	1.8587e-55	3.34884e-54	9.77861e-52	Cystathionine beta-lyase CDS	similar to sp|Q1K8G0.1|Cystathionine beta-lyase, Cysteine-S-conjugate beta-lyase Neurospora crassa OR74A	similar to CJJ09_001832	CJJ09_001832	B9J08_001645
SBP28_002602	Chr2	complement(1560576..1561019)	22.9356	1.05489	2.07757	1.52614e-16	6.68528e-16	8.02902e-13	putative DNA-directed RNA polymerases I CDS	similar to ref|XP_025337701.1|uncharacterized protein CXQ87_004314 Candida duobushaemulonis	similar to CJJ09_002684	CJJ09_002684	B9J08_000724
SBP28_003229	Chr3	673170..674270	770.654	1.05451	2.07702	9.90994e-57	1.83578e-55	5.21362e-53	NADP-dependent alcohol dehydrogenase 6 CDS	similar to sp|Q04894.1|NADP-dependent alcohol dehydrogenase 6, NADP-dependent alcohol dehydrogenase VI, ScADHVI Saccharomyces cerevisiae S288C	similar to CJJ09_003326	CJJ09_003326	B9J08_001067
SBP28_003899	Chr4	complement(556280..557227)	327.906	1.05405	2.07635	4.67127e-55	8.35903e-54	2.45755e-51	6-phosphofructo-2-kinase 1 CDS	similar to sp|P40433.1|6-phosphofructo-2-kinase 1, 6PF-2-K 1, Phosphofructokinase 2 I Saccharomyces cerevisiae S288C	similar to CJJ09_004056	CJJ09_004056	B9J08_005300
SBP28_000963	Chr1	complement(2142711..2145119)	52.1069	1.05222	2.07372	1.87368e-51	3.06132e-50	9.85745e-48	Nucleus-vacuole junction protein 2 CDS	similar to sp|Q06833.1|Nucleus-vacuole junction protein 2 Saccharomyces cerevisiae S288C	similar to CJJ09_000993	CJJ09_000993	B9J08_003113
SBP28_002619	Chr2	1603748..1604590	63.0258	1.0512	2.07225	9.23259e-34	9.19937e-33	4.85727e-30	E3 SUMO-protein ligase MMS21 CDS	similar to sp|P38632.2|E3 SUMO-protein ligase MMS21, E3 SUMO-protein transferase MMS21, Methyl methanesulfonate-sensitivity protein 21, Non-structural maintenance of chromosome element 2	similar to CJJ09_002701	CJJ09_002701	B9J08_000741
SBP28_002258	Chr2	746332..747171	201.893	1.04381	2.06167	4.32045e-52	7.193e-51	2.27299e-48	D-arabinitol 2-dehydrogenase (ribulose-forming) CDS	similar to sp|P50167.1|D-arabinitol 2-dehydrogenase ribulose-forming , ARDH Scheffersomyces stipitis CBS 6054	similar to CJJ09_002339	CJJ09_002339	B9J08_000370
SBP28_003317	Chr3	complement(865476..866597)	266.169	1.04221	2.05938	8.80179e-54	1.52323e-52	4.63062e-50	Translation initiation factor IF-2 CDS	similar to sp|A1BDF1.1|Translation initiation factor IF-2 Chlorobium phaeobacteroides DSM 266	similar to CJJ09_003415	CJJ09_003415	B9J08_001159
SBP28_002878	Chr2	2197928..2199475	61.2953	1.04192	2.05897	7.0208e-49	1.0993e-47	3.69364e-45	Probable sucrose utilization protein SUC1 CDS	similar to sp|P33181.2|Probable sucrose utilization protein SUC1 Candida albicans SC5314	similar to B9J08_001004	B9J08_001004	B9J08_001004
SBP28_003367	Chr3	966038..966859	144.327	1.03735	2.05246	8.5468e-50	1.35845e-48	4.49647e-46	Uncharacterized membrane protein YDR090C CDS	similar to sp|Q03193.1|Uncharacterized membrane protein YDR090C Saccharomyces cerevisiae S288C	similar to CJJ09_003465	CJJ09_003465	B9J08_001210
SBP28_004020	Chr4	825844..826476	0.792396	1.03345	2.04691	0.0172525	0.0245378	1	hypothetical protein CDS		similar to CJJ09_004171	CJJ09_004171	B9J08_005182
SBP28_001288	Chr1	complement(2803260..2804720)	41.2122	1.03311	2.04643	9.19304e-38	1.03564e-36	4.83646e-34	E3 ubiquitin-protein ligase itt1 CDS	similar to sp|Q9US46.1|E3 ubiquitin-protein ligase itt1, RING finger protein itt1, RING-type E3 ubiquitin transferase itt1 Schizosaccharomyces pombe 972h-	similar to CJJ09_001228	CJJ09_001228	B9J08_002868
SBP28_001422	Chr1	3114450..3115001	25.0394	1.03073	2.04306	6.40825e-20	3.42969e-19	3.37138e-16	Uncharacterized protein YNL208W CDS	similar to sp|P40159.2|Uncharacterized protein YNL208W Saccharomyces cerevisiae S288C	similar to CJJ09_001451	CJJ09_001451	B9J08_002643
SBP28_004268	Chr4	complement(1347936..1351079)	158.861	1.02933	2.04108	1.61399e-53	2.78399e-52	8.49118e-50	Transaminated amino acid decarboxylase CDS	similar to sp|Q06408.1|Transaminated amino acid decarboxylase, Thiamine diphosphate-dependent phenylpyruvate decarboxylase	similar to CJJ09_004437	CJJ09_004437	B9J08_004930
SBP28_001982	Chr2	complement(162292..163074)	4.87719	1.02671	2.03738	1.00603e-08	2.60726e-08	5.29275e-05	Transcriptional regulator EFH1 CDS	similar to sp|Q59P39.1|Transcriptional regulator EFH1, EFG1 homolog 1 Candida albicans SC5314	similar to CJJ09_002049	CJJ09_002049	B9J08_000079
SBP28_001737	Chr1	complement(3804350..3805852)	104.414	1.02658	2.03719	3.71427e-50	5.95756e-49	1.95408e-46	Rho GTPase-activating protein gacFF CDS	similar to sp|Q86I31.1|Rho GTPase-activating protein gacFF, GTPase activating factor for raC protein FF Dictyostelium discoideum	similar to CJJ09_001767	CJJ09_001767	B9J08_001709
SBP28_002500	Chr2	complement(1339658..1341307)	141.245	1.02415	2.03376	2.39038e-51	3.89343e-50	1.25758e-47	Vacuolar protein sorting-associated protein 64 CDS	similar to sp|Q03944.1|Vacuolar protein sorting-associated protein 64, Factor arrest protein 9 Saccharomyces cerevisiae S288C	similar to CJJ09_002582	CJJ09_002582	B9J08_000620
SBP28_000924	Chr1	complement(2070732..2073569)	167.457	1.02271	2.03173	8.76886e-53	1.47862e-51	4.6133e-49	Increased sodium tolerance protein 2 CDS	similar to sp|O13621.1|Uncharacterized protein C691.05c Schizosaccharomyces pombe 972h-	similar to CJJ09_000954	CJJ09_000954	B9J08_003152
SBP28_002543	Chr2	complement(1427048..1428199)	35.7727	1.02237	2.03125	2.56585e-28	2.0422e-27	1.34989e-24	hypothetical protein CDS	similar to ref|XP_024711893.1|hypothetical protein C7M61_004622 Candida pseudohaemulonii, gb|PSK35377.1|hypothetical protein C7M61_004622 Candida pseudohaemulonii	similar to CJJ09_002625	CJJ09_002625	B9J08_000664
SBP28_003394	Chr3	complement(1027837..1028526)	137.918	1.02232	2.03119	3.46482e-47	5.23805e-46	1.82284e-43	thymidylate kinase CDS	similar to sp|P00572.2|Thymidylate kinase, dTMP kinase Saccharomyces cerevisiae S288C	similar to CJJ09_003493	CJJ09_003493	B9J08_001238
SBP28_001202	Chr1	complement(2617918..2620095)	6.9886	1.02211	2.03089	3.69391e-18	1.78618e-17	1.94336e-14	Long-chain-fatty-acid--CoA ligase 2 CDS	similar to sp|P39518.1|Long-chain-fatty-acid--CoA ligase 2, Fatty acid activator 2, Long-chain acyl-CoA synthetase 2 Saccharomyces cerevisiae S288C	similar to CJJ09_001314	CJJ09_001314	B9J08_002781
SBP28_004721	Chr6	42512..43867	17.1916	1.0197	2.0275	7.49815e-27	5.5796e-26	3.94478e-23	Arrestin-related trafficking adapter 10 CDS	similar to ref|XP_025341602.1|hypothetical protein CXQ85_004166 Candida haemuloni	similar to CJJ09_004921	CJJ09_004921	B9J08_005563
SBP28_005184	Chr7	complement(217970..218887)	15.2435	1.01789	2.02496	1.27888e-17	5.98063e-17	6.7282e-14	hypothetical protein CDS	similar to gb|KAF3985439.1|hypothetical protein FT663_05301 Candida haemuloni var. vulneris	similar to CJJ09_005423	CJJ09_005423	B9J08_002330
SBP28_001295	Chr1	complement(2810762..2814283)	136.27	1.01627	2.02268	3.65926e-52	6.11155e-51	1.92514e-48	DNA repair protein rev1 CDS	similar to sp|O94623.3|DNA repair protein rev1, Reversionless protein 1 Schizosaccharomyces pombe 972h-	similar to CJJ09_001221	CJJ09_001221	B9J08_002875
SBP28_004532	Chr5	complement(540498..542006)	72.9536	1.01494	2.02082	2.10162e-47	3.20481e-46	1.10566e-43	Succinate-semialdehyde dehydrogenase [NADP( )] CDS	similar to sp|P38067.2|Succinate-semialdehyde dehydrogenase NADP( ) , SSDH Saccharomyces cerevisiae S288C	similar to CJJ09_004672	CJJ09_004672	B9J08_004659
SBP28_000113	Chr1	complement(282576..283352)	2.63648	1.01445	2.02013	5.89397e-05	0.000111021	0.310082	hypothetical protein HF325_003465 CDS	similar to ref|XP_025342950.1|hypothetical protein CXQ85_004676 Candida haemuloni	similar to CJJ09_000133	CJJ09_000133	B9J08_003974
SBP28_002426	Chr2	complement(1176745..1177056)	1720.53	1.0098	2.01364	1.09159e-51	1.80593e-50	5.74287e-48	thioredoxin CDS	similar to sp|P22217.3|Thioredoxin-1, Thioredoxin I, TR-I, Thioredoxin-2 Saccharomyces cerevisiae S288C	similar to CJJ09_002508	CJJ09_002508	B9J08_000543
SBP28_001534	Chr1	complement(3355666..3357786)	16.0822	1.0075	2.01042	1.78356e-33	1.75389e-32	9.3833e-30	Piso0_001250 CDS	similar to gb|KAF3988687.1|hypothetical protein FT662_03291 Candida haemuloni var. vulneris	similar to CJJ09_001563	CJJ09_001563	B9J08_001919
SBP28_002916	Chr2	2286958..2287916	53.6594	1.00547	2.0076	3.09958e-41	3.84596e-40	1.63069e-37	Uncharacterized membrane protein C30D10.09c CDS	similar to sp|O14355.1|Uncharacterized membrane protein C30D10.09c Schizosaccharomyces pombe 972h-	similar to CJJ09_003009	CJJ09_003009	B9J08_001043
SBP28_002056	Chr2	complement(327152..328063)	4.68575	1.00225	2.00312	3.50874e-07	8.00844e-07	0.00184595	hypothetical protein CDS	similar to ref|XP_025342142.1|hypothetical protein CXQ85_000169 Candida haemuloni	similar to CJJ09_002131	CJJ09_002131	B9J08_000158
SBP28_001099	Chr1	2410026..2410985	372.778	1.00113	2.00157	7.89313e-50	1.25836e-48	4.15258e-46	Transport and Golgi organization protein 2 homologCDS	similar to sp|P53275.1|Uncharacterized protein YGR127W Saccharomyces cerevisiae S288C	similar to CJJ09_001129	CJJ09_001129	B9J08_002976
SBP28_003267	Chr3	complement(750619..753471)	25.2851	1.00036	2.0005	1.57592e-43	2.12896e-42	8.29093e-40	Transcriptional regulatory protein SEF1 CDS	similar to sp|Q59UY7.1|Transcriptional regulatory protein SEF1 Candida albicans SC5314	similar to CJJ09_003365	CJJ09_003365	B9J08_001107
SBP28_000062	Chr1	151737..152153	228.665	0.997927	1.99713	3.98638e-45	5.69901e-44	2.09724e-41	proteasome chaperone 3 CDS	similar to ref|XP_025342902.1|hypothetical protein CXQ85_004627 Candida haemuloni	similar to CJJ09_000074	CJJ09_000074	B9J08_003917
SBP28_004729	Chr6	complement(57574..58953)	0.578935	0.994836	1.99285	0.00507558	0.00772869	1	Arrestin-related trafficking adapter 10 CDS	similar to sp|C5DRZ0.1|Arrestin-related trafficking adapter 10 Zygosaccharomyces rouxii CBS 732	similar to B9J08_005555	B9J08_005555	B9J08_005555
SBP28_003139	Chr3	472007..474535	38.4725	0.993195	1.99059	6.79224e-31	6.01582e-30	3.5734e-27	Dipeptidyl aminopeptidase B CDS	similar to sp|P18962.2|Dipeptidyl aminopeptidase B, DPAP B, YSCV Saccharomyces cerevisiae S288C	similar to CJJ09_003236	CJJ09_003236	B9J08_002151
SBP28_001364	Chr1	2963408..2964196	256.701	0.992871	1.99014	5.43995e-48	8.39284e-47	2.86196e-44	Probable catechol O-methyltransferase 2 CDS	similar to sp|Q8NKC1.1|Probable catechol O-methyltransferase 2 Schizosaccharomyces pombe 972h-	similar to CJJ09_001392	CJJ09_001392	B9J08_002703
SBP28_002561	Chr2	1466305..1467147	187.121	0.992625	1.9898	4.31387e-47	6.48436e-46	2.26953e-43	hydroxyacylglutathione hydrolase CDS	similar to sp|Q9UT36.1|Probable hydroxyacylglutathione hydrolase C824.07, Glyoxalase II, Glx II Schizosaccharomyces pombe 972h-	similar to CJJ09_002643	CJJ09_002643	B9J08_000682
SBP28_002378	Chr2	1047526..1049235	85.0869	0.987597	1.98288	2.52474e-46	3.73109e-45	1.32827e-42	L-lactate dehydrogenase (cytochrome) CDS	similar to sp|P09437.2|Cytochrome b2, mitochondrial, L-lactate dehydrogenase Cytochrome , L-lactate ferricytochrome C oxidoreductase, L-LCR Wickerhamomyces anomalus	similar to CJJ09_002459	CJJ09_002459	B9J08_000491
SBP28_001517	Chr1	complement(3319426..3320970)	36.4214	0.984566	1.97872	2.01123e-40	2.44933e-39	1.05811e-36	Uncharacterized MFS-type transporter C1683.03c CDS	similar to sp|Q9P6J7.1|Uncharacterized MFS-type transporter C1683.03c Schizosaccharomyces pombe 972h-	similar to CJJ09_001546	CJJ09_001546	B9J08_001936
SBP28_002495	Chr2	1333323..1334138	192.833	0.984267	1.97831	2.45345e-46	3.64594e-45	1.29076e-42	FAS1 domain-containing protein DEHA2G15708g CDS	similar to sp|Q6BHU6.2|FAS1 domain-containing protein DEHA2G15708g Debaryomyces hansenii CBS767	similar to CJJ09_002577	CJJ09_002577	B9J08_000615
SBP28_001908	Chr2	6973..7581	9.26079	0.98241	1.97576	6.07911e-10	1.72225e-09	3.19822e-06	hypothetical protein CDS	similar to ref|XP_025341997.1|hypothetical protein CXQ85_000022 Candida haemuloni	similar to CJJ09_001966	CJJ09_001966	B9J08_000005
SBP28_001997	Chr2	202337..204982	18.7067	0.982352	1.97568	3.39061e-39	3.964e-38	1.7838e-35	DNA mismatch repair protein pms1 CDS	similar to sp|P54280.1|DNA mismatch repair protein pms1 Schizosaccharomyces pombe 972h-	similar to CJJ09_002066	CJJ09_002066	B9J08_000094
SBP28_005090	Chr6	947628..952970	2.19451	0.981188	1.97409	6.39562e-17	2.88818e-16	3.36473e-13	Agglutinin-like protein 4 CDS	similar to sp|A0A1D8PQB9.1|Agglutinin-like protein 4, Adhesin 4 Candida albicans SC5314	similar to CJJ09_005316	CJJ09_005316	B9J08_004112
SBP28_000803	Chr1	1809661..1812156	40.2615	0.980196	1.97273	6.17127e-44	8.52153e-43	3.2467e-40	DNA repair protein RAD16 CDS	similar to sp|P31244.1|DNA repair protein RAD16, ATP-dependent helicase RAD16 Saccharomyces cerevisiae S288C	similar to CJJ09_000833	CJJ09_000833	B9J08_003272
SBP28_005105	Chr7	complement(22033..22725)	0.293513	0.979588	1.9719	0.163389	0.198934	1	hypothetical protein CDS		similar to CJJ09_005334	CJJ09_005334	B9J08_002247
SBP28_002868	Chr2	2172661..2174913	251.207	0.97937	1.9716	8.2872e-49	1.28991e-47	4.3599e-45	D-ribulokinase YDR109C CDS	similar to sp|Q04585.1|Uncharacterized sugar kinase YDR109C Saccharomyces cerevisiae S288C	similar to B9J08_000994	B9J08_000994	B9J08_000994
SBP28_004255	Chr4	complement(1319854..1321542)	114.077	0.977279	1.96875	2.03544e-46	3.03355e-45	1.07084e-42	Uncharacterized transporter YDR338C CDS	similar to sp|Q05497.1|Uncharacterized transporter YDR338C Saccharomyces cerevisiae S288C	similar to B9J08_004944	B9J08_004944	B9J08_004944
SBP28_003889	Chr4	535856..538825	90.3846	0.974912	1.96552	4.12076e-47	6.21184e-46	2.16793e-43	DNA mismatch repair protein MSH2 CDS	similar to sp|P25847.2|DNA mismatch repair protein MSH2, MutS protein homolog 2 Saccharomyces cerevisiae S288C	similar to CJJ09_004046	CJJ09_004046	B9J08_005310
SBP28_002871	Chr2	complement(2180862..2182670)	237.068	0.974875	1.96547	5.25754e-48	8.13527e-47	2.76599e-44	Glycogenin-2 CDS	similar to sp|A6ZQJ2.1|Glycogenin-2, Glycogen synthesis initiator protein 2, Glycogenin glucosyltransferase 2 Saccharomyces cerevisiae YJM789	similar to CJJ09_002959	CJJ09_002959	B9J08_000997
SBP28_000757	Chr1	1700473..1702320	39.6245	0.971952	1.96149	2.23977e-41	2.80558e-40	1.17835e-37	E3 ubiquitin-protein ligase dbl4 CDS	similar to sp|Q9P3U4.1|E3 ubiquitin-protein ligase dbl4, DNA-break-localizing protein 4, Histone E3 ligase 1, RING-type E3 ubiquitin transferase dbl4 Schizosaccharomyces pombe 972h-	similar to CJJ09_000786	CJJ09_000786	B9J08_003319
SBP28_002646	Chr2	complement(1655828..1656934)	239.57	0.970563	1.9596	1.1e-46	1.64874e-45	5.78709e-43	Nuclear envelope morphology protein 1 CDS	similar to sp|P38757.1|Nuclear envelope morphology protein 1 Saccharomyces cerevisiae S288C	similar to CJJ09_002728	CJJ09_002728	B9J08_000768
SBP28_000911	Chr1	2047416..2049170	112.38	0.967241	1.9551	1.3683e-45	1.9831e-44	7.19864e-42	Autophagy-related protein 18 CDS	similar to sp|A3GFE3.2|Autophagy-related protein 18 Scheffersomyces stipitis CBS 6054	similar to CJJ09_000941	CJJ09_000941	B9J08_003165
SBP28_003735	Chr4	165977..167785	123.272	0.965278	1.95244	9.09366e-46	1.32526e-44	4.78418e-42	Meiotically up-regulated gene 157 protein CDS	similar to sp|Q10449.1|Meiotically up-regulated gene 157 protein Schizosaccharomyces pombe 972h-	similar to CJJ09_003871	CJJ09_003871	B9J08_005469
SBP28_005365	Chr7	626163..627230	107.86	0.964573	1.95149	2.59763e-43	3.45105e-42	1.36661e-39	hypothetical protein CDS	similar to ref|XP_025343366.1|hypothetical protein CXQ85_004995 Candida haemuloni	similar to CJJ09_005605	CJJ09_005605	B9J08_002514
SBP28_002722	Chr2	complement(1836199..1837161)	50.4446	0.963945	1.95064	9.91227e-38	1.11428e-36	5.21484e-34	Deaminated glutathione amidase CDS	similar to sp|P47016.1|Deaminated glutathione amidase, dGSH amidase, Nitrilase homolog 1 Saccharomyces cerevisiae S288C	similar to CJJ09_002806	CJJ09_002806	B9J08_000845
SBP28_002876	Chr2	2193852..2195177	692.058	0.963515	1.95006	9.48066e-48	1.45416e-46	4.98777e-44	Protein TOS1 CDS	similar to sp|P38288.1|Protein TOS1, Target of SBF 1 Saccharomyces cerevisiae S288C	similar to CJJ09_002964	CJJ09_002964	B9J08_001002
SBP28_001905	Chr2	519..1853	0.165833	0.963053	1.94943	0.0969175	0.122923	1	MFS siderochrome iron transporter 1 CDS	similar to sp|Q92341.1|Siderophore iron transporter 3 Schizosaccharomyces pombe 972h-	similar to B9J08_000002	B9J08_000002	B9J08_000002
SBP28_005313	Chr7	complement(502303..503844)	1.97478	0.961162	1.94688	1.46289e-06	3.18027e-06	0.00769625	Meiotic recombination protein REC8 CDS	similar to ref|XP_025343418.1|hypothetical protein CXQ85_005047 Candida haemuloni	similar to CJJ09_005549	CJJ09_005549	B9J08_002460
SBP28_004110	Chr4	1009755..1010465	155.644	0.960881	1.9465	8.15865e-43	1.07307e-41	4.29227e-39	hypothetical protein CDS	similar to ref|XP_025342247.1|hypothetical protein CXQ85_000280 Candida haemuloni	similar to B9J08_005090	B9J08_005090	B9J08_005090
SBP28_000289	Chr1	complement(682446..683654)	263.392	0.957857	1.94242	6.49488e-46	9.49154e-45	3.41695e-42	Putative metallophosphoesterase YNL217W CDS	similar to sp|P40152.1|Putative metallophosphoesterase YNL217W Saccharomyces cerevisiae S288C	similar to CJJ09_000311	CJJ09_000311	B9J08_003797
SBP28_002901	Chr2	2257657..2258844	80.5287	0.956491	1.94058	1.00454e-41	1.27347e-40	5.28488e-38	hypothetical protein CDS	similar to ref|XP_025339879.1|hypothetical protein CXQ85_001231 Candida haemuloni	similar to CJJ09_002993	CJJ09_002993	B9J08_001028
SBP28_000462	Chr1	1052719..1054863	65.7871	0.955144	1.93877	2.21219e-43	2.95389e-42	1.16383e-39	Lysophospholipase 3 CDS	similar to sp|Q9UVX1.2|Lysophospholipase 3, Phospholipase B 3 Candida albicans	similar to CJJ09_000484, Derived using Geneious Prime 2023.0.4 'Annotate by BLAST' based on protein similarity	CJJ09_000484	B9J08_003621
SBP28_004657	Chr5	830560..832581	23.2293	0.954834	1.93836	8.35483e-37	9.1382e-36	4.39547e-33	Probable serine/threonine-protein kinase IKS1 CDS	similar to sp|P47042.1|Probable serine/threonine-protein kinase IKS1, IRA1 kinase suppressor 1 Saccharomyces cerevisiae S288C	similar to CJJ09_004543	CJJ09_004543	B9J08_004522
SBP28_004707	Chr5	complement(959934..960989)	107.427	0.954748	1.93824	2.0248e-42	2.62376e-41	1.06525e-38	Uncharacterized protein YLR283W, mitochondrial CDS	similar to gb|KAF3985771.1|hypothetical protein FT662_04948 Candida haemuloni var. vulneris	similar to CJJ09_004487	CJJ09_004487	B9J08_004482
SBP28_002995	Chr3	148969..151161	41.6955	0.954146	1.93743	2.72559e-41	3.39695e-40	1.43394e-37	HDA1 complex subunit 2 CDS	similar to sp|Q06629.1|HDA1 complex subunit 2, Histone deacetylase complex 1 subunit 2 Saccharomyces cerevisiae S288C	similar to CJJ09_003091	CJJ09_003091	B9J08_002004
SBP28_001906	Chr2	complement(2862..4466)	3.88277	0.953699	1.93683	2.23991e-10	6.58334e-10	1.17842e-06	Zinc-regulated transporter 1 CDS	similar to sp|O94639.1|Zinc-regulated transporter 1, High-affinity zinc transport protein zrt1 Schizosaccharomyces pombe 972h-	similar to CJJ09_001964	CJJ09_001964	B9J08_000003
SBP28_002161	Chr2	548649..549341	797.813	0.953421	1.93646	2.4602e-46	3.64594e-45	1.29431e-42	Transcription factor A, mitochondrial CDS	similar to sp|Q4H0T5.1|Transcription factor A, mitochondrial, mtTFA Trachypithecus cristatus	similar to CJJ09_002240	CJJ09_002240	B9J08_000268
SBP28_002111	Chr2	complement(459331..461037)	166.964	0.953355	1.93637	2.79099e-45	4.01186e-44	1.46834e-41	Carboxypeptidase S CDS	similar to sp|P27614.2|Carboxypeptidase S, GLY-X carboxypeptidase, YSCS Saccharomyces cerevisiae S288C	similar to CJJ09_002189	CJJ09_002189	B9J08_000216
SBP28_000005	Chr1	complement(21673..22803)	36.071	0.952705	1.9355	2.22504e-29	1.84938e-28	1.17059e-25	Peroxisomal membrane protein LPX1 CDS	similar to sp|Q12405.1|Peroxisomal membrane protein LPX1, Lipase of peroxisomes protein 1 Saccharomyces cerevisiae S288C	similar to B9J08_004096	B9J08_004096	B9J08_004096
SBP28_002925	Chr2	2306537..2308537	23.764	0.952545	1.93528	3.30675e-36	3.55763e-35	1.73968e-32	hypothetical protein CDS	similar to ref|XP_025339625.1|hypothetical protein CXQ85_000970 Candida haemuloni	similar to B9J08_001052	B9J08_001052	B9J08_001052
SBP28_002354	Chr2	990462..992765	138.65	0.949017	1.93056	4.0756e-45	5.79506e-44	2.14417e-41	Transcriptional regulator MNL1 CDS	similar to sp|Q59RR3.2|Transcriptional regulator MNL1, MSN2- and MSN4-like protein 1 Candida albicans SC5314	similar to CJJ09_002435	CJJ09_002435	B9J08_000467
SBP28_004823	Chr6	297388..298623	306.672	0.948495	1.92986	2.28841e-45	3.29845e-44	1.20393e-41	Cell surface GPI-anchored protein ECM33 CDS	similar to sp|Q5AGC4.2|Cell surface GPI-anchored protein ECM33 Candida albicans SC5314	similar to CJJ09_005035	CJJ09_005035	B9J08_004382
SBP28_002335	Chr2	complement(947910..949100)	19.4411	0.947817	1.92895	2.59283e-27	1.98847e-26	1.36409e-23	Transcriptional regulator CRZ2 CDS	similar to sp|Q59SN6.2|Transcriptional regulator CRZ2, Calcineurin-responsive zinc finger protein 2 Candida albicans SC5314	similar to CJJ09_002415	CJJ09_002415	B9J08_000447
SBP28_003161	Chr3	complement(510436..513687)	83.8867	0.947694	1.92879	5.38135e-42	6.92207e-41	2.83113e-38	potassium/sodium efflux P-type ATPase, fungal-typeCDS	similar to sp|Q12691.1|Sodium transport ATPase 5 Saccharomyces cerevisiae S288C	similar to CJJ09_003258	CJJ09_003258	B9J08_002173
SBP28_004232	Chr4	complement(1266705..1270619)	55.5305	0.94734	1.92831	4.21198e-44	5.84676e-43	2.21592e-40	5-oxoprolinase CDS	similar to sp|Q10094.1|Uncharacterized protein C11D3.15 Schizosaccharomyces pombe 972h-	similar to CJJ09_004391	CJJ09_004391	B9J08_004967
SBP28_001851	Chr1	complement(4057327..4059114)	17.6439	0.947065	1.92795	1.0795e-32	1.02699e-31	5.67926e-29	Minichromosome maintenance protein 10 CDS	similar to sp|P32354.2|Minichromosome maintenance protein 10, Protein DNA43 Saccharomyces cerevisiae S288C	similar to B9J08_001587	B9J08_001587	B9J08_001587
SBP28_002017	Chr2	244476..246745	80.8251	0.946784	1.92757	1.43778e-43	1.94953e-42	7.56418e-40	SPS-sensor serine protease component SSY5 CDS	similar to sp|P47002.2|SPS-sensor serine protease component SSY5, Endoprotease SSY5 Saccharomyces cerevisiae S288C	similar to CJJ09_002089	CJJ09_002089	B9J08_000115
SBP28_001143	Chr1	complement(2501451..2502680)	69.3543	0.94564	1.92604	3.11759e-40	3.77049e-39	1.64017e-36	Ubiquitin-binding protein CUE2 CDS	similar to sp|P36075.1|Ubiquitin-binding protein CUE2, Coupling of ubiquitin conjugation to ER degradation protein 2 Saccharomyces cerevisiae S288C	similar to CJJ09_001372	CJJ09_001372	B9J08_002722
SBP28_004388	Chr5	complement(218134..219300)	33.2993	0.945635	1.92604	2.99794e-28	2.37891e-27	1.57722e-24	2-hydroxy-3-oxopropionate reductase CDS	similar to sp|Q9V8M5.2|Probable 3-hydroxyisobutyrate dehydrogenase, mitochondrial, HIBADH Drosophila melanogaster	similar to CJJ09_004816	CJJ09_004816	B9J08_004804
SBP28_003652	Chr3	1658656..1660641	92.7892	0.945365	1.92568	1.84793e-43	2.48009e-42	9.72194e-40	ELMO family protein LMO1 CDS	similar to sp|Q07799.1|ELMO family protein LMO1 Saccharomyces cerevisiae S288C	similar to CJJ09_003771	CJJ09_003771	B9J08_001511
SBP28_003554	Chr3	1398604..1400415	145.982	0.940543	1.91925	5.66975e-44	7.84962e-43	2.98286e-40	Transcription initiation factor IIF subunit alpha CDS	similar to sp|P41895.2|Transcription initiation factor IIF subunit alpha, TFIIF-alpha, TFIIF large subunit, Transcription factor G 105 kDa subunit, P105 Saccharomyces cerevisiae S288C	similar to CJJ09_003655	CJJ09_003655	B9J08_001400
SBP28_000513	Chr1	1185034..1186434	182.442	0.9403	1.91893	7.10721e-44	9.78823e-43	3.73911e-40	Gastricsin CDS	similar to sp|P20142.1|Gastricsin, Pepsinogen C Homo sapiens	similar to CJJ09_000537	CJJ09_000537	B9J08_003571
SBP28_004948	Chr6	583492..584145	338.581	0.939523	1.91789	1.83744e-43	2.47232e-42	9.66676e-40	putative 40S ribosomal protein CDS	similar to ref|XP_025341817.1|hypothetical protein CXQ85_004387 Candida haemuloni	similar to CJJ09_005161	CJJ09_005161	B9J08_004256
SBP28_001698	Chr1	complement(3717431..3717832)	445.694	0.938277	1.91624	9.26562e-43	1.21562e-41	4.87464e-39	Adventurous-gliding motility protein Z CDS	similar to ref|XP_025340912.1|hypothetical protein CXQ85_001749 Candida haemuloni	similar to CJJ09_001728	CJJ09_001728	B9J08_001750
SBP28_002637	Chr2	1639919..1642186	47.7821	0.938028	1.91591	7.72545e-41	9.47403e-40	4.06436e-37	Putative sulfate transporter YPR003C CDS	similar to sp|P53394.1|Putative sulfate transporter YPR003C Saccharomyces cerevisiae S288C	similar to CJJ09_002719	CJJ09_002719	B9J08_000759
SBP28_001859	Chr1	complement(4082152..4087224)	61.6855	0.935423	1.91245	7.41146e-44	1.01806e-42	3.89917e-40	Phospholipase D1 CDS	similar to sp|P36126.3|Phospholipase D1, PLD 1, Choline phosphatase 1, Meiosis-specific sporulation-specific protein 14, Phosphatidylcholine-hydrolyzing phospholipase D1 Saccharomyces cerevisiae S288C	similar to B9J08_001576	B9J08_001576	B9J08_001576
SBP28_004420	Chr5	306030..306743	19.9261	0.934721	1.91152	4.53188e-17	2.07324e-16	2.38422e-13	ENTH domain family protein CDS	similar to gb|QWU90048.1|hypothetical protein CA3LBN_004406 Candida haemuloni	similar to CJJ09_004782	CJJ09_004782	B9J08_004770
SBP28_002685	Chr2	complement(1753916..1755052)	68.1278	0.933248	1.90957	8.41935e-31	7.40706e-30	4.42942e-27	uncharacterized protein CJI97_000807 CDS	similar to ref|XP_025339670.1|hypothetical protein CXQ85_001016 Candida haemuloni	similar to CJJ09_002767	CJJ09_002767	B9J08_000806
SBP28_004839	Chr6	337422..337814	129.039	0.933103	1.90938	1.08186e-29	9.15056e-29	5.69165e-26	hypothetical protein CDS		similar to CJJ09_005051	CJJ09_005051	B9J08_004366
SBP28_001533	Chr1	complement(3351920..3354256)	16.0431	0.931472	1.90722	2.08536e-26	1.52801e-25	1.09711e-22	Uncharacterized transcriptional regulatory proteinC417.09c CDS	similar to sp|P38699.1|Protein STB5 Saccharomyces cerevisiae S288C, Derived using Geneious Prime 2023.0.4 'Annotate by BLAST' based on protein similarity	similar to CJJ09_001562	CJJ09_001562	B9J08_001920
SBP28_003132	Chr3	451218..453317	47.0471	0.927995	1.90263	1.35438e-39	1.61941e-38	7.12538e-36	Late secretory pathway protein AVL9 CDS	similar to sp|Q12500.1|Late secretory pathway protein AVL9, APL2 VPS1 synthetic lethal protein 9 Saccharomyces cerevisiae S288C	similar to CJJ09_003229	CJJ09_003229	B9J08_002144
SBP28_004941	Chr6	complement(567779..568835)	78.0809	0.926524	1.90069	1.47211e-38	1.691e-37	7.74477e-35	D-amino-acid oxidase CDS	similar to sp|Q9Y7N4.1|D-amino-acid oxidase, DAAO, DAMOX, DAO Schizosaccharomyces pombe 972h-	similar to CJJ09_005154	CJJ09_005154	B9J08_004263
SBP28_001471	Chr1	complement(3224518..3224814)	39.9522	0.923982	1.89734	3.64781e-15	1.48999e-14	1.91911e-11	hypothetical protein CDS	similar to ref|XP_025341125.1|hypothetical protein CXQ85_001968 Candida haemuloni	similar to CJJ09_001501	CJJ09_001501	B9J08_002591
SBP28_004105	Chr4	1004107..1004373	28.7513	0.923754	1.89705	8.4223e-12	2.74194e-11	4.43097e-08	Guanine nucleotide-binding protein subunit gamma CDS	similar to sp|Q6FJ50.1|Guanine nucleotide-binding protein subunit gamma Candida glabrata CBS 138	similar to CJJ09_004262	CJJ09_004262	B9J08_005094
SBP28_000198	Chr1	467816..471217	14.3692	0.923341	1.8965	6.10209e-35	6.29472e-34	3.21031e-31	Multidrug resistance regulator 1 CDS	similar to sp|Q5A4G2.1|Multidrug resistance regulator 1 Candida albicans SC5314	similar to CJJ09_000223	CJJ09_000223	B9J08_004061
SBP28_003355	Chr3	complement(942889..945405)	63.1074	0.922379	1.89524	4.95611e-41	6.12068e-40	2.60741e-37	putative zinc-regulated protein CDS	similar to ref|XP_025344061.1|hypothetical protein CXQ85_002848 Candida haemuloni	similar to CJJ09_003453	CJJ09_003453	B9J08_001197
SBP28_002542	Chr2	complement(1426202..1426882)	54.7307	0.922132	1.89491	2.76669e-24	1.82859e-23	1.45556e-20	hypothetical protein CDS	similar to gb|PYD07730.1|hypothetical protein DND62_30010 Pseudomonas syringae pv. Pisi	similar to CJJ09_002624	CJJ09_002624	B9J08_000663
SBP28_001265	Chr1	2742192..2744444	102.075	0.919265	1.89115	8.53042e-42	1.08929e-40	4.48786e-38	DNA ligase 1 CDS	similar to sp|P04819.2|DNA ligase 1, DNA ligase I, Polydeoxyribonucleotide synthase ATP 1 Saccharomyces cerevisiae S288C	similar to CJJ09_001251	CJJ09_001251	B9J08_002845
SBP28_003124	Chr3	complement(431035..432144)	93.5777	0.911744	1.88132	1.53542e-38	1.75988e-37	8.07784e-35	White-opaque regulator 2 CDS	similar to sp|Q5ANB1.1|White-opaque regulator 2 Candida albicans SC5314	similar to CJJ09_003221	CJJ09_003221	B9J08_002136
SBP28_000097	Chr1	249283..251157	65.8556	0.911692	1.88125	2.96576e-39	3.47502e-38	1.56029e-35	Protein mesA CDS	similar to sp|Q5BGR2.2|Protein mesA Aspergillus nidulans FGSC A4	similar to CJJ09_000117	CJJ09_000117	B9J08_003957
SBP28_000347	Chr1	819504..820595	1100.9	0.907196	1.8754	1.0754e-42	1.40739e-41	5.6577e-39	Delta(7)-sterol 5(6)-desaturase CDS	similar to sp|O93875.1|Delta(7)-sterol 5(6)-desaturase, C-5 sterol desaturase, Ergosterol Delta(5,6) desaturase, Sterol-C5-desaturase Candida albicans	similar to CJJ09_000369	CJJ09_000369	B9J08_003737
SBP28_000973	Chr1	complement(2170743..2171705)	47.1464	0.905847	1.87364	1.69032e-29	1.41831e-28	8.89277e-26	DNA damage checkpoint control protein MEC3 CDS	similar to sp|Q74ZB0.2|DNA damage checkpoint control protein MEC3 Eremothecium gossypii ATCC 10895	similar to CJJ09_001004	CJJ09_001004	B9J08_003102
SBP28_000335	Chr1	complement(794571..795527)	33.21	0.905699	1.87345	2.22517e-29	1.84938e-28	1.17066e-25	Peroxisomal membrane protein PMP47B CDS	similar to sp|Q00319.1|Peroxisomal membrane protein PMP47B Candida boidinii	similar to CJJ09_000357	CJJ09_000357	B9J08_003750
SBP28_003113	Chr3	complement(403572..405203)	188.997	0.905174	1.87277	3.55353e-41	4.39885e-40	1.86951e-37	ATP-NADH kinase YEF1 CDS	similar to sp|P21373.2|NAD( ) kinase, Unknown transcript 1 protein Saccharomyces cerevisiae S288C	similar to CJJ09_003210	CJJ09_003210	B9J08_002125
SBP28_000003	Chr1	12328..16071	4.15229	0.904891	1.8724	1.6641e-12	5.69604e-12	8.75481e-09	Cell wall protein RBR3 CDS	similar to sp|Q5A5M7.3|Cell wall protein RBR3, Repressed by RIM101 protein 3 Candida albicans SC5314	similar to CJJ09_000003	CJJ09_000003	B9J08_004098
SBP28_001354	Chr1	2938895..2939587	122.771	0.904644	1.87208	4.75217e-37	5.24134e-36	2.50012e-33	Peroxisomal membrane protein 4 CDS	similar to sp|A5PJL1.1|Peroxisomal membrane protein 4 Bos taurus	similar to CJJ09_001382	CJJ09_001382	B9J08_002713
SBP28_004825	Chr6	303497..305395	154.902	0.904418	1.87179	5.01355e-41	6.17275e-40	2.63763e-37	glycerol kinase CDS	similar to sp|P32190.1|Glycerol kinase, GK, Glycerokinase, ATP:glycerol 3-phosphotransferase Saccharomyces cerevisiae S288C	similar to CJJ09_005037	CJJ09_005037	B9J08_004380
SBP28_004815	Chr6	271887..272498	0.954941	0.904273	1.8716	0.0218039	0.0305975	1	SCA7, zinc-binding domain CDS	similar to ref|XP_025341779.1|hypothetical protein CXQ85_004347 Candida haemuloni	similar to CJJ09_005024	CJJ09_005024	B9J08_004390
SBP28_005230	Chr7	complement(317837..319420)	5.0735	0.903525	1.87063	5.318e-13	1.88531e-12	2.7978e-09	Lipase 2 CDS	similar to sp|Q9P8W5.1|Lipase 2 Candida albicans	similar to CJJ09_005465	CJJ09_005465	B9J08_002377
SBP28_002680	Chr2	1745384..1746124	74.63	0.901313	1.86776	2.68814e-34	2.71967e-33	1.41423e-30	Uncharacterized membrane protein YGR026W CDS	similar to ref|XP_024714205.1|hypothetical protein C7M61_002328 Candida pseudohaemulonii, gb|PSK39019.1|hypothetical protein C7M61_002328 Candida pseudohaemulonii	similar to CJJ09_002762	CJJ09_002762	B9J08_000802
SBP28_003941	Chr4	complement(651594..653840)	50.2341	0.899787	1.86579	5.92959e-38	6.69433e-37	3.11956e-34	ATPase WRNIP1 homolog C26H5.02c CDS	similar to sp|O13984.2|ATPase WRNIP1 homolog C26H5.02c Schizosaccharomyces pombe 972h-	similar to CJJ09_004098	CJJ09_004098	B9J08_005258
SBP28_004741	Chr6	complement(92930..93523)	2.0447	0.898669	1.86434	0.0138781	0.0200035	1	GPI-anchored hemophore PGA7 CDS	similar to sp|Q59UT5.1|Predicted GPI-anchored protein 7, Repressed by TUP1 protein 6 Candida albicans SC5314	similar to B9J08_004469	B9J08_004469	B9J08_004469
SBP28_000721	Chr1	complement(1630723..1633299)	33.1452	0.8978	1.86322	1.49291e-36	1.62277e-35	7.85421e-33	Serine/threonine-protein kinase ATG1 CDS	similar to sp|Q6BS08.2|Serine/threonine-protein kinase ATG1, Autophagy-related protein 1 Debaryomyces hansenii CBS767	similar to CJJ09_000750	CJJ09_000750	B9J08_003355
SBP28_004589	Chr5	complement(674827..677157)	26.371	0.897205	1.86245	4.93585e-26	3.57625e-25	2.59675e-22	OPT family small oligopeptide transporter CDS	similar to sp|P40900.2|Sexual differentiation process protein isp4 Schizosaccharomyces pombe 972h-	similar to CJJ09_004616	CJJ09_004616	B9J08_004602
SBP28_002271	Chr2	777275..778936	3041.31	0.896404	1.86142	1.93283e-24	1.29372e-23	1.01686e-20	Protein EPD1 CDS	similar to sp|P56092.1|Protein EPD1, Essential for pseudohyphal development 1 Candida maltosa	similar to CJJ09_002352	CJJ09_002352	B9J08_000384
SBP28_001939	Chr2	78963..79793	2.25533	0.892228	1.85604	0.00041912	0.00072035	1	hypothetical protein CDS	similar to ref|XP_025342027.1|hypothetical protein CXQ85_000052 Candida haemuloni	similar to B9J08_000035	B9J08_000035	B9J08_000035
SBP28_001718	Chr1	complement(3763090..3768867)	64.7557	0.892088	1.85586	2.37388e-40	2.88429e-39	1.2489e-36	Helicase SEN1 CDS	similar to sp|Q00416.2|Helicase SEN1, tRNA-splicing endonuclease positive effector Saccharomyces cerevisiae S288C	similar to CJJ09_001748	CJJ09_001748	B9J08_001730
SBP28_000910	Chr1	2046161..2047087	322.481	0.890582	1.85392	7.15049e-40	8.58876e-39	3.76187e-36	Alpha/beta hydrolase family protein CDS	similar to ref|XP_024715512.1|hypothetical protein C7M61_000471 Candida pseudohaemulonii, gb|PSK40813.1|hypothetical protein C7M61_000471 Candida pseudohaemulonii	similar to CJJ09_000940	CJJ09_000940	B9J08_003166
SBP28_000799	Chr1	1801140..1803971	623.944	0.890347	1.85362	2.44363e-41	3.05367e-40	1.2856e-37	Glycogen phosphorylase CDS	similar to sp|P06738.4|Glycogen phosphorylase Saccharomyces cerevisiae S288C	similar to CJJ09_000829	CJJ09_000829	B9J08_003276
SBP28_005246	Chr7	350061..350645	56.5628	0.88867	1.85147	3.79708e-28	2.99497e-27	1.99764e-24	Embryonic polyadenylate-binding protein 2 CDS	similar to sp|Q93VI4.1|Polyadenylate-binding protein 1, AtPabN1, Poly(A)-binding protein 1, Nuclear poly(A)-binding protein 1, Poly(A)-binding protein I, PABI Arabidopsis thaliana	similar to CJJ09_005481	CJJ09_005481	B9J08_002393
SBP28_000931	Chr1	complement(2086296..2086976)	32.3059	0.887585	1.85008	1.12364e-23	7.22672e-23	5.91146e-20	Shu complex component Psy3, DNA-binding description CDS	similar to gb|KAF3990229.1|hypothetical protein FT663_03273 Candida haemuloni var. vulneris	similar to CJJ09_000961	CJJ09_000961	B9J08_003145
SBP28_000866	Chr1	complement(1948657..1950075)	39.6229	0.88748	1.84994	1.96604e-33	1.92614e-32	1.03434e-29	SVP1-like protein 2 CDS	similar to sp|Q6BUX9.2|SVP1-like protein 2 Debaryomyces hansenii CBS767	similar to CJJ09_000896	CJJ09_000896	B9J08_003208
SBP28_001435	Chr1	3143462..3146719	8.2411	0.886843	1.84913	7.49782e-13	2.62274e-12	3.9446e-09	Transcriptional activator protein acu-15 CDS	similar to sp|P87000.2|Transcriptional activator protein acu-15, Acetate utilization protein 15 Neurospora crassa OR74A	similar to CJJ09_001465	CJJ09_001465	B9J08_002628
SBP28_003999	Chr4	complement(784963..785820)	96.4054	0.886586	1.8488	1.48544e-35	1.56299e-34	7.81493e-32	Acyl-coenzyme A diphosphatase fit1 CDS	similar to sp|Q9HGM4.1|FIT family protein scs3 Schizosaccharomyces pombe 972h-	similar to CJJ09_004150	CJJ09_004150	B9J08_005204
SBP28_002230	Chr2	complement(686245..688956)	41.3598	0.884923	1.84667	9.09425e-37	9.92631e-36	4.78448e-33	Mitosis inhibitor protein kinase SWE1 CDS	similar to sp|Q5AP97.2|Mitosis inhibitor protein kinase SWE1, Wee1 homolog Candida albicans SC5314	similar to CJJ09_002310	CJJ09_002310	B9J08_000340
SBP28_000250	Chr1	complement(589707..591221)	51.6931	0.883904	1.84536	4.40273e-35	4.57762e-34	2.31628e-31	N-acetylglucosamine kinase 1 CDS	similar to sp|Q59RW5.2|N-acetylglucosamine kinase 1, GlcNAc kinase 1, Hexokinase 1 Candida albicans SC5314	similar to CJJ09_000272	CJJ09_000272	B9J08_003836
SBP28_004304	Chr5	complement(23767..25389)	26.2289	0.883437	1.84476	1.45778e-23	9.30749e-23	7.66937e-20	Putative amidase PB8B6.03 CDS	similar to sp|Q8TFF9.1|Putative amidase PB8B6.03 Schizosaccharomyces pombe 972h-	similar to CJJ09_004913	CJJ09_004913	B9J08_004890
SBP28_001129	Chr1	2475103..2476890	83.5277	0.883255	1.84453	1.23993e-37	1.38793e-36	6.52328e-34	Vacuolar amino acid transporter 1 CDS	similar to sp|P47082.1|Vacuolar amino acid transporter 1 Saccharomyces cerevisiae S288C	similar to CJJ09_001159	CJJ09_001159	B9J08_002942
SBP28_001175	Chr1	complement(2561394..2563487)	130.289	0.882017	1.84295	5.47438e-39	6.35777e-38	2.88007e-35	hypothetical protein HF325_001218 CDS	similar to ref|XP_025341266.1|hypothetical protein CXQ85_002113 Candida haemuloni	similar to CJJ09_001340	CJJ09_001340	B9J08_002754
SBP28_004854	Chr6	364314..365522	9.65487	0.880877	1.84149	3.43264e-13	1.23186e-12	1.80591e-09	Ribonuclease T2-like CDS	similar to sp|Q6BHB1.2|Ribonuclease T2-like, RNase T2-like Debaryomyces hansenii CBS767	similar to CJJ09_005066	CJJ09_005066	B9J08_004351
SBP28_003138	Chr3	467971..471690	72.477	0.880376	1.84085	7.88928e-39	9.12209e-38	4.15055e-35	Histidine protein kinase SLN1 CDS	similar to sp|Q5A872.1|Histidine protein kinase SLN1 Candida albicans SC5314	similar to CJJ09_003235	CJJ09_003235	B9J08_002150
SBP28_000822	Chr1	1845166..1846416	34.1924	0.880217	1.84065	4.28539e-31	3.8148e-30	2.25455e-27	Hercynylcysteine sulfoxide lyase CDS	similar to sp|A7UX13.1|Hercynylcysteine sulfoxide lyase, Ergothioneine biosynthesis protein 2, PLP-binding cysteine desulfurase, PLP-dependent C-S lyase Neurospora crassa OR74A	similar to CJJ09_000852	CJJ09_000852	B9J08_003252
SBP28_001116	Chr1	complement(2444435..2449492)	64.1868	0.879007	1.83911	4.98445e-39	5.80159e-38	2.62232e-35	Vacuolar protein sorting-associated protein 35 CDS	similar to sp|P34110.2|Vacuolar protein sorting-associated protein 35, Vacuolar protein-targeting protein 7 Saccharomyces cerevisiae S288C	similar to CJJ09_001146	CJJ09_001146	B9J08_002955
SBP28_000722	Chr1	1634921..1644277	56.0432	0.878332	1.83825	1.43238e-39	1.70493e-38	7.53577e-36	Intermembrane lipid transfer protein VPS13 CDS	similar to sp|Q07878.1|Vacuolar protein sorting-associated protein 13, Suppression of the onset of impotence protein 1, Vacuolar protein-targeting protein 2 Saccharomyces cerevisiae S288C	similar to CJJ09_000751	CJJ09_000751	B9J08_003354
SBP28_003660	Chr3	complement(1679463..1681490)	0.724138	0.871682	1.82979	0.00641004	0.00965175	1	MFS siderochrome iron transporter 1 CDS	similar to sp|P38731.1|Siderophore iron transporter ARN1, Ferrichrome permease Saccharomyces cerevisiae S288C	similar to CJJ09_003780	CJJ09_003780	B9J08_001519
SBP28_003232	Chr3	678162..679892	166.268	0.869394	1.8269	4.95464e-38	5.60567e-37	2.60664e-34	Probable transporter SEO1 CDS	similar to sp|P39709.1|Probable transporter SEO1 Saccharomyces cerevisiae S288C	similar to CJJ09_003329	CJJ09_003329	B9J08_001070
SBP28_002016	Chr2	complement(242082..243449)	147.59	0.868326	1.82554	3.04656e-37	3.38143e-36	1.6028e-33	Fructose-2,6-bisphosphatase CDS	similar to sp|P32604.2|Fructose-2,6-bisphosphatase Saccharomyces cerevisiae S288C	similar to CJJ09_002088	CJJ09_002088	B9J08_000114
SBP28_003118	Chr3	complement(417287..418732)	210.111	0.868241	1.82544	4.12221e-25	2.86107e-24	2.16869e-21	Proline dehydrogenase, mitochondrial CDS	similar to sp|P09368.2|Proline dehydrogenase, mitochondrial, Proline oxidase Saccharomyces cerevisiae S288C	similar to CJJ09_003215	CJJ09_003215	B9J08_002130
SBP28_002797	Chr2	1993341..1998140	15.4861	0.867678	1.82472	1.21384e-33	1.20264e-32	6.38601e-30	Mus7/MMS22 family protein CDS	similar to gb|QWU87758.1|hypothetical protein CA3LBN_002023 Candida haemuloni	similar to CJJ09_002881	CJJ09_002881	B9J08_000922
SBP28_004322	Chr5	complement(66568..67791)	132.827	0.866701	1.82349	1.45059e-36	1.58003e-35	7.63153e-33	Uncharacterized protein YGR111W CDS	similar to sp|P53265.1|Uncharacterized protein YGR111W Saccharomyces cerevisiae S288C	similar to CJJ09_004893	CJJ09_004893	B9J08_004872
SBP28_005251	Chr7	complement(356029..357510)	60.0685	0.866033	1.82264	2.22423e-34	2.25901e-33	1.17017e-30	LAS seventeen-binding protein 5 CDS	similar to sp|P25369.3|LAS seventeen-binding protein 5, LAS17-binding protein 5 Saccharomyces cerevisiae S288C	similar to CJJ09_005486	CJJ09_005486	B9J08_002398
SBP28_001454	Chr1	3194546..3195203	1871.92	0.865437	1.82189	4.97726e-39	5.80159e-38	2.61853e-35	Tropomyosin-1 CDS	similar to sp|P17536.1|Tropomyosin-1 Saccharomyces cerevisiae S288C	similar to CJJ09_001484	CJJ09_001484	B9J08_002608
SBP28_003280	Chr3	complement(776144..777586)	162.391	0.864517	1.82073	2.97469e-37	3.30863e-36	1.56498e-33	Metal-binding activator 1 CDS	similar to sp|Q5AFK0.1|Metal-binding activator 1 Candida albicans SC5314	similar to CJJ09_003378	CJJ09_003378	B9J08_001121
SBP28_000960	Chr1	complement(2133512..2134954)	67.1229	0.863734	1.81974	1.43155e-34	1.45957e-33	7.53138e-31	Protein arginine N-methyltransferase 5 CDS	similar to sp|Q6YXZ7.1|Protein arginine N-methyltransferase 5, Shk1 kinase-binding protein 1 homolog Oryza sativa Japonica Group	similar to CJJ09_000990	CJJ09_000990	B9J08_003116
SBP28_001739	Chr1	3809721..3812531	74.9124	0.86332	1.81922	6.22103e-37	6.83274e-36	3.27288e-33	F-box/LRR-repeat protein 7 CDS	similar to sp|Q8N1E6.1|F-box/LRR-repeat protein 14, F-box and leucine-rich repeat protein 14 Homo sapiens	similar to CJJ09_001769	CJJ09_001769	B9J08_001707
SBP28_000014	Chr1	complement(50871..52082)	125.969	0.861562	1.817	5.53797e-36	5.93386e-35	2.91353e-32	uncharacterized protein CJI97_004155 CDS	similar to ref|XP_025342851.1|hypothetical protein CXQ85_004575 Candida haemuloni	similar to CJJ09_000015	CJJ09_000015	B9J08_004087
SBP28_005255	Chr7	366061..367827	33.1107	0.859208	1.81404	9.24937e-32	8.3893e-31	4.86609e-28	Purine-cytosine permease FCY2 CDS	similar to sp|P17064.2|Purine-cytosine permease FCY2, PCP FCY2, Cytosine/purine transport protein FCY2, Fluorocytosine resistance protein 2 Saccharomyces cerevisiae S288C	similar to CJJ09_005490	CJJ09_005490	B9J08_002402
SBP28_001146	Chr1	complement(2506015..2507622)	57.1776	0.859168	1.81399	5.14849e-34	5.17901e-33	2.70862e-30	Stretch-activated cation channel MID1 CDS	similar to sp|P41821.1|Stretch-activated cation channel MID1, Mating pheromone-induced death protein 2 Saccharomyces cerevisiae S288C	similar to CJJ09_001369	CJJ09_001369	B9J08_002725
SBP28_005134	Chr7	98290..99612	224.808	0.857987	1.81251	3.80656e-37	4.21607e-36	2.00263e-33	Glucose starvation modulator protein 1 CDS	similar to sp|C4Y4V1.1|Glucose starvation modulator protein 1 Clavispora lusitaniae ATCC 42720	similar to CJJ09_005369	CJJ09_005369	B9J08_002279
SBP28_000940	Chr1	complement(2098400..2099383)	31.7012	0.857982	1.8125	2.37125e-27	1.82119e-26	1.24751e-23	Palmitoyl-protein thioesterase 1 CDS	similar to sp|Q20390.2|Palmitoyl-protein thioesterase 1, PPT-1, Palmitoyl-protein hydrolase 1 Caenorhabditis elegans	similar to CJJ09_000970	CJJ09_000970	B9J08_003136
SBP28_002824	Chr2	complement(2069632..2070498)	64.4592	0.856908	1.81115	2.52931e-31	2.27077e-30	1.33067e-27	Peroxisomal 2,4-dienoyl-CoA reductase SPS19 [(3E)-enoyl-CoA-producing] CDS	similar to sp|P32573.4|Peroxisomal 2,4-dienoyl-CoA reductase SPS19, Sporulation-specific protein SPX19 Saccharomyces cerevisiae S288C	similar to CJJ09_002908	CJJ09_002908	B9J08_000949
SBP28_004254	Chr4	1319039..1319626	105.116	0.856142	1.81019	7.45433e-32	6.79675e-31	3.92172e-28	hypothetical protein HYPBUDRAFT_164100 CDS	similar to ref|XP_025340231.1|hypothetical protein CXQ85_001597 Candida haemuloni	similar to CJJ09_004418	CJJ09_004418	B9J08_004945
SBP28_001925	Chr2	51067..51828	89.8612	0.854095	1.80763	2.91539e-32	2.70987e-31	1.53379e-28	Sporulation protein RMD6 CDS	similar to sp|P39975.1|Sporulation protein RMD6, Required for meiotic nuclear division protein 6 Saccharomyces cerevisiae S288C	similar to CJJ09_001984	CJJ09_001984	B9J08_000022
SBP28_002144	Chr2	518758..520242	63.6169	0.852839	1.80605	1.15433e-33	1.14584e-32	6.07294e-30	Retrograde regulation protein 3 CDS	similar to sp|P38165.2|Retrograde regulation protein 3 Saccharomyces cerevisiae S288C	similar to CJJ09_002222	CJJ09_002222	B9J08_000250
SBP28_000515	Chr1	complement(1187816..1188502)	232.114	0.850558	1.8032	3.02061e-35	3.15306e-34	1.58914e-31	Sophorolipid acetyltransferase CDS	similar to sp|G0YF19.1|Sophorolipid acetyltransferase, Carboxyhydrate transacetylase Starmerella bombicola	similar to CJJ09_000539	CJJ09_000539	B9J08_003569
SBP28_004750	Chr6	complement(113820..114716)	287.693	0.850174	1.80272	2.83449e-36	3.06207e-35	1.49123e-32	[PSI ] inducibility protein 3 CDS	similar to sp|Q06449.1|[PSI inducibility protein 3, LAS seventeen-binding protein 2, LAS17-binding protein 2 Saccharomyces cerevisiae S288C	similar to CJJ09_004951	CJJ09_004951	B9J08_004460
SBP28_001249	Chr1	2705748..2706638	226.264	0.850006	1.80251	8.97083e-36	9.51523e-35	4.71955e-32	NADPH-dependent 1-acyldihydroxyacetone phosphate reductase CDS	similar to sp|P40471.1|NADPH-dependent 1-acyldihydroxyacetone phosphate reductase, ADR, 1-acyl DHAP reductase, Acyl/alkyl DHAP reductase, Acylglycerone-phosphate reductase Saccharomyces cerevisiae S288C	similar to CJJ09_001267	CJJ09_001267	B9J08_002830
SBP28_003042	Chr3	complement(250287..252884)	32.696	0.846721	1.79841	9.12088e-33	8.72454e-32	4.7985e-29	hypothetical protein EJF14_50036 CDS	similar to ref|XP_025343761.1|hypothetical protein CXQ85_002545 Candida haemuloni	similar to CJJ09_003139	CJJ09_003139	B9J08_002052
SBP28_000189	Chr1	449105..449752	167.11	0.846352	1.79795	1.03835e-33	1.03266e-32	5.46277e-30	golgi apparatus membrane protein TVP18 CDS	similar to sp|Q6BWE7.1|Golgi apparatus membrane protein TVP18 Debaryomyces hansenii CBS767	similar to CJJ09_000214	CJJ09_000214	B9J08_004050
SBP28_000628	Chr1	1428604..1430106	94.7749	0.846093	1.79763	1.38091e-34	1.41067e-33	7.26497e-31	4-aminobutyrate aminotransferase CDS	similar to sp|P14010.1|4-aminobutyrate aminotransferase, GABA aminotransferase, GABA-AT, Gamma-amino-N-butyrate transaminase, GABA transaminase Aspergillus nidulans FGSC A4	similar to CJJ09_000654	CJJ09_000654	B9J08_003452
SBP28_003850	Chr4	complement(438229..441120)	191.635	0.845817	1.79728	6.98837e-37	7.65954e-36	3.67658e-33	Protein CWH43 CDS	similar to sp|P25618.2|Protein CWH43, Calcofluor white hypersensitive protein Saccharomyces cerevisiae S288C	similar to CJJ09_004003	CJJ09_004003	B9J08_005351
SBP28_002306	Chr2	854291..856378	4.97127	0.844277	1.79536	9.79736e-12	3.16998e-11	5.15439e-08	Probable ferric reductase transmembrane component CDS	similar to sp|P78588.1|Probable ferric reductase transmembrane component, Ferric-chelate reductase Candida albicans	similar to CJJ09_002386	CJJ09_002386	B9J08_000418
SBP28_001883	Chr1	4144753..4145202	16.6642	0.84322	1.79405	4.20118e-11	1.29405e-10	2.21024e-07	hypothetical protein WICANDRAFT_64605 CDS	similar to ref|XP_025338074.1|uncharacterized protein CXQ87_000014 Candida duobushaemulonis	similar to CJJ09_001937	CJJ09_001937	B9J08_001551
SBP28_000514	Chr1	complement(1186443..1187324)	154.03	0.84208	1.79263	3.85905e-34	3.89683e-33	2.03025e-30	Protein YIP4 CDS	similar to sp|Q9P6P8.1|Protein YIP4, YPT-interacting protein 4 Schizosaccharomyces pombe 972h-	similar to CJJ09_000538	CJJ09_000538	B9J08_003570
SBP28_005321	Chr7	complement(523727..524218)	23.1672	0.840421	1.79057	3.12371e-14	1.19693e-13	1.64339e-10	Meiotically up-regulated gene 84 protein CDS	similar to sp|O13904.3|Meiotically up-regulated gene 84 protein Schizosaccharomyces pombe 972h-	similar to CJJ09_005557	CJJ09_005557	B9J08_002468
SBP28_000400	Chr1	complement(934654..935688)	198.143	0.839477	1.7894	5.56624e-35	5.75324e-34	2.9284e-31	YjeF family domain-containing protein CDS	similar to sp|C4YSU5.1|ATP-dependent (S)-NAD(P)H-hydrate dehydratase, ATP-dependent NAD(P)HX dehydratase Candida albicans WO-1	similar to CJJ09_000422	CJJ09_000422	B9J08_003682
SBP28_004257	Chr4	1323522..1324565	45.0908	0.838365	1.78802	4.27148e-29	3.50582e-28	2.24723e-25	hypothetical protein CDS	similar to gb|KAF3987546.1|hypothetical protein FT662_03917 Candida haemuloni var. vulneris	similar to CJJ09_00442	CJJ09_004421	B9J08_004942
SBP28_002167	Chr2	complement(557760..559079)	8392.49	0.838051	1.78763	1.28235e-19	6.73296e-19	6.74642e-16	enolase 2 CDS	similar to sp|Q6BI20.1|Enolase 2, 2-phospho-D-glycerate hydro-lyase 2, 2-phosphoglycerate dehydratase 2 Debaryomyces hansenii CBS767	similar to CJJ09_002246	CJJ09_002246	B9J08_000274
SBP28_000290	Chr1	complement(683832..686081)	46.1143	0.837666	1.78716	6.41936e-33	6.20813e-32	3.37723e-29	GTPase-activating protein GYP7 CDS	similar to sp|Q6BU76.2|GTPase-activating protein GYP7, GAP for YPT7 Debaryomyces hansenii CBS767	similar to CJJ09_000312	CJJ09_000312	B9J08_003796
SBP28_002547	Chr2	1433793..1434689	101.174	0.837361	1.78678	2.20358e-32	2.06281e-31	1.1593e-28	thiamine pyrophosphokinase CDS	similar to sp|P35202.1|Thiamine pyrophosphokinase, TPK, Thiamine kinase Saccharomyces cerevisiae S288C	similar to CJJ09_002629	CJJ09_002629	B9J08_000668
SBP28_003268	Chr3	complement(754760..755773)	91.6477	0.836445	1.78564	2.07885e-32	1.94952e-31	1.09368e-28	DNA repair protein rhp51 CDS	similar to sp|P36601.1|DNA repair protein rhp51, RAD51 homolog Schizosaccharomyces pombe 972h-	similar to CJJ09_003366	CJJ09_003366	B9J08_001108
SBP28_002180	Chr2	580556..581536	100.327	0.835776	1.78482	1.39385e-32	1.3161e-31	7.33303e-29	Ras-related protein RSR1 CDS	similar to sp|P63032.1|GTP-binding protein Rhes, Ras homolog enriched in striatum Mus musculus sp|P63033.1|GTP-binding protein Rhes, Ras homolog enriched in striatum, SE6C	similar to CJJ09_002259	CJJ09_002259	B9J08_000287
SBP28_000078	Chr1	complement(200896..202359)	31.2939	0.834405	1.78312	1.13168e-28	9.08971e-28	5.95376e-25	Cell division control protein 18 CDS	similar to sp|P41411.1|Cell division control protein 18 Schizosaccharomyces pombe 972h-	similar to CJJ09_000096	CJJ09_000096	B9J08_003937
SBP28_002094	Chr2	complement(420204..422633)	1.01475	0.833995	1.78261	0.000737437	0.00123007	1	putative chromosome segregation protein SMC CDS	similar to ref|XP_025342175.1|hypothetical protein CXQ85_000204 Candida haemuloni	similar to CJJ09_002172	CJJ09_002172	B9J08_000197
SBP28_000925	Chr1	complement(2074136..2077093)	87.7678	0.833222	1.78166	6.22556e-35	6.39701e-34	3.27527e-31	Myosin tail region-interacting protein MTI1 CDS	similar to sp|P47068.2|Myosin tail region-interacting protein MTI1, Protein BBC1 Saccharomyces cerevisiae S288C	similar to CJJ09_000955	CJJ09_000955	B9J08_003151
SBP28_002609	Chr2	1576463..1579489	132.753	0.83188	1.78	1.99104e-35	2.09079e-34	1.04749e-31	GPI ethanolamine phosphate transferase 3 CDS	similar to sp|Q07830.1|GPI ethanolamine phosphate transferase 3, Glycosylphosphatidylinositol-anchor biosynthesis protein 13 Saccharomyces cerevisiae S288C	similar to CJJ09_002691	CJJ09_002691	B9J08_000731
SBP28_002232	Chr2	694126..694992	38.3317	0.830776	1.77864	5.94415e-25	4.09858e-24	3.12722e-21	Mitochondrial glycine transporter YMC1 CDS	similar to sp|P32331.2|Mitochondrial glycine transporter YMC1 Saccharomyces cerevisiae S288C	similar to CJJ09_002312	CJJ09_002312	B9J08_000342
SBP28_003322	Chr3	complement(874360..876663)	53.2823	0.829194	1.77669	7.19622e-33	6.92126e-32	3.78593e-29	Peroxisomal biogenesis factor 8 CDS	similar to sp|Q00925.1|Peroxisomal biogenesis factor 8, Peroxin-8, Peroxisomal protein PER1 Ogataea angusta	similar to CJJ09_003420	CJJ09_003420	B9J08_001164
SBP28_003454	Chr3	complement(1171492..1174578)	138.255	0.829012	1.77647	2.91534e-35	3.04922e-34	1.53376e-31	Glucosidase 2 subunit alpha CDS	similar to sp|P38138.1|Glucosidase 2 subunit alpha, Alpha-glucosidase II subunit alpha, Glucosidase II subunit alpha, Reversal of TOR2 lethality protein 2 Saccharomyces cerevisiae S288C	similar to CJJ09_003554	CJJ09_003554	B9J08_001301
SBP28_002560	Chr2	complement(1461900..1464512)	372.439	0.826006	1.77277	1.29509e-35	1.36542e-34	6.81346e-32	Dolichyl-phosphate-mannose--protein mannosyltransferase 1 CDS	similar to sp|O74189.1|Dolichyl-phosphate-mannose--protein mannosyltransferase 1, Protein mannosyltransferase 1 Candida albicans SC5314	similar to CJJ09_002642	CJJ09_002642	B9J08_000681
SBP28_001480	Chr1	3238537..3239882	3.15084	0.825396	1.77202	3.0369e-06	6.41909e-06	0.0159771	Sporulation-specific mitogen-activated protein kinase SMK1 CDS	similar to sp|P41808.1|Sporulation-specific mitogen-activated protein kinase SMK1, MAP kinase SMK1 Saccharomyces cerevisiae S288C	similar to CJJ09_001510	CJJ09_001510	B9J08_002682
SBP28_003377	Chr3	988880..989626	44.1145	0.821245	1.76693	1.03942e-25	7.40974e-25	5.46839e-22	Chromosome segregation in meiosis protein 3 CDS	similar to sp|Q59X26.1|Chromosome segregation in meiosis protein 3 Candida albicans SC5314	similar to CJJ09_003476	CJJ09_003476	B9J08_001220
SBP28_005412	Chr7	731629..732246	225.6	0.820273	1.76574	1.3959e-32	1.3161e-31	7.34384e-29	Uncharacterized protein YPL077C CDS	similar to sp|Q02831.1|Uncharacterized protein YPL077C Saccharomyces cerevisiae S288C	similar to CJJ09_005659	CJJ09_005659	B9J08_002565
SBP28_001899	Chr1	4180272..4181465	5.39036	0.819731	1.76508	8.33953e-09	2.17522e-08	4.38743e-05	Oxidase FUB9 CDS	similar to sp|A0A0D2YG00.2|Oxidase FUB9, Fusaric acid biosynthesis protein 9 Fusarium oxysporum f. sp. lycopersici 4287	similar to CJJ09_001957	CJJ09_001957	B9J08_001535
SBP28_001786	Chr1	3921970..3925452	7.46245	0.815547	1.75996	2.02279e-13	7.38509e-13	1.06419e-09	Putative protease AXL1 CDS	similar to sp|P40851.2|Putative protease AXL1 Saccharomyces cerevisiae S288C	similar to CJJ09_001817	CJJ09_001817	B9J08_001658
SBP28_004763	Chr6	complement(148936..150495)	66.9349	0.813845	1.75789	3.18649e-31	2.8559e-30	1.67641e-27	Alpha-1,3-mannosyltransferase MNT2 CDS	similar to sp|P53059.1|Alpha-1,3-mannosyltransferase MNT2 Saccharomyces cerevisiae S288C	similar to CJJ09_004968	CJJ09_004968	B9J08_004447
SBP28_001432	Chr1	3136279..3137385	164.739	0.811928	1.75556	1.28959e-32	1.22244e-31	6.78454e-29	MIOREX complex component 10 CDS	similar to sp|Q05648.1|MIOREX complex component 10, Mitochondrial organization of gene expression protein 10 Saccharomyces cerevisiae S288C	similar to CJJ09_001462	CJJ09_001462	B9J08_002631
SBP28_004838	Chr6	336218..337237	130.075	0.81148	1.75501	8.49664e-32	7.72035e-31	4.47008e-28	Protein vip1 CDS	similar to sp|P87216.1|Protein vip1 Schizosaccharomyces pombe 972h-	similar to CJJ09_005050	CJJ09_005050	B9J08_004367
SBP28_002886	Chr2	complement(2212465..2213496)	18.3544	0.811416	1.75493	1.96664e-18	9.70592e-18	1.03465e-14	SWIRM domain-containing protein FUN19 CDS	similar to sp|Q99326.1|SWIRM domain-containing protein YOR338W Saccharomyces cerevisiae S288C	similar to CJJ09_002975	CJJ09_002975	B9J08_001012
SBP28_003732	Chr4	157569..158539	71.4234	0.81098	1.7544	2.1011e-29	1.7518e-28	1.10539e-25	Serine/threonine-protein phosphatase 6 catalytic subunit CDS	similar to sp|Q74ZR2.2|Serine/threonine-protein phosphatase 4 catalytic subunit, PP4C Eremothecium gossypii ATCC 10895	similar to CJJ09_003866	CJJ09_003866	B9J08_005474
SBP28_001433	Chr1	3138793..3140277	51.1335	0.810595	1.75393	8.89832e-30	7.55065e-29	4.6814e-26	Ammonium transporter MEP3 CDS	similar to sp|P53390.1|Ammonium transporter MEP3 Saccharomyces cerevisiae S288C	similar to CJJ09_001463	CJJ09_001463	B9J08_002630
SBP28_005335	Chr7	complement(557474..558604)	134.684	0.810416	1.75372	4.37566e-32	4.01751e-31	2.30203e-28	25S rRNA (adenine(2142)-N(1))-methyltransferase CDS	similar to sp|P38278.2|25S rRNA (adenine(2142)-N(1))-methyltransferase, Base MethylTransferase of 25S RNA Saccharomyces cerevisiae S288C	similar to CJJ09_005571	CJJ09_005571	B9J08_002482
SBP28_002673	Chr2	complement(1726367..1726816)	140.388	0.80951	1.75262	7.12474e-29	5.76666e-28	3.74833e-25	hypothetical protein CDS	similar to ref|XP_025339659.1|hypothetical protein CXQ85_001005 Candida haemuloni	similar to CJJ09_002755	CJJ09_002755	B9J08_000795
SBP28_003967	Chr4	707691..708983	178.233	0.80951	1.75262	6.90854e-33	6.66896e-32	3.63458e-29	carbamoyl-phosphate synthase arginine-specific small chain CDS	similar to sp|Q6BJG4.1|Carbamoyl-phosphate synthase arginine-specific small chain, CPS-A, Arginine-specific carbamoyl-phosphate synthetase, glutamine chain Debaryomyces hansenii CBS767	similar to CJJ09_004125	CJJ09_004125	B9J08_005231
SBP28_001482	Chr1	3242469..3243407	284.032	0.808186	1.75101	5.04354e-33	4.90463e-32	2.65341e-29	AmmeMemoRadiSam system protein B CDS	similar to sp|P47085.1|MEMO1 family protein MHO1, Memo-homolog 1 Saccharomyces cerevisiae S288C	similar to CJJ09_001512	CJJ09_001512	No Blast Hit
SBP28_002498	Chr2	complement(1337391..1338005)	89.4792	0.807909	1.75067	5.57908e-27	4.18709e-26	2.93515e-23	Uncharacterized membrane protein YLR326W CDS	similar to sp|Q06170.1|Uncharacterized membrane protein YLR326W Saccharomyces cerevisiae S288C	similar to CJJ09_002580	CJJ09_002580	B9J08_000618
SBP28_005001	Chr6	706320..707927	3.11509	0.807064	1.74965	4.08764e-05	7.81151e-05	0.215051	Carboxylic acid transporter protein homolog CDS	similar to sp|P36035.1|Carboxylic acid transporter protein homolog Saccharomyces cerevisiae S288C	similar to CJJ09_005215	CJJ09_005215	B9J08_004204
SBP28_002864	Chr2	2167116..2168510	1.43393	0.806949	1.74951	0.00121137	0.00197124	1	Uncharacterized aminotransferase C1771.03c CDS	similar to sp|O94562.1|Uncharacterized aminotransferase C1771.03c Schizosaccharomyces pombe 972h-	similar to CJJ09_002950	CJJ09_002950	B9J08_000990
SBP28_003534	Chr3	1366113..1366988	56.3197	0.801897	1.74339	4.20076e-27	3.18906e-26	2.21002e-23	Ribonuclease T2-like 1-A CDS	similar to sp|Q5AK94.2|Ribonuclease T2-like 1-A, RNase T2-like A Candida albicans SC5314	similar to CJJ09_003635	CJJ09_003635	B9J08_001380
SBP28_003014	Chr3	183193..185151	37.5431	0.799783	1.74084	6.44998e-29	5.23754e-28	3.39334e-25	Structure-specific endonuclease subunit SLX4 CDS	similar to sp|A5DIU9.2|Structure-specific endonuclease subunit SLX4 Meyerozyma guilliermondii ATCC 6260	similar to CJJ09_003111	CJJ09_003111	B9J08_002023
SBP28_000489	Chr1	complement(1116534..1118057)	56.152	0.799709	1.74075	1.61393e-29	1.35637e-28	8.49087e-26	COP9 signalosome complex subunit 5 CDS	similar to sp|Q6BMQ3.2|COP9 signalosome complex subunit 5 Debaryomyces hansenii CBS767	similar to CJJ09_000512	CJJ09_000512	B9J08_003593
SBP28_005082	Chr6	complement(925350..925766)	36.9159	0.798851	1.73971	1.06085e-14	4.19005e-14	5.58114e-11	Anaphase-promoting complex subunit 11 CDS	similar to sp|Q12157.1|Anaphase-promoting complex subunit 11 Saccharomyces cerevisiae S288C	similar to CJJ09_005307	CJJ09_005307	B9J08_004121
SBP28_001203	Chr1	complement(2620701..2621525)	65.654	0.797068	1.73757	2.63173e-27	2.01536e-26	1.38455e-23	Protein MTH_152 CDS	similar to sp|Q9KAK9.1|Uncharacterized protein BH2278 Bacillus halodurans C-125	similar to CJJ09_001313	CJJ09_001313	B9J08_002782
SBP28_001449	Chr1	3181103..3182389	9.22154	0.796614	1.73702	9.33147e-11	2.81981e-10	4.90929e-07	Transcriptional activator that forms a heterodimerwith Ino4p CDS	similar to ref|XP_025341145.1|hypothetical protein CXQ85_001988 Candida haemuloni	similar to CJJ09_001479	CJJ09_001479	B9J08_002613
SBP28_001290	Chr1	complement(2805973..2807186)	329.091	0.794774	1.73481	1.69903e-32	1.59903e-31	8.9386e-29	Ethanolamine-phosphate cytidylyltransferase CDS	similar to sp|Q55BZ4.1|Ethanolamine-phosphate cytidylyltransferase, CTP:phosphoethanolamine cytidylyltransferase, Phosphorylethanolamine transferase Dictyostelium discoideum	similar to CJJ09_001226	CJJ09_001226	B9J08_002870
SBP28_005413	Chr7	733157..734611	3941.6	0.794231	1.73415	3.35961e-19	1.72775e-18	1.76749e-15	hexokinase CDS	similar to sp|P83776.2|Hexokinase-2, Cytoplasmic antigenic protein 3, Hexokinase PII, Hexokinase-B Candida albicans SC5314	similar to CJJ09_005660	CJJ09_005660	B9J08_002566
SBP28_004252	Chr4	complement(1312962..1313684)	372.198	0.792292	1.73182	7.94434e-32	7.231e-31	4.17952e-28	Protein ROT1 CDS	similar to sp|A5DN48.2|Protein ROT1 Meyerozyma guilliermondii ATCC 6260	similar to CJJ09_004416	CJJ09_004416	B9J08_004947
SBP28_001103	Chr1	complement(2416157..2417104)	427.355	0.790463	1.72963	3.52948e-32	3.25194e-31	1.85686e-28	Putative enoyl reductase C646.07c CDS	similar to sp|O94511.1|Putative enoyl reductase C646.07c Schizosaccharomyces pombe 972h-	similar to CJJ09_001133	CJJ09_001133	B9J08_002971
SBP28_003378	Chr3	complement(989667..991255)	46.0127	0.789481	1.72845	3.24388e-28	2.56632e-27	1.7066e-24	hypothetical protein CDS	similar to gb|QWU88680.1|hypothetical protein CA3LBN_002988 Candida haemuloni	similar to CJJ09_003477	CJJ09_003477	B9J08_001221
SBP28_003069	Chr3	308308..310005	4.09304	0.788537	1.72732	5.72497e-09	1.51124e-08	3.01191e-05	MFS-type transporter ppsE CDS	similar to sp|B3FWT8.1|Efflux pump rdc3, Hypothemycin biosynthesis cluster protein rdc3 Pochonia chlamydosporia	similar to CJJ09_003167	CJJ09_003167	B9J08_002079
SBP28_003968	Chr4	709228..710199	2178.86	0.787755	1.72639	8.7757e-33	8.40965e-32	4.6169e-29	C-4 methylsterol oxidase CDS	similar to sp|P53045.1|Methylsterol monooxygenase, C-4 methylsterol oxidase Saccharomyces cerevisiae S288C	similar to SBP28_000007	SBP28_000007
SBP28_002595	Chr2	1545717..1548921	36.0046	0.786859	1.72531	1.21826e-29	1.0281e-28	6.40928e-26	Meiotic sister-chromatid recombination protein 3 CDS	similar to sp|Q6CK58.1|Meiotic sister-chromatid recombination protein 3 Kluyveromyces lactis NRRL Y-1140	similar to CJJ09_002677	CJJ09_002677	B9J08_000717
SBP28_003282	Chr3	complement(781804..782682)	91.6489	0.786194	1.72452	2.18557e-28	1.74481e-27	1.14983e-24	Probable FAD synthase CDS	similar to sp|Q03219.1|Uncharacterized protein YMR178W Saccharomyces cerevisiae S288C	similar to CJJ09_003380	CJJ09_003380	B9J08_001123
SBP28_001316	Chr1	2861348..2863723	60.0734	0.785967	1.72425	3.79006e-30	3.23693e-29	1.99395e-26	DNA replication regulator SLD3 CDS	similar to sp|P53135.1|DNA replication regulator SLD3 Saccharomyces cerevisiae S288C	similar to CJJ09_001199	CJJ09_001199	B9J08_002897
SBP28_004101	Chr4	complement(993773..997360)	56.1547	0.785959	1.72424	6.98748e-31	6.17835e-30	3.67612e-27	HMG2-induced ER-remodeling protein 1 CDS	similar to sp|Q12276.1|HMG2-induced ER-remodeling protein 1 Saccharomyces cerevisiae S288C	similar to B9J08_005098	B9J08_005098	B9J08_005098
SBP28_002962	Chr3	77680..79254	49.9651	0.785258	1.7234	3.16485e-28	2.50757e-27	1.66503e-24	F-box-like family protein CDS	similar to ref|XP_025343694.1|hypothetical protein CXQ85_002473 Candida haemuloni	similar to CJJ09_003057	CJJ09_003057	B9J08_001969
SBP28_000635	Chr1	complement(1444975..1445451)	289.169	0.783268	1.72102	7.19035e-30	6.11121e-29	3.78284e-26	Dolichyl-diphosphooligosaccharide--protein glycosyltransferase subunit OST2 CDS	similar to sp|P46964.3|Dolichyl-diphosphooligosaccharide--protein glycosyltransferase subunit OST2, Oligosaccharyl transferase subunit OST2, Oligosaccharyl transferase 16 kDa subunit, Oligosaccharyl transferase subunit	similar to CJJ09_000661	CJJ09_000661	B9J08_003445
SBP28_005177	Chr7	201799..202959	483.33	0.783082	1.7208	6.93438e-32	6.33364e-31	3.64818e-28	Cell division control protein 12 CDS	similar to sp|P32468.1|Cell division control protein 12, Septin Saccharomyces cerevisiae S288C	similar to B9J08_002323	B9J08_002323	B9J08_002323
SBP28_001311	Chr1	2850821..2851747	23.9251	0.781148	1.7185	1.38621e-19	7.24933e-19	7.29283e-16	Trans-aconitate 3-methyltransferase CDS	similar to sp|A6ZRD1.1|Trans-aconitate 3-methyltransferase Saccharomyces cerevisiae YJM789	similar to CJJ09_001204	CJJ09_001204	B9J08_002892
SBP28_002794	Chr2	1986983..1987740	35.4963	0.780998	1.71832	9.90488e-18	4.66514e-17	5.21096e-14	Predicted GPI-anchored protein 43 CDS	similar to sp|Q5A1A9.1|Predicted GPI-anchored protein 43 Candida albicans SC5314	similar to CJJ09_002878	CJJ09_002878	B9J08_000919
SBP28_002270	Chr2	complement(773437..774546)	483.735	0.780339	1.71753	1.21068e-31	1.0944e-30	6.3694e-28	Glucose-signaling factor 2 CDS	similar to sp|Q04697.1|Glucose-signaling factor 2, Extracellular mutant protein 6 Saccharomyces cerevisiae S288C	similar to CJJ09_002351	CJJ09_002351	B9J08_000383
SBP28_001318	Chr1	complement(2866411..2868297)	793.321	0.777436	1.71408	6.77594e-32	6.19969e-31	3.56482e-28	RNA-binding protein RMD9, mitochondrial CDS	similar to sp|Q6BML3.2|Protein RMD9, mitochondrial Debaryomyces hansenii CBS767	similar to CJJ09_001197	CJJ09_001197	B9J08_002900
SBP28_002714	Chr2	1812890..1813696	449.707	0.777266	1.71388	4.59132e-31	4.08022e-30	2.41549e-27	MIOREX complex component 2 CDS	similar to sp|Q05892.1|MIOREX complex component 2, Mitochondrial organization of gene expression protein 2 Saccharomyces cerevisiae S288C	similar to CJJ09_002797	CJJ09_002797	B9J08_000836
SBP28_004915	Chr6	complement(504873..506855)	0.142785	0.776695	1.7132	0.149204	0.183232	1	hypothetical protein CDS	similar to gb|KAF3987707.1|hypothetical protein FT662_03842 Candida haemuloni var. vulneris	similar to CJJ09_005128	CJJ09_005128	B9J08_004291
SBP28_001800	Chr1	3948816..3950657	147.705	0.775388	1.71165	1.40427e-30	1.21511e-29	7.38784e-27	Replication factor A protein 1 CDS	similar to sp|P22336.1|Replication factor A protein 1, RF-A protein 1, DNA-binding protein BUF2, Replication protein A 69 kDa DNA-binding subunit	similar to CJJ09_001834	CJJ09_001834	B9J08_001644
SBP28_001554	Chr1	complement(3410625..3415439)	13.8885	0.775147	1.71136	6.3614e-27	4.75388e-26	3.34673e-23	Multiple drug resistance-associated protein-like transporter 1 CDS	similar to sp|Q5A762.1|Multiple drug resistance-associated protein-like transporter 1, MRP-like transporter 1, Vacuolar multi-drug resistance ABC transporter MTL1 Candida albicans SC5314	similar to CJJ09_001583	CJJ09_001583	B9J08_001899
SBP28_004559	Chr5	complement(608566..609864)	91.5701	0.774699	1.71083	7.01163e-29	5.68385e-28	3.68882e-25	hypothetical protein HF325_000249 CDS	similar to gb|KAF3993280.1|hypothetical protein FT662_00660 Candida haemuloni var. vulneris	similar to CJJ09_004645	CJJ09_004645	B9J08_004632
SBP28_003523	Chr3	1333761..1335110	1.01143	0.774504	1.7106	0.00438592	0.00671937	1	hypothetical protein CDS		similar to CJJ09_003625	CJJ09_003625	B9J08_001370
SBP28_000460	Chr1	complement(1045382..1047898)	48.2404	0.770974	1.70642	1.11416e-28	8.96272e-28	5.86162e-25	SPS-sensor component SSY1 CDS	similar to sp|Q03770.1|SPS-sensor component SSY1, Amino-acid permease homolog SSY1 Saccharomyces cerevisiae S288C	similar to CJJ09_000482	CJJ09_000482	B9J08_003623
SBP28_003192	Chr3	589103..590476	24.7106	0.769643	1.70485	6.547e-23	4.03151e-22	3.44437e-19	hypothetical protein CDS	similar to ref|XP_025343901.1|hypothetical protein CXQ85_002686 Candida haemuloni	similar to CJJ09_003289	CJJ09_003289	B9J08_002205
SBP28_004094	Chr4	complement(979482..982205)	53.3946	0.76947	1.70464	5.02348e-29	4.09744e-28	2.64285e-25	Probable dipeptidyl-aminopeptidase B CDS	similar to sp|B6QVW4.1|Probable dipeptidyl-aminopeptidase B, DPAP B Talaromyces marneffei ATCC 18224	similar to CJJ09_004249	CJJ09_004249	B9J08_005105
SBP28_001921	Chr2	38716..42123	36.2725	0.769369	1.70452	1.28484e-28	1.02885e-27	6.75954e-25	Probable phospholipid-transporting ATPase NEO1 CDS	similar to sp|P40527.1|Probable phospholipid-transporting ATPase NEO1 Saccharomyces cerevisiae S288C	similar to B9J08_000018	B9J08_000018	B9J08_000018
SBP28_004148	Chr4	1095810..1097981	45.5774	0.769366	1.70452	5.59299e-28	4.39832e-27	2.94247e-24	Putative zinc metalloproteinase YIL108W CDS	similar to sp|P40483.1|Putative zinc metalloproteinase YIL108W Saccharomyces cerevisiae S288C	similar to CJJ09_004303	CJJ09_004303	B9J08_005051
SBP28_005317	Chr7	513293..514540	225.136	0.768324	1.70329	4.22351e-30	3.60128e-29	2.22199e-26	High affinity iron permease ftrA CDS	similar to sp|E9QT42.1|High affinity iron permease ftrA Aspergillus fumigatus Af293	similar to CJJ09_005553	CJJ09_005553	B9J08_002464
SBP28_005032	Chr6	complement(779351..780892)	356.916	0.767474	1.70229	1.10043e-30	9.61692e-30	5.78939e-27	Lipase 1 CDS	similar to sp|O94091.2|Lipase 1 Candida albicans	similar to B9J08_004172	B9J08_004172	B9J08_004172
SBP28_003519	Chr3	complement(1322377..1323153)	664.291	0.767266	1.70204	1.2676e-30	1.10047e-29	6.66887e-27	Predicted GPI-anchored protein 6 CDS	similar to sp|Q5APJ9.1|Predicted GPI-anchored protein 6 Candida albicans SC5314	similar to CJJ09_003620	CJJ09_003620	B9J08_001366
SBP28_001398	Chr1	3044300..3045859	44.3439	0.764893	1.69924	2.0759e-26	1.5232e-25	1.09213e-22	Cytochrome P450 52A12 CDS	similar to sp|Q9Y757.2|Cytochrome P450 52A12, Alkane hydroxylase 1, Alkane-inducible p450alk 1, DH-ALK2 Debaryomyces hansenii	similar to CJJ09_001427	CJJ09_001427	B9J08_002668
SBP28_001289	Chr1	2805579..2805860	805.699	0.763334	1.69741	1.94626e-29	1.62528e-28	1.02393e-25	Translation machinery-associated protein 10 CDS	similar to sp|Q06177.3|Translation machinery-associated protein 10 Saccharomyces cerevisiae S288C	similar to CJJ09_001227	CJJ09_001227	B9J08_002869
SBP28_001863	Chr1	4092708..4096732	134.125	0.763176	1.69722	2.38604e-30	2.04446e-29	1.2553e-26	Uncharacterized calcium-binding protein C800.10c CDS	similar to sp|Q9HGL2.1|Uncharacterized calcium-binding protein C800.10c Schizosaccharomyces pombe 972h-	similar to CJJ09_001911	CJJ09_001911	B9J08_001572
SBP28_004174	Chr4	complement(1149590..1151482)	55.7009	0.762807	1.69679	2.08628e-27	1.60467e-26	1.09759e-23	Arabinose-proton symporter CDS	similar to sp|P45598.1|Arabinose-proton symporter, Arabinose transporter Klebsiella oxytoca	similar to CJJ09_004331	CJJ09_004331	B9J08_005025
SBP28_001339	Chr1	2902345..2903658	38.5535	0.758865	1.69216	2.70035e-23	1.70546e-22	1.42065e-19	Anaphase-promoting complex subunit 9 family protein CDS	similar to ref|XP_025338763.1|uncharacterized protein CXQ87_000721 Candida duobus haemulonis	similar to CJJ09_001176	CJJ09_001176	B9J08_002922
SBP28_003861	Chr4	469140..470330	188.781	0.758114	1.69128	4.78976e-29	3.91288e-28	2.5199e-25	Meiotically up-regulated gene 191 protein CDS	similar to sp|O14131.1|Meiotically up-regulated gene 191 protein Schizosaccharomyces pombe 972h-	similar to CJJ09_004018	CJJ09_004018	B9J08_005339
SBP28_000770	Chr1	complement(1725344..1726339)	16548.3	0.757791	1.6909	2.01809e-15	8.39966e-15	1.06172e-11	glyceraldehyde-3-phosphate dehydrogenase CDS	similar to sp|Q92211.2|Glyceraldehyde-3-phosphate dehydrogenase, GAPDH Candida albicans WO-1	similar to CJJ09_000799	CJJ09_000799	B9J08_003306
SBP28_001635	Chr1	complement(3568922..3570760)	190.712	0.757347	1.69038	1.49537e-29	1.25874e-28	7.86714e-26	RHO GTPase-activating protein RGD1 CDS	similar to sp|P38339.1|RHO GTPase-activating protein RGD1, RhoGAP, Related GAP domain protein 1 Saccharomyces cerevisiae S288C	similar to CJJ09_001666	CJJ09_001666	B9J08_001817
SBP28_002486	Chr2	1299603..1300925	1.2138	0.756753	1.68968	0.00323802	0.00503553	1	40S ribosomal protein S14-A CDS	similar to ref|XP_025339960.1|hypothetical protein CXQ85_001314 Candida haemuloni	similar to CJJ09_002568	CJJ09_002568	B9J08_000606
SBP28_001168	Chr1	complement(2546643..2547362)	5.34166	0.756678	1.6896	1.1346e-05	2.27223e-05	0.0596915	sporulation-specific protein, putative CDS	similar to ref|XP_025341261.1|hypothetical protein CXQ85_002108 Candida haemuloni	similar to CJJ09_001347	CJJ09_001347	B9J08_002747
SBP28_001566	Chr1	complement(3440078..3441793)	362.552	0.753413	1.68578	1.03414e-29	8.76107e-29	5.44062e-26	5-aminolevulinate synthase, mitochondrial CDS	similar to sp|Q6BX71.1|5-aminolevulinate synthase, mitochondrial, 5-aminolevulinic acid synthase, Delta-ALA synthase, Delta-aminolevulinate synthase Debaryomyces hansenii CBS767	similar to CJJ09_001595	CJJ09_001595	B9J08_001887
SBP28_004244	Chr4	1297673..1298335	112.108	0.75304	1.68534	6.09645e-26	4.38161e-25	3.20734e-22	Septum-promoting GTP-binding protein 1 CDS	similar to sp|P87027.1|Septum-promoting GTP-binding protein 1, GTPase spg1, Sid3 protein Schizosaccharomyces pombe 972h-	similar to CJJ09_004406	CJJ09_004406	B9J08_004955
SBP28_004435	Chr5	complement(343436..344425)	2.36973	0.752452	1.68465	0.000937946	0.00154639	1	ATP-dependent rRNA helicase SPB4 CDS		similar to CJJ09_004766	CJJ09_004766	B9J08_004755
SBP28_004296	Chr4	1415119..1416429	46.6175	0.752395	1.68459	3.93205e-25	2.73631e-24	2.06865e-21	Phosphatidylinositol transfer protein CSR1 CDS	similar to sp|Q757H2.2|Phosphatidylinositol transfer protein CSR1 Eremothecium gossypii ATCC 10895	similar to CJJ09_004471	CJJ09_004471	B9J08_004900
SBP28_004040	Chr4	866798..868156	91.2725	0.751774	1.68386	1.99656e-27	1.53791e-26	1.05039e-23	Probable transporter MCH1 CDS	similar to sp|Q6BN11.2|Probable transporter MCH1 Debaryomyces hansenii CBS767	similar to CJJ09_004191	CJJ09_004191	B9J08_005162
SBP28_004038	Chr4	863601..864056	73.1105	0.750603	1.6825	5.95087e-22	3.50981e-21	3.13075e-18	hypothetical protein CDS	similar to ref|XP_024711425.1|hypothetical protein C7M61_005051 Candida pseudohaemulonii, gb|PSK33859.1|hypothetical protein C7M61_005051 Candida pseudohaemulonii	similar to CJJ09_004189	CJJ09_004189	B9J08_005164
SBP28_005370	Chr7	632666..633907	384.668	0.750353	1.6822	2.60588e-29	2.15898e-28	1.37095e-25	Alanine--glyoxylate aminotransferase 1 CDS	similar to sp|P43567.1|Alanine--glyoxylate aminotransferase 1 Saccharomyces cerevisiae S288C	similar to CJJ09_005610	CJJ09_005610	B9J08_002519
SBP28_001834	Chr1	4016665..4017942	77.2029	0.750261	1.6821	1.0554e-26	7.8172e-26	5.55245e-23	Protein ERD1 CDS	similar to sp|P41771.1|Protein ERD1 Kluyveromyces lactis NRRL Y-1140	similar to CJJ09_001874	CJJ09_001874	B9J08_001608
SBP28_000414	Chr1	954514..955050	263.738	0.748264	1.67977	1.68938e-27	1.30704e-26	8.88785e-24	hypothetical protein CDS	similar to ref|XP_025334747.1|uncharacterized protein CXQ87_001925 Candida duobushaemulonis	similar to CJJ09_000436	CJJ09_000436	B9J08_003668
SBP28_002604	Chr2	1565723..1567894	52.3406	0.747757	1.67918	6.22885e-27	4.66145e-26	3.277e-23	TORC1 subunit TCO89 CDS	similar to sp|Q08921.1|Target of rapamycin complex 1 subunit TCO89, TORC1 subunit TCO89, 89 kDa TOR complex 1 protein Saccharomyces cerevisiae S288C	similar to CJJ09_002686	CJJ09_002686	B9J08_000726
SBP28_003191	Chr3	complement(587454..588509)	29.1784	0.747131	1.67845	6.33083e-19	3.20563e-18	3.33065e-15	Topoisomerase I damage affected protein 11 CDS	similar to sp|Q6BXG5.2|Topoisomerase I damage affected protein 11 Debaryomyces hansenii CBS767	similar to CJJ09_003288	CJJ09_003288	B9J08_002204
SBP28_002261	Chr2	complement(753324..754727)	59.3756	0.745469	1.67652	7.34244e-26	5.26275e-25	3.86286e-22	KNR4/SMI1 homolog 1 CDS	similar to sp|Q6BW41.2|KNR4/SMI1 homolog 1 Debaryomyces hansenii CBS767	similar to CJJ09_002342	CJJ09_002342	B9J08_000374
SBP28_003959	Chr4	688107..689180	8861.39	0.743694	1.67446	2.12595e-16	9.25112e-16	1.11846e-12	fructose-bisphosphate aldolase CDS	similar to sp|Q9URB4.2|Fructose-bisphosphate aldolase, FBP aldolase, FBPA, 37 kDa major allergen, Fructose-1,6-bisphosphate aldolase, IgE-binding allergen Candida albicans SC5314	similar to CJJ09_004117	CJJ09_004117	B9J08_005239
SBP28_000847	Chr1	1907606..1910188	56.6455	0.741663	1.6721	4.02943e-27	3.06341e-26	2.11988e-23	Transcriptional regulator WAR1 CDS	similar to sp|Q59VQ8.2|Transcriptional regulator WAR1, Weak acid resistance protein 1 Candida albicans SC5314	similar to CJJ09_000877	CJJ09_000877	B9J08_003227
SBP28_000629	Chr1	1430835..1434050	42.8819	0.74108	1.67143	5.91836e-27	4.4354e-26	3.11365e-23	Protein LST4 CDS	similar to gb|KAF3991600.1|hypothetical protein FT662_01598 Candida haemuloni var. vulneris	similar to CJJ09_000655	CJJ09_000655	B9J08_003451
SBP28_000837	Chr1	complement(1879184..1880041)	30.4837	0.740551	1.67081	5.11529e-17	2.33e-16	2.69115e-13	Uncharacterized protein C4C5.03 CDS	similar to sp|O14166.1|Uncharacterized protein C4C5.03 Schizosaccharomyces pombe 972h-	similar to CJJ09_000867	CJJ09_000867	B9J08_003237
SBP28_005104	Chr7	19960..21810	16.9264	0.739802	1.66995	1.29232e-17	6.03807e-17	6.79887e-14	Protein MNN4 CDS	similar to sp|P40355.2|Uncharacterized protein YJR061W Saccharomyces cerevisiae S288C	similar to B9J08_002246	B9J08_002246	B9J08_002246
SBP28_001312	Chr1	2851968..2852894	49.9891	0.738953	1.66896	4.21207e-23	2.62867e-22	2.21597e-19	Probable N-acetylglucosaminyl-phosphatidylinositolde-N-acetylase CDS	similar to sp|Q9HDW9.1|Probable N-acetylglucosaminyl-phosphatidylinositol de-N-acetylase Schizosaccharomyces pombe 972h-	similar to CJJ09_001203	CJJ09_001203	B9J08_002893
SBP28_002961	Chr3	75899..77398	39.592	0.738521	1.66846	3.53752e-24	2.32056e-23	1.86109e-20	Putative aldehyde dehydrogenase-like protein C922.07c CDS	similar to sp|Q9URW9.1|Putative aldehyde dehydrogenase-like protein C922.07c Schizosaccharomyces pombe 972h-	similar to CJJ09_003056	CJJ09_003056	B9J08_001968
SBP28_000072	Chr1	180929..182803	11.8939	0.738163	1.66805	1.27077e-16	5.60396e-16	6.68552e-13	Uncharacterized rhomboid protein AN10929 CDS	similar to sp|C8VCL5.1|Uncharacterized rhomboid protein AN10929 Aspergillus nidulans FGSC A4	similar to B9J08_003928	B9J08_003928	B9J08_003928
SBP28_002736	Chr2	1864996..1866471	42.8445	0.737963	1.66782	2.14376e-24	1.43126e-23	1.12783e-20	putative transcription initiation factor IIF CDS		similar to CJJ09_002820	CJJ09_002820	B9J08_000859
SBP28_002734	Chr2	complement(1859434..1861749)	17.0406	0.737914	1.66776	1.04569e-18	5.23942e-18	5.5014e-15	Dual specificity protein phosphatase PPS1 CDS	similar to sp|P38148.1|Dual specificity protein phosphatase PPS1 Saccharomyces cerevisiae S288C	similar to CJJ09_002818	CJJ09_002818	B9J08_000857
SBP28_002964	Chr3	81849..84230	48.534	0.737504	1.66729	2.68194e-26	1.95696e-25	1.41097e-22	Mysoin-binding motif of peroxisomes family proteinCDS	similar to ref|XP_025343696.1|hypothetical protein CXQ85_002475 Candida haemuloni	similar to CJJ09_003059	CJJ09_003059	B9J08_001971
SBP28_005424	Chr7	753345..754664	21.9024	0.736608	1.66625	5.51143e-20	2.96176e-19	2.89957e-16	N-carbamoyl-L-amino acid hydrolase CDS	similar to sp|Q6DTN4.1|N-carbamoyl-L-amino-acid hydrolase, Hydantoin utilization protein C, L-N-carbamoylase Sinorhizobium meliloti	similar to CJJ09_005671	CJJ09_005671	B9J08_002577
SBP28_004984	Chr6	complement(671413..672888)	96.7282	0.736517	1.66615	1.00988e-26	7.49365e-26	5.313e-23	UDP-N-acetylglucosamine--dolichyl-phosphate N-acetylglucosaminephosphotransferase CDS	similar to sp|P07286.1|UDP-N-acetylglucosamine--dolichyl-phosphate N-acetylglucosaminephosphotransferase	similar to CJJ09_005198	CJJ09_005198	B9J08_004221
SBP28_001362	Chr1	complement(2961049..2962077)	30.6351	0.734855	1.66423	6.93612e-16	2.95952e-15	3.64909e-12	hypothetical protein CDS	similar to ref|XP_025341225.1|hypothetical protein CXQ85_002071 Candida haemuloni	similar to CJJ09_001390	CJJ09_001390	B9J08_002705
SBP28_000452	Chr1	1028474..1029376	424.745	0.73479	1.66416	5.25223e-28	4.13653e-27	2.7632e-24	2-methoxy-6-polyprenyl-1,4-benzoquinol methylase, mitochondrial CDS	similar to sp|P49017.1|2-methoxy-6-polyprenyl-1,4-benzoquinol methylase, mitochondrial, 2-hexaprenyl-6-methoxy-1,4-benzoquinol methyltransferase, Ubiquinone biosynthesis methyltransferase COQ5 Saccharomyce	similar to CJJ09_000474	CJJ09_000474	B9J08_003631
SBP28_004979	Chr6	complement(657702..659462)	105.756	0.734666	1.66401	4.22797e-27	3.20509e-26	2.22433e-23	Alpha-1,2-mannosyltransferase ALG9 CDS	similar to sp|Q9P7Q9.1|Alpha-1,2-mannosyltransferase alg9, Asparagine-linked glycosylation protein 9	similar to SBP28_000018	SBP28_000018
SBP28_003845	Chr4	complement(425088..427886)	13.5502	0.733863	1.66309	1.15202e-20	6.41915e-20	6.06078e-17	DNA mismatch repair protein MSH1, mitochondrial CDS	similar to sp|P25846.2|DNA mismatch repair protein MSH1, mitochondrial, MutS protein homolog 1 Saccharomyces cerevisiae S288C	similar to CJJ09_003998	CJJ09_003998	B9J08_005357
SBP28_003115	Chr3	409145..411601	106.598	0.733122	1.66223	1.73101e-27	1.33728e-26	9.10686e-24	Transcriptional regulator IFH1 CDS	similar to sp|Q5AG97.2|Transcriptional regulator IFH1 Candida albicans SC5314	similar to CJJ09_003212	CJJ09_003212	B9J08_002127
SBP28_001142	Chr1	2500060..2501244	155.701	0.730453	1.65916	8.51505e-27	6.32735e-26	4.47977e-23	tRNA N6-adenosine threonylcarbamoyltransferase CDS	similar to sp|Q6BNC5.1|tRNA N6-adenosine threonylcarbamoyltransferase, N6-L-threonylcarbamoyladenine synthase, t(6)A synthase, t(6)A37 threonylcarbamoyladenosine biosynthesis protein KAE1	similar to CJJ09_001373	CJJ09_001373	B9J08_002721
SBP28_003397	Chr3	complement(1034179..1036191)	34.5853	0.728711	1.65716	3.36411e-24	2.21232e-23	1.76986e-20	Vacuolar amino acid transporter 4 CDS	similar to sp|P50944.1|Vacuolar amino acid transporter 4 Saccharomyces cerevisiae S288C	similar to CJJ09_003496	CJJ09_003496	B9J08_001241
SBP28_001976	Chr2	151336..151863	35.3602	0.728154	1.65652	8.47016e-12	2.75411e-11	4.45615e-08	Protein SYM1 CDS	similar to sp|Q6BMY0.1|Protein SYM1 Debaryomyces hansenii CBS767	similar to CJJ09_002042	CJJ09_002042	B9J08_000073
SBP28_004245	Chr4	1298812..1301103	56.5307	0.727603	1.65589	6.43343e-26	4.6175e-25	3.38463e-22	Origin recognition complex subunit 1 CDS	similar to sp|Q6BSE2.2|Origin recognition complex subunit 1 Debaryomyces hansenii CBS767	similar to CJJ09_004407	CJJ09_004407	B9J08_004954
SBP28_005375	Chr7	complement(644014..645948)	28.8569	0.727267	1.6555	5.40883e-21	3.03367e-20	2.84558e-17	Nitrogen regulatory protein NUT1 CDS	similar to sp|P17429.2|Nitrogen regulatory protein areA Aspergillus nidulans FGSC A4	similar to CJJ09_005616	CJJ09_005616	B9J08_002524
SBP28_000679	Chr1	1549249..1552554	28.5748	0.726606	1.65474	1.04918e-22	6.37384e-22	5.51974e-19	Cell wall acid trehalase ATC1 CDS	similar to sp|Q5AAU5.2|Cell wall acid trehalase ATC1, Alpha,alpha-trehalase, Alpha,alpha-trehalose glucohydrolase Candida albicans SC5314	similar to CJJ09_000708	CJJ09_000708	B9J08_003397
SBP28_001159	Chr1	2533050..2534066	192.99	0.726516	1.65464	1.25352e-26	9.22345e-26	6.59477e-23	Protein SLG1 CDS	similar to sp|P34735.1|Uncharacterized protein in LEU2 3'region Ogataea angusta	similar to CJJ09_001356	CJJ09_001356	B9J08_002738
SBP28_001173	Chr1	complement(2559547..2559912)	49.4738	0.726482	1.6546	4.33222e-15	1.76271e-14	2.27918e-11	Alkyltransferase-like protein 1 CDS	similar to sp|Q9UTN9.1|Alkyltransferase-like protein 1 Schizosaccharomyces pombe 972h-	similar to CJJ09_001342	CJJ09_001342	B9J08_002752
SBP28_002966	Chr3	89970..90296	633.521	0.726084	1.65414	1.10889e-26	8.18212e-26	5.83385e-23	TMEM14 protein homolog YJR085C CDS	similar to sp|P47131.1|TMEM14 protein homolog YJR085C Saccharomyces cerevisiae S288C	similar to CJJ09_003061	CJJ09_003061	B9J08_001973
SBP28_001112	Chr1	2433045..2434409	266.206	0.724863	1.65274	2.95901e-27	2.25941e-26	1.55674e-23	Cysteine proteinase 1, mitochondrial CDS	similar to sp|B3LP78.2|Cysteine proteinase 1, mitochondrial, Bleomycin hydrolase, BLM hydrolase, Homocysteine-thiolactonase, HTLase, Hcy-thiolactonase, Leucine aminopeptidase 3	similar to CJJ09_001142	CJJ09_001142	B9J08_002962
SBP28_003212	Chr3	complement(631615..633324)	9.09296	0.722104	1.64959	2.42689e-11	7.61805e-11	1.27679e-07	Uric acid-xanthine permease CDS	similar to sp|Q07307.3|Uric acid-xanthine permease, UAPA transporter Aspergillus nidulans FGSC A4	similar to CJJ09_003310	CJJ09_003310	B9J08_002227
SBP28_000380	Chr1	complement(895504..896862)	25.3603	0.720967	1.64829	1.07836e-16	4.7835e-16	5.67323e-13	Sulfite efflux pump SSU1 CDS	similar to sp|Q5A3Z6.1|Sulfite efflux pump SSU1, Sulfite sensitivity protein SSU1 Candida albicans SC5314	similar to CJJ09_000402	CJJ09_000402	B9J08_003703
SBP28_000168	Chr1	408122..409912	73.2903	0.720743	1.64803	1.69556e-25	1.19736e-24	8.92037e-22	Probable serine/threonine-protein kinase HAL5-likeCDS	similar to sp|Q6CXN5.1|Probable serine/threonine-protein kinase HAL5-like Kluyveromyces lactis NRRL Y-1140	similar to CJJ09_000190	CJJ09_000190	B9J08_004029
SBP28_003279	Chr3	complement(773754..775652)	116.889	0.72007	1.64726	2.27169e-26	1.65991e-25	1.19513e-22	Heat shock transcription factor CDS	similar to sp|Q5AQ33.2|Heat shock transcription factor, HSTF Candida albicans SC5314	similar to CJJ09_003377	CJJ09_003377	B9J08_001120
SBP28_003501	Chr3	complement(1276844..1278781)	85.7187	0.719228	1.6463	7.36174e-26	5.2694e-25	3.87301e-22	GTPase-activating protein SAC7 CDS	similar to sp|P17121.2|GTPase-activating protein SAC7 Saccharomyces cerevisiae S288C	similar to CJJ09_003601	CJJ09_003601	B9J08_001347
SBP28_004003	Chr4	795319..796494	99.4309	0.717853	1.64473	4.74886e-25	3.29167e-24	2.49838e-21	Transcription factor zip1 CDS	similar to sp|Q10424.1|Transcription factor zip1 Schizosaccharomyces pombe 972h-	similar to CJJ09_004154	CJJ09_004154	B9J08_005199
SBP28_003760	Chr4	complement(207047..207763)	481.295	0.717372	1.64418	1.09941e-26	8.12358e-26	5.78399e-23	Polyamine N-acetyltransferase 1 CDS	similar to sp|Q12447.1|Polyamine N-acetyltransferase 1, Arylalkylamine N-acetyltransferase homolog, scAANAT Saccharomyces cerevisiae S288C	similar to B9J08_005443	B9J08_005443	B9J08_005443
SBP28_002653	Chr2	1678129..1680765	225.687	0.716166	1.64281	5.43563e-27	4.08526e-26	2.85968e-23	trehalose-phosphatase CDS	similar to sp|P31688.3|Trehalose-phosphatase, Trehalose synthase complex catalytic subunit TPS2, Trehalose-6-phosphate phosphatase, TPP Saccharomyces cerevisiae S288C	similar to CJJ09_002735	CJJ09_002735	B9J08_000775
SBP28_004363	Chr5	160833..162296	7.76306	0.715999	1.64262	7.92023e-11	2.40579e-10	4.16683e-07	Thiamine pathway transporter THI73 CDS	similar to sp|Q07904.1|Thiamine pathway transporter THI73 Saccharomyces cerevisiae S288C	similar to CJJ09_004844	CJJ09_004844	B9J08_004830
SBP28_002385	Chr2	complement(1070240..1071094)	3323.82	0.715716	1.6423	3.84525e-21	2.18701e-20	2.02298e-17	inorganic pyrophosphatase CDS	similar to sp|Q6BWA5.1|Inorganic pyrophosphatase, Pyrophosphate phospho-hydrolase, PPase Debaryomyces hansenii CBS767	similar to CJJ09_002466	CJJ09_002466	B9J08_000498
SBP28_003011	Chr3	complement(178870..179331)	191.349	0.715444	1.64199	3.69309e-24	2.4196e-23	1.94294e-20	deoxyuridine 5'-triphosphate nucleotidohydrolase CDS	similar to sp|C4YFC7.1|Deoxyuridine 5'-triphosphate nucleotidohydrolase, dUTPase, dUTP pyrophosphatase Candida albicans WO-1	similar to CJJ09_003108	CJJ09_003108	B9J08_002020
SBP28_000296	Chr1	700204..703158	62.5434	0.715284	1.64181	8.9269e-26	6.37238e-25	4.69644e-22	Mediator of RNA polymerase II transcription subunit 16 CDS	similar to sp|A3LY88.3|Mediator of RNA polymerase II transcription subunit 16, Mediator complex subunit 16 Scheffersomyces stipitis CBS 6054	similar to CJJ09_000318	CJJ09_000318	B9J08_003790
SBP28_003767	Chr4	complement(222912..225089)	40.5923	0.714942	1.64142	3.91742e-24	2.56337e-23	2.06095e-20	DNA polymerase alpha-associated DNA helicase A CDS	similar to sp|P34243.1|DNA polymerase alpha-associated DNA helicase A Saccharomyces cerevisiae S288C	similar to B9J08_005436	B9J08_005436	B9J08_005436
SBP28_005049	Chr6	824000..824362	20.2149	0.71477	1.64122	1.63536e-08	4.16842e-08	8.60361e-05	hypothetical protein CDS	similar to ref|XP_024713075.1|hypothetical protein C7M61_003244 Candida pseudohaemulonii, gb|PSK37540.1|hypothetical protein C7M61_003244 Candida pseudohaemulonii	similar to CJJ09_005266	CJJ09_005266	No Blast Hit
SBP28_001696	Chr1	complement(3715420..3716616)	85.3379	0.714459	1.64087	1.69154e-24	1.1351e-23	8.89919e-21	Peptidase M20 domain-containing protein C757.05c CDS	similar to sp|O74916.1|Peptidase M20 domain-containing protein C757.05c Schizosaccharomyces pombe 972h-	similar to CJJ09_001726	CJJ09_001726	B9J08_001752
SBP28_002795	Chr2	complement(1987749..1988804)	209.197	0.714074	1.64043	5.86858e-26	4.22361e-25	3.08746e-22	Sterol-4-alpha-carboxylate 3-dehydrogenase ERG26, decarboxylating CDS	similar to sp|P53199.1|Sterol-4-alpha-carboxylate 3-dehydrogenase, decarboxylating Saccharomyces cerevisiae S288C	similar to CJJ09_002879	CJJ09_002879	B9J08_000920
SBP28_000033	Chr1	88816..89400	115.09	0.712266	1.63838	4.19657e-23	2.62211e-22	2.20781e-19	Cysteine-rich and transmembrane domain-containing protein YDL012C CDS	similar to sp|Q12489.1|Cysteine-rich and transmembrane domain-containing protein YDL012C Saccharomyces cerevisiae S288C	similar to CJJ09_000038	CJJ09_000038	B9J08_004065
SBP28_003401	Chr3	1041424..1044963	41.7628	0.711962	1.63803	3.63135e-25	2.53376e-24	1.91045e-21	Restriction of telomere capping protein 1 CDS	similar to sp|C4Y5P7.1|Restriction of telomere capping protein 1 Clavispora lusitaniae ATCC 42720, Derived using Geneious Prime 2023.0.4 'Annotate by BLAST' based on protein similarity	similar to CJJ09_003500	CJJ09_003500	B9J08_001245
SBP28_004418	Chr5	complement(300337..302079)	32.8194	0.7116	1.63762	1.83985e-22	1.11003e-21	9.67946e-19	hypothetical protein CDS	similar to gb|QWU90050.1|hypothetical protein CA3LBN_004408 Candida haemuloni	similar to CJJ09_004784	CJJ09_004784	B9J08_004772
SBP28_005111	Chr7	41367..41996	64.9617	0.710856	1.63678	4.71656e-14	1.78132e-13	2.48138e-10	Polyadenylate-binding protein 1 CDS	similar to sp|Q93VI4.1|Polyadenylate-binding protein 1, AtPabN1, Poly(A)-binding protein 1, Nuclear poly(A)-binding protein 1, Poly(A)-binding protein I, PABI Arabidopsis thaliana	similar to CJJ09_005340	CJJ09_005340	B9J08_002253
SBP28_003153	Chr3	complement(493543..494529)	159.339	0.707713	1.63321	5.29736e-25	3.66221e-24	2.78694e-21	Vacuolar morphogenesis protein 7 CDS	similar to sp|O60493.3|Sorting nexin-3, Protein SDP3 Homo sapiens sp|Q1RMH8.3|Sorting nexin-3 Bos taurus sp|Q5R5V1.3|Sorting nexin-3 Pongo abelii sp|Q5U211.1|Sorting nexin-3 Rattus norvegicus	similar to CJJ09_003250	CJJ09_003250	B9J08_002165
SBP28_002177	Chr2	complement(572154..573548)	31.6647	0.705135	1.6303	4.88504e-21	2.74575e-20	2.57002e-17	Spore wall maturation protein DIT1 CDS	similar to sp|P21623.2|Spore wall maturation protein DIT1 Saccharomyces cerevisiae S288C	similar to CJJ09_002256	CJJ09_002256	B9J08_000284
SBP28_001226	Chr1	2662405..2664198	169.545	0.703838	1.62883	1.22912e-25	8.75023e-25	6.46642e-22	Sterol O-acyltransferase 2 CDS	similar to sp|P84285.1|Sterol O-acyltransferase 2, ASAT, Sterol-ester synthase Candida albicans	similar to CJJ09_001290	CJJ09_001290	B9J08_002807
SBP28_001658	Chr1	3617807..3619462	64.7485	0.703731	1.62871	6.02792e-24	3.92486e-23	3.17129e-20	Dolichyl pyrophosphate Man9GlcNAc2 alpha-1,3-glucosyltransferase CDS	similar to sp|Q12001.1|Dolichyl pyrophosphate Man9GlcNAc2 alpha-1,3-glucosyltransferase, Asparagine-linked glycosylation protein 6	similar to CJJ09_001690	CJJ09_001690	B9J08_001793
SBP28_001133	Chr1	2484744..2487093	86.9909	0.703696	1.62867	3.72062e-25	2.59261e-24	1.95742e-21	Mitotic checkpoint protein BUB3 CDS	similar to sp|Q1JQB2.1|Mitotic checkpoint protein BUB3 Bos taurus sp|Q9WVA3.2|Mitotic checkpoint protein BUB3, WD repeat type I transmembrane protein A72.5 Mus musculus	similar to CJJ09_001163	CJJ09_001163	B9J08_002937
SBP28_003098	Chr3	complement(368491..371697)	155.096	0.703291	1.62821	5.47204e-26	3.95445e-25	2.87884e-22	Glucan endo-1,3-beta-D-glucosidase 1 CDS	similar to sp|Q5AIR7.1|Endo-1,3(4)-beta-glucanase 1, Endo-1,3-beta-glucanase 1, Endo-1,4-beta-glucanase 1, Daughter specific expression protein 4, Laminarinase Candida albicans SC5314	similar to CJJ09_003195	CJJ09_003195	B9J08_002109
SBP28_001314	Chr1	2854998..2857055	66.238	0.70048	1.62504	2.88009e-24	1.90115e-23	1.51521e-20	Protein LDB19 CDS	similar to sp|Q75BI0.1|Protein LDB19 Eremothecium gossypii ATCC 10895	similar to CJJ09_001201	CJJ09_001201	B9J08_002895
SBP28_001828	Chr1	complement(4000685..4001899)	251.101	0.698509	1.62283	2.79469e-25	1.95777e-24	1.47028e-21	Peroxisomal biogenesis factor 3 CDS	similar to sp|Q6BK00.1|Peroxisomal biogenesis factor 3, Peroxin-3 Debaryomyces hansenii CBS767	similar to CJJ09_001864	CJJ09_001864	B9J08_001615
SBP28_004171	Chr4	complement(1143682..1145745)	88.8385	0.697363	1.62154	1.39939e-24	9.45079e-24	7.36217e-21	Allantoinase CDS	similar to sp|P32375.2|Allantoinase Saccharomyces cerevisiae S288C	similar to B9J08_005028	B9J08_005028	B9J08_005028
SBP28_002766	Chr2	complement(1923604..1924233)	3021.86	0.696461	1.62052	5.61358e-26	4.04562e-25	2.95331e-22	uncharacterized protein CJI97_000908 CDS	similar to ref|XP_025339750.1|hypothetical protein CXQ85_001099 Candida haemuloni	similar to CJJ09_002850	CJJ09_002850	B9J08_000890
SBP28_001247	Chr1	2702504..2703241	107.46	0.695832	1.61982	1.17915e-22	7.14692e-22	6.20352e-19	Exosome complex component RRP46 CDS	similar to sp|P53256.2|Exosome complex component RRP46, Ribosomal RNA-processing protein 46 Saccharomyces cerevisiae S288C	similar to CJJ09_001269	CJJ09_001269	B9J08_002828
SBP28_000004	Chr1	19569..21581	0.743625	0.694897	1.61877	0.00746219	0.0111403	1	MFS siderochrome iron transporter 1 CDS	similar to sp|P38731.1|Siderophore iron transporter ARN1, Ferrichrome permease Saccharomyces cerevisiae S288C	similar to CJJ09_000004	CJJ09_000004	B9J08_004097
SBP28_003135	Chr3	complement(459919..462198)	118.568	0.694188	1.61797	7.21438e-25	4.91643e-24	3.79549e-21	Protein transport protein SEC1 CDS	similar to sp|P30619.1|Protein transport protein SEC1 Saccharomyces cerevisiae S288C	similar to CJJ09_003232	CJJ09_003232	B9J08_002147
SBP28_002774	Chr2	complement(1939602..1940057)	60.1657	0.693487	1.61719	3.92525e-18	1.89283e-17	2.06507e-14	Mitochondrial fission 1 protein CDS	similar to sp|Q6BLG8.2|Mitochondrial fission 1 protein Debaryomyces hansenii CBS767	similar to CJJ09_002858	CJJ09_002858	B9J08_000899
SBP28_004599	Chr5	697222..698553	69.9834	0.69298	1.61662	6.21418e-23	3.83718e-22	3.26928e-19	Uncharacterized transporter SLY41 CDS	similar to sp|P22215.2|Uncharacterized transporter SLY41 Saccharomyces cerevisiae S288C	similar to CJJ09_004606	CJJ09_004606	B9J08_004592
SBP28_002233	Chr2	696156..696659	90.1592	0.692397	1.61597	1.73118e-20	9.56693e-20	9.10772e-17	uncharacterized protein CJI97_000343 CDS	similar to ref|XP_025342353.1|hypothetical protein CXQ85_000390 Candida haemuloni	similar to CJJ09_002313	CJJ09_002313	B9J08_000343
SBP28_003558	Chr3	complement(1404767..1407232)	82.0447	0.692152	1.61569	2.20502e-24	1.47029e-23	1.16006e-20	ABC1 family protein YPL109C, mitochondrial CDS	similar to sp|Q02981.2|ABC1 family protein YPL109C, mitochondrial Saccharomyces cerevisiae S288C	similar to CJJ09_003659	CJJ09_003659	B9J08_001404
SBP28_000109	Chr1	complement(274527..275993)	148.311	0.689826	1.61309	2.50832e-24	1.6641e-23	1.31963e-20	Putative uncharacterized protein YHR045W CDS	similar to sp|P38775.1|Putative uncharacterized protein YHR045W Saccharomyces cerevisiae S288C	similar to CJJ09_000129	CJJ09_000129	B9J08_003970
SBP28_004403	Chr5	252438..253895	50.8721	0.689816	1.61308	4.1916e-22	2.49175e-21	2.2052e-18	Uncharacterized protein C16H5.12c CDS	similar to sp|O42947.3|Uncharacterized protein C16H5.12c Schizosaccharomyces pombe 972h-	similar to CJJ09_004799	CJJ09_004799	B9J08_004788
SBP28_004694	Chr5	929487..932216	2.72348	0.68923	1.61242	3.44775e-08	8.53581e-08	0.000181386	OPT family small oligopeptide transporter CDS	similar to sp|Q06593.1|Oligopeptide transporter 2 Saccharomyces cerevisiae S288C	similar to CJJ09_004503	CJJ09_004503	B9J08_004560
SBP28_001981	Chr2	160553..161902	53.364	0.688561	1.61167	6.11023e-22	3.59976e-21	3.21459e-18	Sphingoid long-chain base transporter RSB1 CDS	similar to sp|A6ZNQ4.2|Sphingoid long-chain base transporter RSB1 Saccharomyces cerevisiae YJM789 sp|B5VRU8.1|Sphingoid long-chain base transporter RSB1 Saccharomyces cerevisiae AWRI1631	similar to CJJ09_002047	CJJ09_002047	B9J08_000078
SBP28_005254	Chr7	364106..364990	538.924	0.688357	1.61145	6.06805e-25	4.17854e-24	3.1924e-21	Protein transport protein SSO2 CDS	similar to sp|Q59YF0.1|Protein transport protein SSO2 Candida albicans SC5314	similar to CJJ09_005489	CJJ09_005489	B9J08_002401
SBP28_004759	Chr6	complement(136174..138327)	1.94962	0.688259	1.61134	0.000134003	0.000243352	0.704989	Cell wall protein IFF4 CDS	similar to sp|Q5AAL9.1|Cell wall protein IFF4, Adhesin-like protein IFF4 Candida albicans SC5314	similar to CJJ09_004964	CJJ09_004964	B9J08_004451
SBP28_002751	Chr2	1891845..1893251	749.35	0.687577	1.61058	2.57394e-19	1.33021e-18	1.35415e-15	Fumarate reductase 2 CDS	similar to sp|P21375.3|Fumarate reductase 2, FRDS2, NADH-dependent fumarate reductase, Osmotic sensitivity protein 1, Soluble fumarate reductase, mitochondrial isozyme Saccharomyces cerevisiae	similar to CJJ09_002835	CJJ09_002835	B9J08_000874
SBP28_000886	Chr1	1997441..1998562	13.3366	0.68686	1.60978	6.33072e-12	2.07772e-11	3.33059e-08	2-oxoglutarate-dependent dioxygenase frbJ CDS	similar to sp|Q84MB6.1|Probable 2-oxoglutarate-dependent dioxygenase At3g50210 Arabidopsis thaliana	similar to CJJ09_000916	CJJ09_000916	B9J08_003192
SBP28_002639	Chr2	complement(1643333..1643614)	305.314	0.686447	1.60932	2.47075e-22	1.48217e-21	1.29986e-18	Dolichol-phosphate mannosyltransferase subunit 3 CDS	similar to sp|Q3ZC71.1|Dolichol-phosphate mannosyltransferase subunit 3, Dolichol-phosphate mannose synthase subunit 3, DPM synthase subunit 3, Dolichyl-phosphate beta-D-mannosyltransferase subunit 3	similar to CJJ09_002721	CJJ09_002721	B9J08_000761
SBP28_002513	Chr2	complement(1362100..1362735)	76.3246	0.685972	1.60879	2.05242e-20	1.1283e-19	1.07978e-16	Protein ATC1/LIC4 CDS	similar to sp|Q6BHS5.2|Protein ATC1/LIC4 Debaryomyces hansenii CBS767	similar to CJJ09_002595	CJJ09_002595	B9J08_000634
SBP28_002138	Chr2	507906..509771	17.0402	0.684563	1.60722	1.46647e-16	6.43996e-16	7.71508e-13	Tyrosine-protein phosphatase CDS	similar to sp|Q07379.1|Putative uncharacterized protein YDL057W Saccharomyces cerevisiae S288C	similar to CJJ09_002216	CJJ09_002216	B9J08_000244
SBP28_005249	Chr7	353355..353792	82.204	0.684549	1.6072	4.29338e-14	1.62969e-13	2.25875e-10	Protein transport protein BET1 CDS	similar to ref|XP_025343483.1|hypothetical protein CXQ85_005114 Candida haemuloni	similar to CJJ09_005484	CJJ09_005484	B9J08_002396
SBP28_002210	Chr2	complement(641068..642126)	3.72602	0.684266	1.60688	3.13554e-05	6.06028e-05	0.164961	adenosine deaminase CDS	similar to sp|Q3B2Q0.1|Adenine deaminase, ADE, Adenine aminohydrolase, AAH Pelodictyon luteolum DSM 273	similar to CJJ09_002290	CJJ09_002290	B9J08_000319
SBP28_002162	Chr2	complement(550512..551087)	399.11	0.684231	1.60685	4.96711e-24	3.24218e-23	2.6132e-20	cell division control protein 42 CDS	similar to sp|C4YDI6.1|Cell division control protein 42 homolog Candida albicans WO-1 sp|P0CY33.1|Cell division control protein 42 homolog Candida albicans SC5314	similar to CJJ09_002241	CJJ09_002241	B9J08_000269
SBP28_002477	Chr2	1282156..1283565	97.1185	0.684153	1.60676	3.02251e-23	1.90209e-22	1.59014e-19	Serine/threonine-protein kinase psk1 CDS	similar to sp|Q12706.1|Serine/threonine-protein kinase psk1, Ribosomal S6 kinase homolog psk1, S6K homolog psk1 Schizosaccharomyces pombe 972h-	similar to CJJ09_002559	CJJ09_002559	B9J08_000596
SBP28_001091	Chr1	2396545..2398422	105.519	0.681773	1.60411	1.10316e-23	7.10372e-23	5.80374e-20	ATP-dependent DNA helicase II subunit 2 CDS	similar to sp|Q6C7B9.1|ATP-dependent DNA helicase II subunit 2, ATP-dependent DNA helicase II subunit Ku80 Yarrowia lipolytica CLIB122	similar to CJJ09_001121	CJJ09_001121	B9J08_002984
SBP28_002336	Chr2	complement(951511..953148)	77.8116	0.680958	1.6032	6.55948e-23	4.03151e-22	3.45094e-19	Stationary phase enriched protein CDS	similar to gb|QWU87453.1|hypothetical protein CA3LBN_001718 Candida haemuloni	similar to CJJ09_002416	CJJ09_002416	B9J08_000448
SBP28_002329	Chr2	complement(925653..927161)	75.7288	0.6805	1.6027	1.17362e-22	7.12159e-22	6.17442e-19	hypothetical protein CDS	similar to ref|XP_025340107.1|hypothetical protein CXQ85_001467 Candida haemuloni	similar to CJJ09_002409	CJJ09_002409	B9J08_000441
SBP28_003440	Chr3	complement(1122567..1124570)	83.3972	0.680262	1.60243	2.43016e-23	1.53667e-22	1.27851e-19	Uncharacterized protein YJR098C CDS	similar to sp|P47139.2|Uncharacterized protein YJR098C Saccharomyces cerevisiae S288C	similar to CJJ09_003539	CJJ09_003539	B9J08_001284
SBP28_003475	Chr3	complement(1230170..1233319)	164.598	0.679676	1.60178	2.07565e-24	1.38755e-23	1.092e-20	Uncharacterized protein YMR196W CDS	similar to sp|Q04336.1|Uncharacterized protein YMR196W Saccharomyces cerevisiae S288C	similar to CJJ09_003577	CJJ09_003577	B9J08_001324
SBP28_003807	Chr4	complement(335182..336555)	105.123	0.678651	1.60064	5.35084e-23	3.31967e-22	2.81508e-19	Probable magnesium transporter NIPA4 CDS	similar to sp|Q94AH3.1|Probable magnesium transporter NIPA4 Arabidopsis thaliana	similar to CJJ09_003959	CJJ09_003959	B9J08_005395
SBP28_004840	Chr6	339433..340365	24.2923	0.678338	1.6003	1.42369e-14	5.58125e-14	7.49003e-11	succinate/fumarate mitochondrial transporter CDS	similar to sp|P33303.2|Succinate/fumarate mitochondrial transporter, Regulator of acetyl-CoA synthase activity Saccharomyces cerevisiae S288C	similar to CJJ09_005052	CJJ09_005052	B9J08_004365
SBP28_002951	Chr3	54782..56554	156.351	0.676947	1.59875	9.2539e-24	5.99566e-23	4.86848e-20	Candidapepsin-9 CDS	similar to sp|Q59SU1.2|Candidapepsin-9, ACP 9, Aspartate protease 9, Secreted aspartic protease 9 Candida albicans SC5314	similar to CJJ09_003046	CJJ09_003046	B9J08_001958
SBP28_000474	Chr1	1087197..1090322	201.931	0.676732	1.59851	2.6012e-24	1.72354e-23	1.36849e-20	glycine dehydrogenase CDS	similar to sp|P49095.1|Glycine dehydrogenase (decarboxylating), mitochondrial, Glycine cleavage system P protein, Glycine decarboxylase, Glycine decarboxylase complex subunit P	similar to CJJ09_000496	CJJ09_000496	B9J08_003609
SBP28_002503	Chr2	1343575..1345131	38.225	0.676478	1.59823	1.20812e-20	6.7187e-20	6.35589e-17	PXA domain family protein CDS	similar to ref|XP_025339943.1|hypothetical protein CXQ85_001297 Candida haemuloni	similar to CJJ09_002585	CJJ09_002585	B9J08_000623
SBP28_002627	Chr2	complement(1619322..1620011)	106.894	0.676153	1.59787	2.65625e-21	1.52062e-20	1.39745e-17	Phosphatidylinositol N-acetylglucosaminyltransferase subunit H CDS	similar to sp|Q14442.1|Phosphatidylinositol N-acetylglucosaminyltransferase subunit H, Phosphatidylinositol-glycan biosynthesis class H protein, PIG-H Homo sapiens	similar to CJJ09_002709	CJJ09_002709	B9J08_000749
SBP28_004047	Chr4	880157..883006	26.5666	0.676153	1.59787	2.25301e-21	1.29826e-20	1.18531e-17	Multidrug resistance regulator 1 CDS	similar to sp|Q5A4G2.1|Multidrug resistance regulator 1 Candida albicans SC5314	similar to CJJ09_004198	CJJ09_004198	B9J08_005155
SBP28_001887	Chr1	4154512..4155723	0.979516	0.675639	1.5973	0.0174807	0.0248264	1	Candidapepsin-8 CDS	similar to sp|Q5AEM6.1|Candidapepsin-8, ACP 8, Aspartate protease 8, Secreted aspartic protease 8 Candida albicans SC5314	similar to CJJ09_001941	CJJ09_001941	B9J08_001546
SBP28_004550	Chr5	580552..580953	35.4371	0.674184	1.59569	4.20078e-09	1.11844e-08	2.21003e-05	Ubiquitin-like protein ATG12 CDS	similar to sp|Q6BU30.1|Ubiquitin-like protein ATG12, Autophagy-related protein 12 Debaryomyces hansenii CBS767	similar to CJJ09_004654	CJJ09_004654	B9J08_004641
SBP28_004873	Chr6	complement(410696..411742)	12805.9	0.673614	1.59506	5.54212e-12	1.82803e-11	2.91571e-08	alcohol dehydrogenase 1 CDS	similar to sp|O94038.1|Alcohol dehydrogenase 2 Candida albicans SC5314	similar to CJJ09_005086	CJJ09_005086	B9J08_004331
SBP28_002767	Chr2	complement(1927061..1927930)	2.76548	0.673471	1.59491	0.00199003	0.00317068	1	hypothetical protein CDS		similar to CJJ09_002851	CJJ09_002851	B9J08_000892
SBP28_000903	Chr1	2034206..2036191	68.6254	0.672304	1.59362	1.67409e-22	1.01118e-21	8.80738e-19	G-protein coupled receptor-associated protein LMBRD2 CDS	similar to sp|Q7ZYA0.1|G-protein coupled receptor-associated protein LMBRD2, LMBR1 domain-containing protein 2 Xenopus laevis	similar to CJJ09_000933	CJJ09_000933	B9J08_003173
SBP28_004090	Chr4	complement(967737..971385)	94.0735	0.672042	1.59333	1.24802e-23	7.99735e-23	6.56582e-20	Tricalbin-1 CDS	similar to sp|Q12466.1|Tricalbin-1 Saccharomyces cerevisiae S288C	similar to CJJ09_004245	CJJ09_004245	B9J08_005109
SBP28_003496	Chr3	complement(1268148..1269093)	33.7733	0.672028	1.59331	3.04217e-16	1.31295e-15	1.60048e-12	hypothetical protein A9F13_03g01606 CDS	similar to ref|XP_025344199.1|hypothetical protein CXQ85_002993 Candida haemuloni	similar to CJJ09_003596	CJJ09_003596	B9J08_001342
SBP28_003526	Chr3	complement(1345048..1347783)	74.7205	0.67174	1.59299	4.38331e-23	2.7323e-22	2.30606e-19	Vacuolar segregation protein 7 CDS	similar to sp|P53950.1|Vacuolar segregation protein 7 Saccharomyces cerevisiae S288C	similar to CJJ09_003628	CJJ09_003628	B9J08_001373
SBP28_004732	Chr6	complement(66243..67550)	25.6908	0.669033	1.59001	9.22942e-13	3.2135e-12	4.8556e-09	Phosphatidylinositol transfer protein CSR1 CDS	similar to sp|Q757H2.2|Phosphatidylinositol transfer protein CSR1 Eremothecium gossypii ATCC 10895	similar to B9J08_005552	B9J08_005552	B9J08_005552
SBP28_001870	Chr1	complement(4111020..4114421)	78.1529	0.667609	1.58844	4.06858e-23	2.54819e-22	2.14048e-19	Dynein heavy chain-like protein 2 CDS	similar to sp|P43597.1|Uncharacterized protein YFR016C Saccharomyces cerevisiae S288C	similar to B9J08_001565	B9J08_001565	B9J08_001565
SBP28_002249	Chr2	complement(721835..722647)	126.371	0.666114	1.58679	1.45125e-21	8.45516e-21	7.63501e-18	Syntaxin-8 CDS	similar to sp|P31377.2|Syntaxin-8, SNARE protein related to mammalian syntaxin 8, ULP1-interacting protein 2 Saccharomyces cerevisiae S288C	similar to CJJ09_002330	CJJ09_002330	B9J08_000360
SBP28_000245	Chr1	complement(581496..583793)	7.89168	0.665834	1.58649	6.67106e-13	2.34445e-12	3.50965e-09	S-adenosyl-L-methionine-dependent methyltransferase CDS	similar to ref|XP_025343084.1|hypothetical protein CXQ85_004813 Candida haemuloni	similar to CJJ09_000267	CJJ09_000267	B9J08_003841
SBP28_000936	Chr1	2093973..2094716	66.774	0.664452	1.58497	2.27739e-19	1.18159e-18	1.19813e-15	Protein with a role in vacuolar function CDS	similar to ref|XP_025340289.1|hypothetical protein CXQ85_003188 Candida haemuloni	similar to CJJ09_000966	CJJ09_000966	B9J08_003140
SBP28_001594	Chr1	complement(3488990..3490504)	36.2863	0.664176	1.58466	1.04363e-19	5.50706e-19	5.49054e-16	Crossover junction endonuclease EME1 CDS	similar to sp|Q75B88.2|Crossover junction endonuclease EME1 Eremothecium gossypii ATCC 10895	similar to CJJ09_001624	CJJ09_001624	B9J08_001858
SBP28_000610	Chr1	1379211..1381184	74.587	0.662313	1.58262	5.04633e-22	2.983e-21	2.65487e-18	Trafficking protein particle complex III-specific subunit 85 CDS	similar to sp|P46944.2|Trafficking protein particle complex III-specific subunit 85, TRAPP III-specific subunit 85, Muddled meiosis protein 1, Sporulation protein GSG1	similar to CJJ09_000636	CJJ09_000636	B9J08_003470
SBP28_003916	Chr4	591474..592055	576.06	0.662085	1.58237	5.73877e-23	3.55326e-22	3.01917e-19	Protein YOP1 CDS	similar to sp|Q6BWH8.1|Protein YOP1 Debaryomyces hansenii CBS767	similar to CJJ09_004073	CJJ09_004073	B9J08_005283
SBP28_003927	Chr4	615258..616922	241.903	0.66136	1.58157	4.71357e-23	2.93122e-22	2.47981e-19	Phosphatidylinositol transfer protein CSR1 CDS	similar to sp|Q757H2.2|Phosphatidylinositol transfer protein CSR1 Eremothecium gossypii ATCC 10895	similar to CJJ09_004084	CJJ09_004084	B9J08_005272
SBP28_003392	Chr3	complement(1024647..1026815)	28.1062	0.660873	1.58104	7.09132e-20	3.77224e-19	3.73075e-16	ATP-dependent DNA helicase II subunit 1 CDS	similar to sp|Q6CUB4.1|ATP-dependent DNA helicase II subunit 1, ATP-dependent DNA helicase II subunit Ku70 Kluyveromyces lactis NRRL Y-1140	similar to CJJ09_003491	CJJ09_003491	B9J08_001236
SBP28_004586	Chr5	669751..670989	289.169	0.660396	1.58052	6.55954e-23	4.03151e-22	3.45097e-19	septin CDC11 CDS	similar to sp|G1UB61.1|Septin CDC11, Cell division control protein 11 Candida albicans SC5314	similar to CJJ09_004619	CJJ09_004619	B9J08_004605
SBP28_002844	Chr2	2116902..2117159	16.7658	0.660119	1.58021	9.63047e-05	0.000177215	0.506659	Splicing factor 3B subunit 5 CDS	similar to sp|Q9P7R6.1|Uncharacterized protein C211.05 Schizosaccharomyces pombe 972h-	similar to CJJ09_002928	CJJ09_002928	B9J08_000968
SBP28_000061	Chr1	complement(150626..151240)	476.643	0.66008	1.58017	9.97468e-23	6.06668e-22	5.24768e-19	3,4-dihydroxy-2-butanone 4-phosphate synthase CDS	similar to sp|Q5A3V6.2|3,4-dihydroxy-2-butanone 4-phosphate synthase, DHBP synthase Candida albicans SC5314	similar to CJJ09_000073	CJJ09_000073	B9J08_003916
SBP28_005423	Chr7	751798..753204	6.60475	0.658874	1.57885	2.03482e-07	4.73891e-07	0.00107052	Zinc finger protein 1 CDS	similar to sp|P28875.2|Zinc finger protein 1 Candida albicans WO-1, Derived using Geneious Prime 2023.0.4 'Annotate by BLAST' based on protein similarity	similar to CJJ09_005670	CJJ09_005670	B9J08_002576
SBP28_004046	Chr4	878345..879229	10.151	0.658193	1.57811	8.98834e-09	2.33635e-08	4.72877e-05	hypothetical protein CDS	similar to ref|XP_025342477.1|hypothetical protein CXQ85_000518 Candida haemuloni	similar to CJJ09_004197	CJJ09_004197	B9J08_005156
SBP28_000560	Chr1	complement(1272462..1273021)	222.496	0.657968	1.57786	1.8037e-21	1.04507e-20	9.48928e-18	Signal peptidase complex subunit 2 CDS	similar to sp|Q04969.1|Signal peptidase complex subunit SPC2, Microsomal signal peptidase subunit 2 Saccharomyces cerevisiae S288C	similar to CJJ09_000584	CJJ09_000584	B9J08_003523
SBP28_003806	Chr4	complement(330477..334922)	26.0795	0.657666	1.57753	2.56591e-21	1.47051e-20	1.34992e-17	Putative serine/threonine-protein kinase VPS15 CDS	similar to sp|Q9UVG6.3|Putative serine/threonine-protein kinase VPS15, Vacuolar protein sorting-associated protein 15 Komagataella pastoris	similar to B9J08_005396	B9J08_005396	B9J08_005396
SBP28_001896	Chr1	4175015..4175902	3.05202	0.657508	1.57736	0.00145545	0.00235386	1	NAD(P)-binding protein CDS	similar to gb|KAJ9097991.1|hypothetical protein QFC19_006542 Naganishia cerealis	similar to CJJ09_001954	CJJ09_001954	B9J08_001538
SBP28_000496	Chr1	1141214..1145230	12.8482	0.65683	1.57661	4.22105e-19	2.14975e-18	2.2207e-15	ATP-dependent helicase SGS1 CDS	similar to sp|P35187.1|ATP-dependent helicase SGS1, Helicase TPS1 Saccharomyces cerevisiae S288C	similar to CJJ09_000519	CJJ09_000519	B9J08_003586
SBP28_004019	Chr4	824591..825832	0.562559	0.656329	1.57607	0.0660754	0.0861732	1	hypothetical protein CDS	similar to ref|XP_025342507.1|hypothetical protein CXQ85_000549 Candida haemuloni	similar to CJJ09_004170	CJJ09_004170	B9J08_005182
SBP28_003627	Chr3	complement(1594775..1597111)	33.4551	0.655707	1.57539	2.63665e-20	1.43894e-19	1.38714e-16	hypothetical protein CDS	similar to sp|P36044.2|Protein MNN4 Saccharomyces cerevisiae S288C	similar to CJJ07_004373	CJJ07_004373
SBP28_000129	Chr1	310850..312397	73.901	0.655086	1.57471	3.87819e-21	2.20337e-20	2.04032e-17	ERAD-associated E3 ubiquitin-protein ligase HRD1 CDS	similar to sp|Q08109.1|ERAD-associated E3 ubiquitin-protein ligase HRD1, HMG-CoA reductase degradation protein 1, RING-type E3 ubiquitin transferase HRD1 Saccharomyces cerevisiae S288C	similar to CJJ09_000150	CJJ09_000150	B9J08_003989
SBP28_001269	Chr1	complement(2754460..2756574)	37.6915	0.654304	1.57386	2.80851e-20	1.52956e-19	1.47756e-16	Serine/threonine-protein kinase ssp1 CDS	similar to sp|P50526.1|Serine/threonine-protein kinase ssp1 Schizosaccharomyces pombe 972h-	similar to CJJ09_001247	CJJ09_001247	B9J08_002849
SBP28_002204	Chr2	627475..628632	22.7127	0.6543	1.57385	3.45054e-16	1.48554e-15	1.81533e-12	Protein not essential for viability CDS	similar to ref|XP_025342383.1|hypothetical protein CXQ85_000421 Candida haemuloni	similar to CJJ09_002284	CJJ09_002284	B9J08_000313
SBP28_001355	Chr1	2940175..2941815	763.339	0.653093	1.57254	5.74087e-23	3.55326e-22	3.02027e-19	protein disulfide-isomerase domain CDS	similar to sp|Q12730.1|Protein disulfide-isomerase, PDI Aspergillus niger	similar to CJJ09_001383	CJJ09_001383	B9J08_002712
SBP28_000108	Chr1	274250..274513	92.4186	0.652598	1.572	3.62592e-15	1.4822e-14	1.9076e-11	DASH complex subunit DAD1 CDS	similar to sp|Q6BL27.1|DASH complex subunit DAD1, Outer kinetochore protein DAD1 Debaryomyces hansenii CBS767	similar to CJJ09_000128	CJJ09_000128	B9J08_003969
SBP28_004061	Chr4	complement(906044..906856)	30.7749	0.651983	1.57133	1.12407e-11	3.62138e-11	5.91372e-08	Probable ADP-ribose 1''-phosphate phosphatase YML087W CDS	similar to sp|O67112.1|Uncharacterized protein aq_987 Aquifex aeolicus VF5	similar to CJJ09_004214	CJJ09_004214	B9J08_005139
SBP28_004760	Chr6	143155..144192	3.81144	0.650439	1.56965	7.32258e-05	0.000136707	0.385241	pyrimidine biosynthesis enzyme THI5 CDS	similar to sp|C4YMW2.1|4-amino-5-hydroxymethyl-2-methylpyrimidine phosphate synthase, HMP-P synthase, Hydroxymethylpyrimidine phosphate synthase	similar to CJJ09_004965	CJJ09_004965	B9J08_004450
SBP28_004758	Chr6	131338..135696	12.9217	0.650404	1.56961	4.62281e-19	2.34982e-18	2.43206e-15	multidrug resistance protein CDR2 CDS	similar to sp|Q6FQN3.1|ABC multidrug transporter SNQ2 Candida glabrata CBS 138	similar to CJJ09_004961	CJJ09_004961	B9J08_004452
SBP28_004554	Chr5	594987..596411	73.6541	0.649054	1.56814	1.29692e-20	7.18978e-20	6.8231e-17	5'-3' exonuclease CDS	similar to gb|KAF3993276.1|hypothetical protein FT662_00656 Candida haemuloni var. vulneris	similar to CJJ09_004650	CJJ09_004650	B9J08_004637
SBP28_003567	Chr3	1425579..1430942	62.7716	0.648272	1.56729	4.29802e-22	2.55213e-21	2.26119e-18	E3 ubiquitin-protein ligase UBR1 CDS	similar to sp|P19812.1|E3 ubiquitin-protein ligase UBR1, N-end-recognizing protein, N-recognin-1, RING-type E3 ubiquitin transferase UBR1 Saccharomyces cerevisiae S288C	similar to CJJ09_003668	CJJ09_003668	B9J08_001414
SBP28_001284	Chr1	2795895..2797454	2.04546	0.646651	1.56553	0.00104063	0.001705	1	UNC93-like protein C922.05c CDS	similar to sp|Q9URX1.1|UNC93-like protein C922.05c Schizosaccharomyces pombe 972h-	similar to CJJ09_001232	CJJ09_001232	B9J08_002864
SBP28_001942	Chr2	85782..86423	520.158	0.645913	1.56473	6.13372e-22	3.60957e-21	3.22695e-18	Endoplasmic reticulum vesicle protein 25 CDS	similar to sp|Q6BTC2.2|Endoplasmic reticulum vesicle protein 25 Debaryomyces hansenii CBS767	similar to CJJ09_002003	CJJ09_002003	B9J08_000039
SBP28_001826	Chr1	complement(3998551..3999801)	123.02	0.645491	1.56427	4.45114e-21	2.5126e-20	2.34175e-17	hypothetical protein CDS	similar to ref|XP_025343204.1|hypothetical protein CXQ85_005291 Candida haemuloni	similar to CJJ09_001862	CJJ09_001862	B9J08_001617
SBP28_002425	Chr2	1173855..1176500	42.8371	0.644688	1.5634	1.62962e-20	9.01518e-20	8.57343e-17	Tyrosine-protein phosphatase non-receptor type 12 CDS	similar to sp|P35831.3|Tyrosine-protein phosphatase non-receptor type 12, MPTP-PEST, Protein-tyrosine phosphatase P19, P19-PTP Mus musculus	similar to CJJ09_002507	CJJ09_002507	B9J08_000542
SBP28_000800	Chr1	1804438..1806423	82.4757	0.644514	1.56321	4.14797e-21	2.34903e-20	2.18225e-17	Pheromone-processing carboxypeptidase KEX1 CDS	similar to sp|C4Y8B4.1|Pheromone-processing carboxypeptidase KEX1, Carboxypeptidase D Clavispora lusitaniae ATCC 42720	similar to CJJ09_000830	CJJ09_000830	B9J08_003275
SBP28_000204	Chr1	complement(482899..483915)	290.555	0.643328	1.56193	1.10942e-21	6.48519e-21	5.83667e-18	Mannosyl phosphorylinositol ceramide synthase SUR1CDS	similar to sp|P33300.1|Mannosyl phosphorylinositol ceramide synthase SUR1 Saccharomyces cerevisiae S288C	similar to B9J08_003885	B9J08_003885	B9J08_003885
SBP28_004222	Chr4	1246585..1248006	440.148	0.643259	1.56185	4.00707e-22	2.38475e-21	2.10812e-18	Casein kinase I homolog 2 CDS	similar to sp|P23292.1|Casein kinase I homolog 2 Saccharomyces cerevisiae S288C	similar to CJJ09_004379	CJJ09_004379	B9J08_004977
SBP28_001684	Chr1	complement(3684138..3685553)	36.5907	0.643233	1.56183	2.03788e-18	1.00386e-17	1.07213e-14	zf-C3HC-domain-containing protein CDS	similar to ref|XP_025338265.1|uncharacterized protein CXQ87_000209 Candida duobushaemulonis	similar to CJJ09_001716	CJJ09_001716	B9J08_001763
SBP28_005012	Chr6	725412..727079	0.249841	0.640698	1.55908	0.209717	0.249903	1	hypothetical protein CDS		similar to CJJ09_005227	CJJ09_005227	B9J08_004193
SBP28_004036	Chr4	858752..861505	43.2386	0.640567	1.55894	2.29025e-20	1.25772e-19	1.2049e-16	Protein SAP1 CDS	similar to sp|P39955.1|Protein SAP1, SIN1-associated protein Saccharomyces cerevisiae S288C	similar to CJJ09_004187	CJJ09_004187	B9J08_005166
SBP28_001079	Chr1	2375843..2376535	135.908	0.638731	1.55696	8.47776e-20	4.50066e-19	4.46015e-16	DOA4-independent degradation protein 4 CDS	similar to sp|P36108.2|DOA4-independent degradation protein 4, ESCRT-III complex subunit VPS2, Vacuolar protein-sorting-associated protein 2, Vacuolar protein-targeting protein 14 Saccharomyces cerevisiae S288	similar to CJJ09_001109	CJJ09_001109	B9J08_002996
SBP28_000046	Chr1	117245..117853	106.862	0.637849	1.55601	7.8288e-19	3.95272e-18	4.11873e-15	FMN reductase (NADH) RutF CDS	similar to sp|A6T797.1|FMN reductase (NADH) RutF, FMN reductase, NADH-flavin reductase RutF, NADH:flavin oxidoreductase Klebsiella pneumoniae subsp. pneumoniae MGH 78578	similar to CJJ09_000055	CJJ09_000055	B9J08_003901
SBP28_001131	Chr1	complement(2480381..2482066)	167.064	0.637786	1.55594	2.67535e-21	1.52989e-20	1.4075e-17	Serine/threonine-protein kinase PRR1 CDS	similar to sp|P28708.1|Serine/threonine-protein kinase PRR1, Pheromone response regulator 1 Saccharomyces cerevisiae S288C	similar to CJJ09_001161	CJJ09_001161	B9J08_002940
SBP28_004051	Chr4	complement(891268..891894)	142.767	0.637651	1.55579	1.26576e-19	6.65322e-19	6.65914e-16	Uncharacterized protein MRP8 CDS	similar to sp|P35719.1|Uncharacterized protein MRP8 Saccharomyces cerevisiae S288C	similar to CJJ09_004204	CJJ09_004204	B9J08_005149
SBP28_003693	Chr4	81273..82745	76.2979	0.63739	1.55551	4.45659e-20	2.40473e-19	2.34461e-16	Alcohol acetyltransferase CDS	similar to ref|XP_025342814.1|hypothetical protein CXQ85_000869 Candida haemuloni	similar to CJJ09_003818	CJJ09_003818	B9J08_005513
SBP28_003934	Chr4	632657..633310	1162.61	0.632687	1.55045	1.58626e-21	9.22132e-21	8.3453e-18	Covalently-linked cell wall protein 14 CDS	similar to sp|Q5AFN8.1|Covalently-linked cell wall protein 14 Candida albicans SC5314	similar to CJJ09_004091	CJJ09_004091	B9J08_005265
SBP28_005299	Chr7	463308..464927	27.2134	0.632676	1.55044	2.44687e-17	1.13219e-16	1.2873e-13	Transmembrane protein 184 homolog YKR051W CDS	similar to sp|P36142.1|Transmembrane protein 184 homolog YKR051W Saccharomyces cerevisiae S288C	similar to CJJ09_005535	CJJ09_005535	B9J08_002446
SBP28_004424	Chr5	complement(317505..321485)	83.1614	0.632157	1.54988	4.43523e-21	2.50631e-20	2.33337e-17	Probable phospholipid-transporting ATPase DRS2 CDS	similar to sp|P39524.2|Probable phospholipid-transporting ATPase DRS2 Saccharomyces cerevisiae S288C	similar to CJJ09_004777	CJJ09_004777	B9J08_004766
SBP28_000230	Chr1	550886..553417	47.4947	0.632022	1.54973	6.82388e-20	3.63733e-19	3.59004e-16	BRCT-containing protein 1 CDS	similar to sp|Q10337.1|BRCT-containing protein 1 Schizosaccharomyces pombe 972h-	similar to CJJ09_000252	CJJ09_000252	B9J08_003855
SBP28_002181	Chr2	complement(581662..584994)	198.73	0.630857	1.54848	2.30725e-21	1.32806e-20	1.21384e-17	Protein kinase C-like 1 CDS	similar to sp|P43057.1|Protein kinase C-like 1, PKC 1 Candida albicans, Derived using Geneious Prime 2023.0.4 'Annotate by BLAST' based on protein similarity	similar to CJJ09_002260	CJJ09_002260	B9J08_000288
SBP28_004779	Chr6	191499..198169	52.8695	0.630776	1.5484	4.87329e-21	2.74501e-20	2.56384e-17	ATP-dependent bile acid permease CDS	similar to sp|P32386.2|ATP-dependent bile acid permease Saccharomyces cerevisiae S288C	similar to CJJ09_004985	CJJ09_004985	B9J08_004430
SBP28_003518	Chr3	1320470..1322062	241.183	0.630045	1.54761	4.75854e-21	2.68324e-20	2.50347e-17	Endoplasmic reticulum oxidoreductin-1 CDS	similar to sp|Q8NIP5.1|Endoplasmic reticulum oxidoreductin-1 Kluyveromyces lactis NRRL Y-1140	similar to CJJ09_003619	CJJ09_003619	B9J08_001365
SBP28_000860	Chr1	1934006..1935313	172.227	0.62969	1.54723	1.0001e-17	4.70621e-17	5.26154e-14	Vacuolar protein sorting-associated protein 62 CDS	similar to sp|P53285.1|Vacuolar protein sorting-associated protein 62 Saccharomyces cerevisiae S288C	similar to CJJ09_000890	CJJ09_000890	B9J08_003214
SBP28_001713	Chr1	complement(3753008..3754126)	106.241	0.628846	1.54633	1.08534e-19	5.72142e-19	5.70998e-16	NASP-related protein sim3 CDS	similar to sp|Q9USQ4.1|NASP-related protein sim3, CENP-A escort protein sim3, Silencing in the middle of the centromere protein 3 Schizosaccharomyces pombe 972h-	similar to CJJ09_001743	CJJ09_001743	B9J08_001735
SBP28_004029	Chr4	complement(841981..844524)	5.22752	0.62849	1.54595	7.07141e-08	1.70186e-07	0.000372027	hypothetical protein CDS		similar to CJJ09_004180	CJJ09_004180	B9J08_005173
SBP28_001174	Chr1	complement(2560020..2560295)	2355.63	0.628164	1.5456	3.95063e-10	1.13451e-09	2.07843e-06	Protein TOS6 CDS	similar to sp|Q6BIS8.1|Protein TOS6 Debaryomyces hansenii CBS767	similar to CJJ09_001341	CJJ09_001341	B9J08_002753
SBP28_005022	Chr6	complement(750667..752214)	4.07537	0.627667	1.54506	7.46869e-06	1.52357e-05	0.0392928	Uncharacterized MFS-type transporter PB1E7.08c CDS	similar to sp|Q9C101.1|Uncharacterized MFS-type transporter PB1E7.08c Schizosaccharomyces pombe 972h-	similar to CJJ09_005238	CJJ09_005238	B9J08_004183
SBP28_005000	Chr6	700331..701308	201.725	0.626794	1.54413	2.75241e-20	1.50056e-19	1.44804e-16	CCR4-Not complex 3'-5'-exoribonuclease subunit Ccr4 CDS	similar to sp|Q5B778.1|Glucose-repressible alcohol dehydrogenase transcriptional effector, Carbon catabolite repressor protein 4, Cytoplasmic deadenylase Aspergillus nidulans FGSC A4	similar to CJJ09_005214	CJJ09_005214	B9J08_004205
SBP28_005046	Chr6	817475..819007	10.4256	0.626158	1.54345	2.31503e-10	6.78896e-10	1.21794e-06	Lipase 1 CDS	similar to sp|O94091.2|Lipase 1 Candida albicans	similar to CJJ09_005262	CJJ09_005262	B9J08_004156
SBP28_001868	Chr1	complement(4103594..4105225)	311.289	0.626032	1.54331	5.93636e-21	3.32247e-20	3.12312e-17	High-affinity methionine permease CDS	similar to sp|P50276.1|High-affinity methionine permease Saccharomyces cerevisiae S288C	similar to B9J08_001567	B9J08_001567	B9J08_001567
SBP28_000978	Chr1	complement(2179665..2183126)	2.00203	0.621366	1.53833	9.61598e-07	2.12383e-06	0.00505897	reverse transcriptase CDS	similar to sp|P08548.1|LINE-1 reverse transcriptase homolog Nycticebus coucang	similar to FDK38_002255	FDK38_002255_1	B9J08_004248
SBP28_001989	Chr2	complement(176583..177788)	21.1811	0.621045	1.53799	7.96619e-13	2.78288e-12	4.19101e-09	hypothetical protein CDS	similar to gb|KAF3985102.1|hypothetical protein FT663_05435 Candida haemuloni var. vulneris	similar to CJJ09_002056	CJJ09_002056	B9J08_000086
SBP28_004686	Chr5	complement(908563..909939)	80.9539	0.620584	1.5375	4.11803e-19	2.10258e-18	2.1665e-15	Cerevisin CDS	similar to sp|P09232.1|Cerevisin, Proteinase YSCB, Vacuolar protease B, PrB Saccharomyces cerevisiae S288C	similar to CJJ09_004512	CJJ09_004512	B9J08_004552
SBP28_002345	Chr2	969955..970524	555.086	0.619388	1.53622	2.84774e-20	1.54932e-19	1.49819e-16	Uncharacterized protein YMR295C CDS	similar to sp|Q03559.1|Uncharacterized protein YMR295C Saccharomyces cerevisiae S288C	similar to CJJ09_002425	CJJ09_002425	B9J08_000457
SBP28_000976	Chr1	complement(2175319..2176311)	10.8791	0.618054	1.5348	1.54256e-06	3.34657e-06	0.00811543	thiamine thiazole synthase CDS	similar to sp|Q5ANB7.1|Thiamine thiazole synthase, Thiazole biosynthetic enzyme Candida albicans SC5314	similar to CJJ09_001007	CJJ09_001007	B9J08_003099
SBP28_004226	Chr4	1253011..1253709	139.906	0.617285	1.53399	1.09724e-18	5.49248e-18	5.77259e-15	ubiquitin-conjugating enzyme E2 6 CDS	similar to sp|Q6BYG4.2|Ubiquitin-conjugating enzyme E2 6, E2 ubiquitin-conjugating enzyme 6, Ubiquitin carrier protein UBC6, Ubiquitin-protein ligase UBC6 Debaryomyces hansenii CBS767	similar to CJJ09_004384	CJJ09_004384	B9J08_004973
SBP28_003173	Chr3	complement(546332..548014)	50.9864	0.616476	1.53313	2.25439e-18	1.10638e-17	1.18604e-14	Choline transport protein CDS	similar to sp|P19807.1|Choline transport protein Saccharomyces cerevisiae S288C	similar to CJJ09_003270	CJJ09_003270	B9J08_002186
SBP28_002075	Chr2	complement(373716..374105)	188.525	0.616465	1.53311	5.02592e-18	2.3994e-17	2.64414e-14	oleate-induced peroxisomal protein POX18 CDS	similar to sp|Q00680.2|Oleate-induced peroxisomal protein POX18, PXP-18, Lipid-transfer protein Candida maltosa	similar to CJJ09_002153	CJJ09_002153	B9J08_000178
SBP28_003543	Chr3	1382690..1383988	369.809	0.616416	1.53306	2.4439e-20	1.3407e-19	1.28573e-16	phosphomevalonate kinase CDS	similar to sp|P24521.2|Phosphomevalonate kinase Saccharomyces cerevisiae S288C	similar to CJJ09_003644	CJJ09_003644	B9J08_001389
SBP28_005146	Chr7	127551..128939	13.8184	0.616373	1.53302	2.76758e-12	9.32752e-12	1.45603e-08	Uncharacterized membrane protein YMR155W CDS	similar to sp|Q03795.1|Uncharacterized membrane protein YMR155W Saccharomyces cerevisiae S288C	similar to B9J08_002292	B9J08_002292	B9J08_002292
SBP28_005141	Chr7	complement(115981..119121)	58.1457	0.615241	1.53181	1.59956e-19	8.33195e-19	8.41527e-16	Ribosome assembly protein 1 CDS	similar to sp|P53893.1|Ribosome assembly protein 1, EF-2-like GTPase, Elongation factor-like 1 Saccharomyces cerevisiae S288C	similar to CJJ09_005378	CJJ09_005378	B9J08_002287
SBP28_001751	Chr1	complement(3837793..3839244)	402.027	0.614849	1.5314	2.50325e-20	1.37183e-19	1.31696e-16	alpha,alpha-trehalose-phosphate synthase (UDP-forming) CDS	similar to sp|Q92410.1|Alpha,alpha-trehalose-phosphate synthase UDP-forming , Trehalose-6-phosphate synthase, UDP-glucose-glucosephosphate glucosyltransferase Candida albicans SC5314	similar to CJJ09_001781	CJJ09_001781	B9J08_001695
SBP28_000891	Chr1	2004780..2005796	64.8372	0.614788	1.53133	1.14386e-17	5.3635e-17	6.01784e-14	acyl-CoA thioesterase II CDS	similar to sp|P41903.1|Peroxisomal acyl-coenzyme A thioester hydrolase 1, Peroxisomal long-chain acyl-CoA thioesterase 1 Saccharomyces cerevisiae S288C	similar to CJJ09_000921	CJJ09_000921	B9J08_003187
SBP28_002869	Chr2	2175811..2178255	21.8118	0.614484	1.53101	3.88505e-12	1.29773e-11	2.04393e-08	Sulfate permease 1 CDS	similar to sp|P38359.2|Sulfate permease 1, High-affinity sulfate transporter 1 Saccharomyces cerevisiae S288C	similar to CJJ09_002956	CJJ09_002956	B9J08_000995
SBP28_001539	Chr1	3375893..3377344	6.65156	0.614254	1.53077	1.2261e-07	2.89649e-07	0.000645049	Zinc finger protein LEE1 CDS	similar to sp|Q02799.1|Zinc finger protein LEE1 Saccharomyces cerevisiae S288C	similar to CJJ09_001568	CJJ09_001568	B9J08_001914
SBP28_003957	Chr4	complement(683811..684590)	580.097	0.61315	1.5296	4.11824e-20	2.22902e-19	2.16661e-16	proliferating cell nuclear antigen (pcna) CDS	similar to sp|P15873.1|Proliferating cell nuclear antigen, PCNA Saccharomyces cerevisiae S288C	similar to CJJ09_004115	CJJ09_004115	B9J08_005241
SBP28_004990	Chr6	681432..682415	94.7388	0.612964	1.5294	2.3429e-18	1.14874e-17	1.2326e-14	Methylenetetrahydrofolate dehydrogenase [NAD( )] CDS	similar to sp|Q02046.1|Methylenetetrahydrofolate dehydrogenase NAD( ) Saccharomyces cerevisiae S288C	similar to CJJ09_005204	CJJ09_005204	B9J08_004215
SBP28_004723	Chr6	48049..48570	0.219036	0.612901	1.52933	0.408021	0.457697	1	uncharacterized protein CJI97_004552 CDS	similar to ref|XP_025339526.1|uncharacterized protein CXQ87_001517 Candida duobushaemulonis	similar to CJJ09_004924	CJJ09_004924	B9J08_005561
SBP28_001708	Chr1	complement(3742501..3744627)	149.871	0.612851	1.52928	6.91528e-20	3.68232e-19	3.63813e-16	Acyl-coenzyme A oxidase CDS	similar to sp|Q6BRD5.2|Acyl-coenzyme A oxidase, Acyl-CoA oxidase Debaryomyces hansenii CBS767	similar to CJJ09_001738	CJJ09_001738	B9J08_001740
SBP28_003494	Chr3	complement(1266368..1267297)	511.936	0.610591	1.52688	5.54702e-20	2.97784e-19	2.91828e-16	reduced viability upon starvation protein 161 CDS	similar to sp|Q5AFE4.2|Regulator of cytoskeleton and endocytosis RVS161 Candida albicans SC5314	similar to CJJ09_003594	CJJ09_003594	B9J08_001340
SBP28_003751	Chr4	complement(190863..192530)	253.812	0.610582	1.52687	6.35604e-20	3.4052e-19	3.34391e-16	Serine palmitoyltransferase 2 CDS	similar to sp|P48241.2|Serine palmitoyltransferase 2, SPT 2, Long chain base biosynthesis protein 2 Kluyveromyces lactis NRRL Y-1140	similar to B9J08_005453	B9J08_005453	B9J08_005453
SBP28_000126	Chr1	complement(305884..306556)	136.774	0.608435	1.5246	4.3423e-18	2.08819e-17	2.28448e-14	GTP-binding protein YPT6 CDS	similar to sp|Q99260.1|GTP-binding protein YPT6 Saccharomyces cerevisiae S288C	similar to CJJ09_000147	CJJ09_000147	B9J08_003986
SBP28_005117	Chr7	57868..58554	160.195	0.607792	1.52393	2.20506e-18	1.08318e-17	1.16008e-14	Probable 26S proteasome regulatory subunit p28 CDS	similar to sp|P50086.1|Probable 26S proteasome regulatory subunit p28, Proteasome non-ATPase subunit 6 Saccharomyces cerevisiae S288C	similar to CJJ09_005347	CJJ09_005347	B9J08_002260
SBP28_004138	Chr4	1070363..1072075	7.68201	0.606353	1.52241	8.57269e-09	2.23272e-08	4.51009e-05	Putative amidase C550.07 CDS	similar to sp|O59805.1|Putative amidase C550.07 Schizosaccharomyces pombe 972h-	similar to CJJ09_004291	CJJ09_004291	B9J08_005062
SBP28_000247	Chr1	complement(585601..586446)	55.5207	0.605714	1.52173	2.89351e-16	1.24981e-15	1.52227e-12	J domain-containing protein 1 CDS	similar to sp|Q12350.1|J domain-containing protein 1 Saccharomyces cerevisiae S288C	similar to CJJ09_000269	CJJ09_000269	B9J08_003839
SBP28_002889	Chr2	complement(2219377..2221002)	5.55777	0.605471	1.52148	6.02e-07	1.34771e-06	0.00316712	Sugar transporter STL1 CDS	similar to sp|P39932.2|Sugar transporter STL1 Saccharomyces cerevisiae S288C	similar to CJJ09_002979	CJJ09_002979	B9J08_001015
SBP28_000855	Chr1	1924388..1925932	39.7972	0.60515	1.52114	5.30653e-17	2.41502e-16	2.79177e-13	Aromatic amino acid aminotransferase 2 CDS	similar to sp|P38840.3|Aromatic amino acid aminotransferase 2, Aromatic amino acid aminotransferase II, Aromatic amino acid-requiring protein 9, Kynurenine aminotransferase I	similar to CJJ09_000885	CJJ09_000885	B9J08_003219
SBP28_002032	Chr2	270113..271552	50.7998	0.605016	1.521	2.04013e-17	9.48156e-17	1.07331e-13	DASH complex subunit ask1 CDS	similar to sp|Q9P6S5.1|DASH complex subunit ask1, Associated with spindles and kinetochores protein 1, Meiotically up-regulated gene 181 protein, Outer kinetochore protein ask1 Schizosaccharomyces pombe 972h-	similar to CJJ09_002105	CJJ09_002105	B9J08_000130
SBP28_003884	Chr4	526050..527450	83.4836	0.603715	1.51962	2.92381e-18	1.42692e-17	1.53821e-14	hypothetical protein E0198_002514 CDS	similar to gb|KAF3988166.1|hypothetical protein FT662_03591 Candida haemuloni var. vulneris	similar to CJJ09_004041	CJJ09_004041	B9J08_005315
SBP28_000151	Chr1	360383..363184	52.1426	0.603534	1.51943	1.40154e-18	6.95613e-18	7.3735e-15	Triacylglycerol lipase 4 CDS	similar to sp|P36165.1|Lipase 4, Triacylglycerol lipase 4 Saccharomyces cerevisiae S288C	similar to CJJ09_000172	CJJ09_000172	B9J08_004011
SBP28_002497	Chr2	1337061..1337378	43.0414	0.603394	1.51929	1.49783e-08	3.8346e-08	7.88011e-05	Biogenesis of lysosome-related organelles complex 1 subunit CNL1 CDS	similar to sp|C5DJH5.1|Biogenesis of lysosome-related organelles complex 1 subunit CNL1, BLOC-1 subunit CNL1, CNO-like protein 1 Lachancea thermotolerans CBS 6340	similar to CJJ09_002579	CJJ09_002579	B9J08_000617
SBP28_000181	Chr1	complement(432187..434013)	160.798	0.602871	1.51874	3.05631e-19	1.57485e-18	1.60793e-15	Phosphatidylinositol-3-phosphatase SAC1 CDS	similar to sp|P32368.1|Phosphoinositide phosphatase SAC1, Recessive suppressor of secretory defect Saccharomyces cerevisiae S288C	similar to CJJ09_000206	CJJ09_000206	B9J08_004042
SBP28_004538	Chr5	552992..554234	394.667	0.602783	1.51864	1.57298e-19	8.20161e-19	8.27543e-16	Actin-related protein 2 CDS	similar to sp|P32381.1|Actin-related protein 2, Actin-like protein ARP2, Actin-like protein 2 Saccharomyces cerevisiae S288C	similar to CJJ09_004666	CJJ09_004666	B9J08_004653
SBP28_003134	Chr3	complement(454681..459381)	144.374	0.602066	1.51789	1.30374e-19	6.83847e-19	6.85899e-16	Metal resistance protein YCF1 CDS	similar to sp|P39109.2|Metal resistance protein YCF1, ABC-type Cd(2 ) transporter, ABC-type glutathione-S-conjugate transporter, Yeast cadmium factor 1 Saccharomyces cerevisiae S288C	similar to CJJ09_003231	CJJ09_003231	B9J08_002146
SBP28_004598	Chr5	complement(693056..694990)	91.8096	0.601992	1.51781	9.85698e-19	4.95297e-18	5.18576e-15	sodium/hydrogen exchanger 3 CDS	similar to sp|Q04121.1|Endosomal/prevacuolar sodium/hydrogen exchanger, Endosomal/prevacuolar Na( )/H( ) exchanger, Vacuolar protein sorting-associated protein 44 Saccharomyces cerevisiae S288C	similar to CJJ09_004607	CJJ09_004607	B9J08_004593
SBP28_004738	Chr6	84750..85748	39.0775	0.601582	1.51738	4.77333e-14	1.80147e-13	2.51125e-10	hypothetical protein CDS		similar to CJJ09_004940	CJJ09_004940	B9J08_005546
SBP28_000875	Chr1	complement(1970436..1971353)	132.055	0.600564	1.51631	3.80505e-18	1.83823e-17	2.00184e-14	Glutathione S-transferase omega-like 2 CDS	similar to sp|O94524.1|Glutathione S-transferase omega-like 2, Glutathione-dependent dehydroascorbate reductase Schizosaccharomyces pombe 972h-	similar to CJJ09_000905	CJJ09_000905	B9J08_001103
SBP28_001973	Chr2	complement(143317..145314)	59.3166	0.600317	1.51605	4.26135e-18	2.05114e-17	2.2419e-14	hypothetical protein CDS	similar to ref|XP_025342059.1|hypothetical protein CXQ85_000084 Candida haemuloni	similar to CJJ09_002039	CJJ09_002039	B9J08_000070
SBP28_005310	Chr7	492813..498302	7.36963	0.600205	1.51593	1.57669e-15	6.59902e-15	8.29497e-12	urea carboxylase CDS	similar to sp|A5H0J2.1|Urea amidolyase, Pyrimidine-degrading protein 13,15, Uracil catabolism protein 3	similar to CJJ09_005546	CJJ09_005546	B9J08_002457
SBP28_003384	Chr3	1007832..1010099	311.986	0.600187	1.51591	1.63743e-19	8.52081e-19	8.61454e-16	Dolichyl-phosphate-mannose--protein mannosyltransferase 2 CDS	similar to sp|Q5ADM9.1|Dolichyl-phosphate-mannose--protein mannosyltransferase 2, Protein mannosyltransferase 2 Candida albicans SC5314	similar to CJJ09_003483	CJJ09_003483	B9J08_001228
SBP28_004591	Chr5	683106..684146	14.2334	0.599416	1.5151	1.81544e-09	4.95386e-09	9.55105e-06	Alcohol dehydrogenase CDS	similar to sp|P42327.1|Alcohol dehydrogenase, ADH Geobacillus stearothermophilus	similar to CJJ09_004614	CJJ09_004614	B9J08_004600
SBP28_003514	Chr3	complement(1309266..1310171)	18.7447	0.597663	1.51326	2.71244e-10	7.89277e-10	1.42701e-06	hypothetical protein CDS	similar to ref|XP_025342629.1|hypothetical protein CXQ85_000676 Candida haemuloni	similar to CJJ09_003615	CJJ09_003615	B9J08_001361
SBP28_000420	Chr1	complement(966905..968977)	367.234	0.597266	1.51285	2.32399e-19	1.20458e-18	1.22265e-15	Probable dipeptidyl peptidase 3 CDS	similar to sp|Q08225.1|Probable dipeptidyl peptidase 3, Dipeptidyl aminopeptidase III, Dipeptidyl arylamidase III, Dipeptidyl peptidase III, DPP III Saccharomyces cerevisiae S288C	similar to CJJ09_000442	CJJ09_000442	B9J08_003662
SBP28_001920	Chr2	complement(35955..37850)	35.7909	0.597075	1.51265	2.79552e-15	1.1508e-14	1.47072e-11	Lipid droplet hydrolase 1 CDS	similar to sp|P38139.2|Lipid droplet hydrolase 1, Lipid esterase, Triacylglycerol lipase Saccharomyces cerevisiae S288C	similar to CJJ09_001978	CJJ09_001978	B9J08_000017
SBP28_002539	Chr2	1415900..1417243	89.6188	0.594567	1.51002	8.23755e-18	3.89728e-17	4.33378e-14	mitochondrial chaperone BCS1 CDS	similar to sp|P32839.2|Mitochondrial chaperone BCS1 Saccharomyces cerevisiae S288C	similar to CJJ09_002621	CJJ09_002621	B9J08_000659
SBP28_004001	Chr4	786765..787151	115.738	0.594237	1.50967	1.41584e-15	5.94945e-15	7.44871e-12	DASH complex subunit duo1 CDS	similar to ref|XP_025337037.1|uncharacterized protein CXQ87_003961 Candida duobushaemulonis	similar to CJJ09_004152	CJJ09_004152	B9J08_005202
SBP28_001335	Chr1	2894660..2896183	553.833	0.593466	1.50887	3.66182e-19	1.87949e-18	1.92648e-15	Sphingolipid C9-methyltransferase CDS	similar to sp|Q5APD4.1|Sphingolipid C9-methyltransferase, C-9-MT, Cyclopropane fatty acyl phospholipid synthase homolog 1, Methyltransferase for sphingolipid 1 Candida albicans SC5314	similar to CJJ09_001180	CJJ09_001180	B9J08_002918
SBP28_000843	Chr1	1894757..1897012	7.0893	0.590674	1.50595	5.09319e-08	1.23766e-07	0.000267953	Putative mitochondrial carnitine O-acetyltransferase CDS	similar to sp|P80235.2|Putative mitochondrial carnitine O-acetyltransferase Saccharomyces cerevisiae S288C	similar to CJJ09_000873	CJJ09_000873	B9J08_003231
SBP28_000094	Chr1	complement(239048..240436)	105.236	0.58909	1.5043	8.79937e-18	4.15934e-17	4.62935e-14	Bud site selection protein RAX1 CDS	similar to sp|Q08760.1|Bud site selection protein RAX1, Revert to axial protein 1 Saccharomyces cerevisiae S288C	similar to CJJ09_000114	CJJ09_000114	B9J08_003954
SBP28_003715	Chr4	complement(124029..125732)	0.548508	0.588583	1.50377	0.070121	0.0909757	1	GABA-specific permease CDS	similar to sp|P32837.1|GABA-specific permease, GABA-specific transport protein Saccharomyces cerevisiae S288C	similar to B9J08_005491	B9J08_005491	B9J08_005491
SBP28_004495	Chr5	465236..466603	65.657	0.587452	1.50259	6.12379e-17	2.77257e-16	3.22173e-13	Uncharacterized WD repeat-containing protein C26H5.03 CDS	similar to sp|O13985.2|Uncharacterized WD repeat-containing protein C26H5.03 Schizosaccharomyces pombe 972h-	similar to CJJ09_004706	CJJ09_004706	B9J08_004693
SBP28_001349	Chr1	2928478..2930094	95.5666	0.587092	1.50222	9.63706e-18	4.54306e-17	5.07006e-14	hypothetical protein CDS	similar to ref|XP_025341433.1|hypothetical protein CXQ85_002284 Candida haemuloni	similar to CJJ09_001166	CJJ09_001166	B9J08_002933
SBP28_003664	Chr4	10201..11742	26.8312	0.586967	1.50209	5.26973e-15	2.12608e-14	2.7724e-11	Putative tartrate transporter CDS	similar to sp|Q9US44.1|Uncharacterized transporter C1002.16c Schizosaccharomyces pombe 972h-	similar to CJJ09_003785	CJJ09_003785	B9J08_005572
SBP28_004646	Chr5	complement(806721..808520)	231.608	0.586074	1.50116	1.77616e-18	8.77406e-18	9.34437e-15	Ribosomal lysine N-methyltransferase 1 CDS	similar to sp|Q08961.1|Ribosomal lysine N-methyltransferase 1 Saccharomyces cerevisiae S288C	similar to CJJ09_004557	CJJ09_004557	B9J08_004511
SBP28_002001	Chr2	214412..215047	189.139	0.58588	1.50095	2.42086e-17	1.12114e-16	1.27361e-13	Vacuolar protein sorting-associated protein 21 CDS	similar to sp|P36017.1|Vacuolar protein sorting-associated protein 21, GTP-binding protein YPT51, Vacuolar protein-targeting protein 12 Saccharomyces cerevisiae S288C	similar to CJJ09_002072	CJJ09_002072	B9J08_000098
SBP28_004796	Chr6	229407..231539	107.859	0.58581	1.50088	4.48749e-18	2.15211e-17	2.36087e-14	ENTH domain-containing protein C19F8.03c CDS	similar to sp|O60167.1|ENTH domain-containing protein C19F8.03c Schizosaccharomyces pombe 972h-	similar to CJJ09_005004	CJJ09_005004	B9J08_004411
SBP28_003387	Chr3	1014164..1015186	226.404	0.585361	1.50041	4.69383e-18	2.24697e-17	2.46942e-14	Probable phosphoglycerate mutase ARB_03491 CDS	similar to sp|D4B4V1.1|Probable phosphoglycerate mutase ARB_03491 Trichophyton benhamiae CBS 112371	similar to CJJ09_003486	CJJ09_003486	B9J08_001231
SBP28_004351	Chr5	139354..139725	2.0879	0.584701	1.49973	0.0877443	0.11199	1	Protein phosphatase type 2A regulatory subunit RTS3 CDS	similar to ref|XP_025344476.1|hypothetical protein CXQ85_003826 Candida haemuloni	similar to CJJ09_004856	CJJ09_004856	B9J08_004842
SBP28_003949	Chr4	complement(666571..670383)	114.499	0.584676	1.4997	2.03179e-18	1.00181e-17	1.06893e-14	Serine/threonine-protein kinase GIN4 CDS	similar to sp|Q59W62.1|Serine/threonine-protein kinase GIN4, Growth inhibitory protein 4 Candida albicans SC5314	similar to CJJ09_004107	CJJ09_004107	B9J08_005249
SBP28_003070	Chr3	310446..313532	82.2617	0.584418	1.49943	4.47483e-18	2.148e-17	2.35421e-14	Low-affinity potassium transport protein CDS	similar to sp|P28584.1|Low-affinity potassium transport protein Saccharomyces cerevisiae S288C	similar to CJJ09_003168	CJJ09_003168	B9J08_002080
SBP28_005131	Chr7	89482..90312	130.622	0.583704	1.49869	4.54203e-17	2.07608e-16	2.38956e-13	Dehydrodolichyl diphosphate synthase complex subunit NUS1 CDS	similar to sp|Q12063.1|Dehydrodolichyl diphosphate synthase complex subunit NUS1, Nuclear undecaprenyl pyrophosphate synthase 1 Saccharomyces cerevisiae S288C	similar to CJJ09_005364	CJJ09_005364	B9J08_002275
SBP28_003739	Chr4	171457..171942	182.078	0.582432	1.49737	1.18555e-16	5.24572e-16	6.23717e-13	Cytochrome c oxidase assembly protein COX20, mitochondrial CDS	similar to sp|Q75D23.1|Cytochrome c oxidase assembly protein COX20, mitochondrial Eremothecium gossypii ATCC 10895	similar to CJJ09_003876	CJJ09_003876	B9J08_005465
SBP28_002554	Chr2	complement(1446489..1451291)	20.0101	0.582204	1.49714	8.65367e-17	3.87464e-16	4.5527e-13	Cell wall protein RBR3 CDS	similar to sp|Q5A5M7.3|Cell wall protein RBR3, Repressed by RIM101 protein 3 Candida albicans SC5314	similar to CJJ09_002636	CJJ09_002636	B9J08_000675
SBP28_003824	Chr4	complement(382915..384303)	204.188	0.582177	1.49711	4.96689e-18	2.37553e-17	2.61308e-14	pyridoxal kinase CDS	similar to sp|O14242.2|Putative pyridoxal kinase C6F6.11c Schizosaccharomyces pombe 972h-	similar to CJJ09_003977	CJJ09_003977	B9J08_005378
SBP28_004798	Chr6	complement(234319..234732)	132.673	0.582141	1.49707	1.38529e-15	5.82573e-15	7.28799e-12	CDC25-like phosphatase YCH1 CDS	similar to sp|P42937.1|CDC25-like phosphatase YCH1, CDC25 homolog 1 Saccharomyces cerevisiae S288C	similar to CJJ09_005006	CJJ09_005006	B9J08_004409
SBP28_003649	Chr3	complement(1651040..1652491)	49.6877	0.582093	1.49702	3.13815e-16	1.35216e-15	1.65098e-12	F-box-like family protein CDS	similar to ref|XP_025336680.1|uncharacterized protein CXQ87_003589 Candida duobushaemulonis	similar to CJJ09_003767	CJJ09_003767	B9J08_001508
SBP28_002721	Chr2	complement(1834048..1834776)	149.595	0.581932	1.49685	7.11958e-17	3.20961e-16	3.74561e-13	hypothetical protein, partial CDS	similar to ref|XP_025339705.1|hypothetical protein CXQ85_001053 Candida haemuloni	similar to CJJ09_002805	CJJ09_002805	B9J08_000844
SBP28_001898	Chr1	complement(4178194..4179636)	19.7346	0.581761	1.49668	1.61863e-13	5.93424e-13	8.51563e-10	Transmembrane transporter FVEG_08292 CDS	similar to sp|P38680.2|N amino acid transport system protein, Methyltryptophan resistance protein Neurospora crassa OR74A	similar to CJJ09_001956	CJJ09_001956	B9J08_001536
SBP28_001050	Chr1	2317176..2318462	40.1128	0.580615	1.49549	2.37449e-15	9.82091e-15	1.24922e-11	hypothetical protein CDS	similar to gb|KAF3989906.1|hypothetical protein FT662_02584 Candida haemuloni var. vulneris	similar to CJJ09_001080	CJJ09_001080	B9J08_003025
SBP28_001729	Chr1	3786810..3787385	26.8556	0.579734	1.49457	4.60863e-08	1.12458e-07	0.00024246	hypothetical protein CDS	similar to ref|XP_025340883.1|hypothetical protein CXQ85_001720 Candida haemuloni	similar to CJJ09_001759	CJJ09_001759	B9J08_001719
SBP28_003075	Chr3	323718..324440	148.676	0.579086	1.4939	8.17934e-17	3.67163e-16	4.30315e-13	histone chaperone ASF1 CDS	similar to sp|Q6BYE5.1|Histone chaperone ASF1, Anti-silencing function protein 1 Debaryomyces hansenii CBS767	similar to CJJ09_003173	CJJ09_003173	B9J08_002085
SBP28_005315	Chr7	complement(505713..508682)	53.2809	0.577907	1.49268	2.85408e-17	1.31829e-16	1.50153e-13	Uncharacterized vacuolar membrane protein YGR125W CDS	similar to sp|P53273.1|Uncharacterized vacuolar membrane protein YGR125W Saccharomyces cerevisiae S288C	similar to CJJ09_005551	CJJ09_005551	B9J08_002462
SBP28_003093	Chr3	complement(355734..358029)	675.382	0.577313	1.49207	2.49341e-18	1.2214e-17	1.31178e-14	Cruciform DNA-recognizing protein 1 CDS	similar to sp|E7Q4T7.1|Cruciform DNA-recognizing protein 1, contains CRP1 short N-terminal subpeptide, contains CRP1 short C-terminal subpeptide Saccharomyces cerevisiae FostersB	similar to CJJ09_003190	CJJ09_003190	B9J08_002104
SBP28_004631	Chr5	complement(771721..773073)	87.3443	0.577259	1.49201	7.35151e-17	3.31133e-16	3.86763e-13	Mitochondrial metal transporter 2 CDS	similar to sp|Q08970.2|Mitochondrial metal transporter 2 Saccharomyces cerevisiae S288C	similar to CJJ09_004572	CJJ09_004572	B9J08_004494
SBP28_002674	Chr2	complement(1727660..1729351)	23.8873	0.577053	1.4918	1.73741e-14	6.7808e-14	9.14052e-11	Uncharacterized membrane protein YCR023C CDS	similar to sp|P25351.2|Uncharacterized membrane protein YCR023C Saccharomyces cerevisiae S288C	similar to CJJ09_002756	CJJ09_002756	B9J08_000796
SBP28_004918	Chr6	complement(513670..514716)	1.07981	0.57583	1.49054	0.0558685	0.0737021	1	hypothetical protein CDS	similar to ref|XP_025337030.1|uncharacterized protein CXQ87_003954 Candida duobushaemulonis	similar to CJJ09_005131	CJJ09_005131	B9J08_004287
SBP28_003826	Chr4	388047..389084	30.9195	0.575153	1.48984	1.12607e-13	4.16029e-13	5.92425e-10	DNA repair protein rad18 CDS	similar to sp|Q6BLM3.2|Postreplication repair E3 ubiquitin-protein ligase RAD18, RING-type E3 ubiquitin transferase RAD18 Debaryomyces hansenii CBS767	similar to CJJ09_003979	CJJ09_003979	B9J08_005376
SBP28_004188	Chr4	1181059..1181697	499.75	0.574866	1.48954	1.07149e-17	5.03315e-17	5.63712e-14	Uncharacterized membrane protein C17A5.08 CDS	similar to sp|O13770.1|Uncharacterized membrane protein C17A5.08 Schizosaccharomyces pombe 972h-	similar to CJJ09_004345	CJJ09_004345	B9J08_005011
SBP28_004251	Chr4	complement(1310388..1312712)	61.5196	0.574505	1.48917	5.71708e-17	2.59289e-16	3.00776e-13	Vacuolar protein sorting-associated protein 27 CDS	similar to sp|Q6BSD6.2|Vacuolar protein sorting-associated protein 27 Debaryomyces hansenii CBS767	similar to B9J08_004948	B9J08_004948	B9J08_004948
SBP28_003424	Chr3	complement(1085624..1086504)	4.98863	0.573291	1.48791	0.000368245	0.00063561	1	hypothetical protein E0198_003091 CDS	similar to gb|QWU88719.1|hypothetical protein CA3LBN_003027 Candida haemuloni	similar to CJJ09_003523	CJJ09_003523	B9J08_001268
SBP28_001957	Chr2	111623..113251	82.827	0.572891	1.4875	8.24157e-17	3.69641e-16	4.33589e-13	Glucan 1,3-beta-glucosidase 2 CDS	similar to sp|Q5AIA1.2|Glucan 1,3-beta-glucosidase 2, Exo-1,3-beta-glucanase 2 Candida albicans SC5314	similar to B9J08_000054	B9J08_000054	B9J08_000054
SBP28_005110	Chr7	38153..41239	18.5597	0.572226	1.48682	3.16037e-15	1.29593e-14	1.66267e-11	FAS1 domain-containing protein YLR001C CDS	similar to sp|Q07895.1|FAS1 domain-containing protein YLR001C Saccharomyces cerevisiae S288C	similar to CJJ09_005339	CJJ09_005339	B9J08_002252
SBP28_004836	Chr6	332538..333731	218.8	0.570699	1.48524	2.4707e-17	1.14221e-16	1.29984e-13	mitogen-activated protein kinase HOG1 CDS	similar to sp|Q9UV50.3|Mitogen-activated protein kinase HOG1, MAP kinase HOG1 Debaryomyces hansenii CBS767	similar to CJJ09_005048	CJJ09_005048	B9J08_004369
SBP28_003404	Chr3	complement(1047615..1049153)	55.9274	0.57039	1.48492	5.40495e-16	2.31182e-15	2.84354e-12	Cohesin subunit rad21 CDS	similar to sp|P30776.1|Cohesin subunit rad21, Double-strand-break repair protein rad21, SCC1 homolog Schizosaccharomyces pombe 972h-	similar to CJJ09_003503	CJJ09_003503	B9J08_001248
SBP28_001897	Chr1	complement(4176137..4177579)	1.5299	0.56885	1.48334	0.0100709	0.0147874	1	Transmembrane transporter FVEG_08292 CDS	similar to sp|P38680.2|N amino acid transport system protein, Methyltryptophan resistance protein Neurospora crassa OR74A	similar to CJJ09_001955	CJJ09_001955	B9J08_001537
SBP28_004164	Chr4	complement(1123639..1126428)	62.8107	0.568015	1.48248	7.54392e-17	3.39509e-16	3.96886e-13	GTPase-activating protein GYP2 CDS	similar to sp|P53258.1|GTPase-activating protein GYP2, MAC1-dependent regulator, Protein MIC1 Saccharomyces cerevisiae S288C	similar to CJJ09_004319	CJJ09_004319	B9J08_005035
SBP28_004830	Chr6	319891..320637	5411.96	0.567704	1.48216	1.34891e-11	4.30881e-11	7.09662e-08	phosphoglycerate mutase CDS	similar to sp|P82612.3|Phosphoglycerate mutase, PGAM, BPG-dependent PGAM, MPGM, Phosphoglyceromutase Candida albicans SC5314	similar to CJJ09_005042	CJJ09_005042	B9J08_004375
SBP28_003576	Chr3	1451491..1454148	88.8904	0.567445	1.4819	4.41753e-17	2.02268e-16	2.32406e-13	GTPase-activating protein BEM3 CDS	similar to sp|Q74ZH7.2|GTPase-activating protein BEM3 Eremothecium gossypii ATCC 10895	similar to CJJ09_003677	CJJ09_003677	B9J08_001424
SBP28_003495	Chr3	1267385..1268077	34.2201	0.567393	1.48184	7.51524e-11	2.28409e-10	3.95377e-07	hypothetical protein JCM33374_g97 CDS	similar to gb|KAF3991251.1|hypothetical protein FT662_01802 Candida haemuloni var. vulneris	similar to CJJ09_003595	CJJ09_003595	B9J08_001341
SBP28_000339	Chr1	complement(800626..802056)	74.2022	0.567301	1.48175	3.47057e-16	1.49294e-15	1.82587e-12	Membrane protein TMS1 CDS	similar to sp|Q12116.1|Membrane protein TMS1 Saccharomyces cerevisiae S288C	similar to CJJ09_000361	CJJ09_000361	B9J08_003746
SBP28_000510	Chr1	1175606..1177067	237.403	0.565508	1.47991	3.18345e-17	1.46656e-16	1.67481e-13	vanadate resistance protein CDS	similar to sp|Q00314.1|Vanadate resistance protein Candida albicans	similar to CJJ09_000534	CJJ09_000534	B9J08_003572
SBP28_000350	Chr1	complement(823757..825427)	1.76977	0.565468	1.47987	0.0160179	0.0228808	1	Probable proline-specific permease put4 CDS	similar to sp|Q9URZ3.1|Probable proline-specific permease put4 Schizosaccharomyces pombe 972h-	similar to CJJ09_000372	CJJ09_000372	B9J08_003734
SBP28_005416	Chr7	complement(737129..738331)	104.579	0.565133	1.47952	2.58259e-16	1.11919e-15	1.3587e-12	flap endonuclease 1 CDS	similar to sp|C4YBJ8.2|Flap endonuclease 1, FEN-1, Flap structure-specific endonuclease 1 Clavispora lusitaniae ATCC 42720	similar to CJJ09_005663	CJJ09_005663	B9J08_002569
SBP28_001943	Chr2	complement(86425..88368)	44.6153	0.564855	1.47924	9.8726e-16	4.18531e-15	5.19398e-12	hypothetical protein CDS	similar to ref|XP_025342030.1|hypothetical protein CXQ85_000055 Candida haemuloni	similar to CJJ09_002004	CJJ09_002004	B9J08_000040
SBP28_004747	Chr6	complement(107075..109615)	32.2757	0.564459	1.47883	1.30532e-15	5.49824e-15	6.8673e-12	ATP-dependent DNA helicase SRS2 CDS	similar to sp|P12954.2|ATP-dependent DNA helicase SRS2 Saccharomyces cerevisiae S288C	similar to B9J08_004463	B9J08_004463	B9J08_004463
SBP28_001215	Chr1	2647080..2649617	78.8332	0.564421	1.47879	8.82649e-17	3.94195e-16	4.64362e-13	ISWI one complex protein 3 CDS	similar to sp|P43596.1|ISWI one complex protein 3 Saccharomyces cerevisiae S288C	similar to CJJ09_001301	CJJ09_001301	B9J08_002796
SBP28_000351	Chr1	828748..830004	3.8838	0.564347	1.47872	0.000536802	0.000911004	1	Protein kinase gsk3 domain protein CDS	similar to gb|QWU87903.1|hypothetical protein CA3LBN_002168 Candida haemuloni	similar to CJJ09_000373	CJJ09_000373	B9J08_003733
SBP28_002132	Chr2	499367..499825	421.935	0.563953	1.47831	1.00006e-16	4.44742e-16	5.2613e-13	Adenosine 5'-monophosphoramidase HNT1 CDS	similar to sp|Q04344.2|Hit family protein 1, Adenosine 5'-monophosphoramidase Saccharomyces cerevisiae S288C	similar to CJJ09_002210	CJJ09_002210	B9J08_000238
SBP28_004687	Chr5	912044..913210	1.71047	0.563198	1.47754	0.0155734	0.022258	1	hypothetical protein CDS	similar to sp|P47154.1|CAAX prenyl protease 1, A-factor-converting enzyme, Prenyl protein-specific endoprotease 1, PPSEP 1 Saccharomyces cerevisiae S288C	similar to B9J08_004553	B9J08_004553	B9J08_004553
SBP28_002470	Chr2	complement(1261147..1261863)	400.783	0.563069	1.47741	5.58381e-17	2.53682e-16	2.93764e-13	Dolichol-phosphate mannosyltransferase subunit 1 CDS	similar to sp|O70152.1|Dolichol-phosphate mannosyltransferase subunit 1, Dolichol-phosphate mannose synthase subunit 1, DPM synthase subunit 1, Dolichyl-phosphate beta-D-mannosyltransferase subunit 1	similar to CJJ09_002552	CJJ09_002552	B9J08_000589
SBP28_004053	Chr4	complement(893762..894205)	1.60472	0.563064	1.4774	0.130167	0.161626	1	uncharacterized protein CJI97_005231 CDS	similar to ref|XP_025336987.1|uncharacterized protein CXQ87_003910 Candida duobushaemulonis	similar to CJJ09_004206	CJJ09_004206	B9J08_005147
SBP28_003316	Chr3	864188..865468	144.925	0.562736	1.47707	1.26853e-16	5.59879e-16	6.67376e-13	Transcriptional protein SWT1 CDS	similar to sp|Q12104.1|Transcriptional protein SWT1, Synthetically lethal with TREX protein 1 Saccharomyces cerevisiae S288C	similar to CJJ09_003414	CJJ09_003414	B9J08_001158
SBP28_001524	Chr1	complement(3333561..3334952)	126.434	0.562461	1.47679	1.47612e-16	6.47156e-16	7.76587e-13	Vacuolar amino acid transporter 6 CDS	similar to sp|P40074.1|Vacuolar amino acid transporter 6 Saccharomyces cerevisiae S288C	similar to CJJ09_001553	CJJ09_001553	B9J08_001929
SBP28_003633	Chr3	1612642..1614645	0.352597	0.562256	1.47658	0.129324	0.160845	1	hypothetical protein CDS	similar to ref|XP_025344335.1|hypothetical protein CXQ85_003130 Candida haemuloni	similar to CJJ09_003749	CJJ09_003749	B9J08_001490
SBP28_004362	Chr5	complement(156983..157954)	6.8934	0.561439	1.47574	0.000240176	0.000422881	1	Adherence factor CDS	similar to sp|P46589.2|Adherence factor, Adhesion and aggregation mediating surface antigen Candida albicans SC5314	similar to CJJ09_004845	CJJ09_004845	B9J08_004831
SBP28_005059	Chr6	855773..856417	303.209	0.560653	1.47494	1.46952e-16	6.44801e-16	7.73117e-13	Signal peptidase complex subunit 3 CDS	similar to sp|Q6BPD6.2|Microsomal signal peptidase subunit 3 Debaryomyces hansenii CBS767	similar to CJJ09_005278	CJJ09_005278	B9J08_004144
SBP28_004928	Chr6	540638..541513	198.968	0.559705	1.47397	2.1138e-16	9.20587e-16	1.11207e-12	uncharacterized protein CJI97_004339 CDS	similar to gb|KAI9525683.1|hypothetical protein NQZ68_006232 Dissostichus eleginoides	similar to CJJ09_005141	CJJ09_005141	B9J08_004276
SBP28_000516	Chr1	complement(1188694..1189563)	5.17494	0.559129	1.47338	0.00202916	0.00322715	1	Glycerol 2-dehydrogenase (NADP( )) CDS	similar to sp|P14065.1|Glycerol 2-dehydrogenase (NADP( )), Galactose-inducible crystallin-like protein 1 Saccharomyces cerevisiae S288C	similar to CJJ09_000540	CJJ09_000540	B9J08_003568
SBP28_000509	Chr1	1173524..1175404	158.067	0.55904	1.47329	8.81267e-17	3.93912e-16	4.63635e-13	Phosphoribomutase CDS	similar to sp|Q03262.1|Phosphoribomutase, PRM, Phosphoglucomutase 3, PGM 3 Saccharomyces cerevisiae S288C	similar to CJJ09_000533	CJJ09_000533	B9J08_003573
SBP28_003111	Chr3	complement(398809..399927)	61.6843	0.558966	1.47321	5.18849e-15	2.09652e-14	2.72966e-11	Initiation-specific alpha-1,6-mannosyltransferase CDS	similar to sp|Q5A4E3.1|Initiation-specific alpha-1,6-mannosyltransferase, Outer chain elongation protein 1 Candida albicans SC5314	similar to CJJ09_003208	CJJ09_003208	B9J08_002123
SBP28_002725	Chr2	1844344..1845624	134.646	0.558748	1.47299	2.42756e-16	1.05288e-15	1.27714e-12	Peroxisomal membrane protein PEX13 CDS	similar to sp|P80667.1|Peroxisomal membrane protein PAS20, Peroxin-13 Saccharomyces cerevisiae S288C	similar to CJJ09_002809	CJJ09_002809	B9J08_000848
SBP28_001484	Chr1	complement(3246175..3249684)	28.4791	0.558191	1.47242	1.23836e-15	5.22874e-15	6.51501e-12	ATP-dependent helicase HRQ1 CDS	similar to sp|Q05549.1|ATP-dependent helicase HRQ1, Homologous to recQ protein 1 Saccharomyces cerevisiae S288C	similar to CJJ09_001514	CJJ09_001514	No Blast Hit
SBP28_003269	Chr3	756460..759102	56.8195	0.55799	1.47222	3.70667e-16	1.5906e-15	1.95008e-12	DNA polymerase alpha-binding protein CDS	similar to sp|Q01454.2|DNA polymerase alpha-binding protein, Chromosome replication protein CHL15, Chromosome transmission fidelity protein 4, Protein POB1 Saccharomyces cerevisiae S288C	similar to CJJ09_003367	CJJ09_003367	B9J08_001109
SBP28_000320	Chr1	768197..770203	106.093	0.556129	1.47032	4.784e-13	1.69829e-12	2.51686e-09	putative ubiquitin-associated and SH3 domain-containing protein C CDS	similar to gb|KAF3986621.1|hypothetical protein FT662_04446 Candida haemuloni var. vulneris	similar to CJJ09_000342	CJJ09_000342	B9J08_003766
SBP28_001544	Chr1	complement(3386182..3387873)	133.531	0.556127	1.47032	1.94521e-16	8.49272e-16	1.02337e-12	Nuclear protein localization protein 4 CDS	similar to sp|Q6BRJ9.2|Nuclear protein localization protein 4 Debaryomyces hansenii CBS767	similar to CJJ09_001573	CJJ09_001573	B9J08_001909
SBP28_002231	Chr2	692402..693904	128.9	0.555515	1.46969	2.80412e-16	1.2122e-15	1.47525e-12	Suppressor of ferric uptake 1 CDS	similar to sp|Q5AP95.2|Suppressor of ferric uptake 1 Candida albicans SC5314	similar to CJJ09_002311	CJJ09_002311	B9J08_000341
SBP28_003533	Chr3	1364637..1365545	28.273	0.555192	1.46936	4.30779e-12	1.43257e-11	2.26633e-08	Hydroxyacyl-thioester dehydratase type 2, mitochondrial CDS	similar to sp|P38790.1|Hydroxyacyl-thioester dehydratase type 2, mitochondrial, 3-hydroxyacyl-[acyl-carrier-protein dehydratase Saccharomyces cerevisiae S288C	similar to CJJ09_003634	CJJ09_003634	B9J08_001379
SBP28_001693	Chr1	complement(3709182..3709439)	14.913	0.555176	1.46935	0.00113592	0.0018542	1	uncharacterized protein CJI97_002416 CDS	similar to gb|KAF3985892.1|hypothetical protein FT662_04881 Candida haemuloni var. vulneris	similar to CJJ09_001723	CJJ09_001723	B9J08_001755
SBP28_000013	Chr1	complement(49053..50093)	182.959	0.55492	1.46909	3.12007e-16	1.34547e-15	1.64147e-12	Fe-S cluster assembly protein DRE2 CDS	similar to sp|C4Y9X0.1|Fe-S cluster assembly protein DRE2, Anamorsin homolog Clavispora lusitaniae ATCC 42720	similar to CJJ09_000014	CJJ09_000014	B9J08_004088
SBP28_004030	Chr4	845790..847517	21.0781	0.554841	1.46901	2.64158e-10	7.70792e-10	1.38974e-06	MFS antiporter QDR3 CDS	similar to sp|Q59XM0.2|MFS antiporter QDR3 Candida albicans SC5314	similar to CJJ09_004181	CJJ09_004181	B9J08_005172
SBP28_003504	Chr3	1285618..1289400	133.781	0.554375	1.46853	8.88832e-17	3.96619e-16	4.67614e-13	putative integral membrane protein CDS	similar to ref|XP_025344208.1|hypothetical protein CXQ85_003002 Candida haemuloni	similar to CJJ09_003604	CJJ09_003604	B9J08_001350
SBP28_005261	Chr7	375969..377195	96.544	0.553035	1.46717	1.28671e-15	5.42418e-15	6.76937e-12	Probable NADPH dehydrogenase CDS	similar to sp|P43084.2|Probable NADPH dehydrogenase, Estrogen-binding protein, EBP Candida albicans	similar to CJJ09_005496	CJJ09_005496	B9J08_002408
SBP28_002004	Chr2	217694..218464	0.234748	0.552636	1.46676	0.363472	0.412206	1	putative meiotic recombination protein CDS	similar to ref|XP_025335583.1|uncharacterized protein CXQ87_002790 Candida duobushaemulonis, gb|PVH14643.1|hypothetical protein CXQ87_002790 Candida duobushaemulonis	similar to CJJ09_002075	CJJ09_002075	B9J08_000101
SBP28_000641	Chr1	1456307..1458715	42.9694	0.552169	1.46629	2.18287e-15	9.07117e-15	1.14841e-11	Membrane-anchored lipid-binding protein LAM5 CDS	similar to sp|P43560.2|Membrane-anchored lipid-binding protein LAM5, Lipid transfer at contact site protein 2, Lipid transfer protein anchored at membrane contact sites 1 Saccharomyces cerevisiae S288C	similar to CJJ09_000667	CJJ09_000667	B9J08_003439
SBP28_001784	Chr1	complement(3916791..3918779)	55.3697	0.552046	1.46616	1.81109e-15	7.56203e-15	9.52815e-12	Copper amine oxidase 1 CDS	similar to sp|Q12556.2|Copper amine oxidase 1 Aspergillus niger	similar to CJJ09_001815	CJJ09_001815	B9J08_001660
SBP28_001746	Chr1	complement(3829583..3831613)	40.317	0.551587	1.4657	5.53842e-15	2.23106e-14	2.91376e-11	V-type proton ATPase subunit B CDS	similar to gb|KAF3987938.1|hypothetical protein FT662_03709 Candida haemuloni var. vulneris	similar to CJJ09_001776	CJJ09_001776	B9J08_001700
SBP28_000715	Chr1	1619554..1620138	41.5565	0.551471	1.46558	2.3181e-11	7.28524e-11	1.21955e-07	Ras-like GTP-binding protein Rho1 CDS	similar to sp|P48148.1|Ras-like GTP-binding protein Rho1 Drosophila melanogaster	similar to CJJ09_000744	CJJ09_000744	B9J08_003361
SBP28_004939	Chr6	563396..565207	30.1063	0.550836	1.46493	6.74012e-13	2.36714e-12	3.54598e-09	Vacuolar segregation protein PEP7 CDS	similar to sp|P32609.2|Vacuolar segregation protein PEP7, Carboxypeptidase Y-deficient protein 7, Protein VAC1, Vacuolar protein sorting-associated protein 19, Vacuolar protein-targeting protein 1	similar to CJJ09_005152	CJJ09_005152	B9J08_004265
SBP28_002499	Chr2	complement(1338562..1339515)	483.123	0.549516	1.46359	1.77262e-16	7.74566e-16	9.32577e-13	ubiquinone biosynthesis protein COQ4, mitochondrial CDS	similar to sp|C4Y5Y7.1|Ubiquinone biosynthesis protein COQ4, mitochondrial, Coenzyme Q biosynthesis protein 4 Clavispora lusitaniae ATCC 42720	similar to CJJ09_002581	CJJ09_002581	B9J08_000619
SBP28_001163	Chr1	2539480..2540763	466.655	0.547008	1.46105	1.9752e-16	8.61651e-16	1.03915e-12	dihydroorotate dehydrogenase (quinone), mitochondrial CDS	similar to sp|Q874I4.1|Dihydroorotate dehydrogenase (quinone), mitochondrial, DHOD, DHODase, DHOdehase, Dihydroorotate oxidase Candida albicans SC5314	similar to CJJ09_001352	CJJ09_001352	B9J08_002742
SBP28_003995	Chr4	complement(776001..777698)	78.997	0.546818	1.46086	1.85979e-15	7.75307e-15	9.78437e-12	Uncharacterized membrane protein YBR220C CDS	similar to sp|P38318.1|Uncharacterized membrane protein YBR220C Saccharomyces cerevisiae S288C	similar to CJJ09_004146	CJJ09_004146	B9J08_005208
SBP28_004069	Chr4	918264..920120	15.1398	0.546019	1.46005	2.42616e-11	7.61805e-11	1.2764e-07	ubiquitin-like modifier-activating enzyme ATG7 CDS	similar to sp|A3LPA1.2|Ubiquitin-like modifier-activating enzyme ATG7, ATG12-activating enzyme E1 ATG7, Autophagy-related protein 7 Scheffersomyces stipitis CBS 6054	similar to CJJ09_004222	CJJ09_004222	B9J08_005131
SBP28_003018	Chr3	192582..196280	28.2045	0.545409	1.45943	8.90107e-15	3.54762e-14	4.68286e-11	Transcriptional regulator ADR1 CDS	similar to sp|Q5AF56.2|Transcriptional regulator ADR1 Candida albicans SC5314	similar to CJJ09_003115	CJJ09_003115	B9J08_002027
SBP28_004311	Chr5	complement(40047..41676)	25.7831	0.544603	1.45862	3.26183e-13	1.17297e-12	1.71605e-09	Adhesion and hyphal regulator 1 CDS	similar to sp|Q5A4F3.1|Adhesion and hyphal regulator 1, Zinc finger transcription factor 37 Candida albicans SC5314	similar to CJJ09_004904	CJJ09_004904	B9J08_004883
SBP28_004563	Chr5	618471..619616	37.534	0.544255	1.45827	2.92509e-13	1.05883e-12	1.53889e-09	DNA endonuclease SAE2 CDS	similar to sp|P46946.1|DNA endonuclease SAE2, Completion of meiotic recombination protein 1, Sporulation in the absence of SPO11 protein 2 Saccharomyces cerevisiae S288C	similar to CJJ09_004641	CJJ09_004641	B9J08_004628
SBP28_005051	Chr6	complement(826229..827077)	84.3965	0.544104	1.45811	2.03151e-07	4.73329e-07	0.00106878	Heme-binding protein HMX1 CDS	similar to sp|P32339.3|Heme-binding protein HMX1 Saccharomyces cerevisiae S288C	similar to B9J08_004152	B9J08_004152	B9J08_004152
SBP28_001618	Chr1	3530213..3531415	41.4605	0.543117	1.45712	1.41034e-13	5.18868e-13	7.41981e-10	Nucleus export protein BRL1 CDS	similar to sp|P38770.1|Nucleus export protein BRL1, BRR6-like protein 1 Saccharomyces cerevisiae S288C	similar to CJJ09_001648	CJJ09_001648	B9J08_001835
SBP28_004902	Chr6	479200..481719	15.4041	0.542549	1.45654	4.18774e-12	1.39353e-11	2.20317e-08	Pyrimidine pathway regulatory protein 1 CDS	similar to sp|P07272.1|Pyrimidine pathway regulatory protein 1 Saccharomyces cerevisiae S288C, Derived using Geneious Prime 2023.0.4 'Annotate by BLAST' based on protein similarity	similar to CJJ09_005115	CJJ09_005115	B9J08_004303
SBP28_003665	Chr4	12494..13978	1.31026	0.542327	1.45632	0.0314961	0.0431731	1	Putative tartrate transporter CDS	similar to sp|Q9US44.1|Uncharacterized transporter C1002.16c Schizosaccharomyces pombe 972h-	similar to CJJ09_003786	CJJ09_003786	B9J08_005571
SBP28_001090	Chr1	complement(2394010..2395953)	91.5329	0.541708	1.45569	1.73821e-15	7.26347e-15	9.14471e-12	hypothetical protein E0198_001086 CDS	similar to ref|XP_025341480.1|hypothetical protein CXQ85_002334 Candida haemuloni	similar to CJJ09_001120	CJJ09_001120	B9J08_002985
SBP28_001882	Chr1	4142776..4144152	15.3917	0.541297	1.45528	2.17468e-09	5.90047e-09	1.1441e-05	Arrestin-related trafficking adapter 10 CDS	similar to sp|C5DL84.1|Arrestin-related trafficking adapter 10 Lachancea thermotolerans CBS 6340	similar to CJJ09_001936	CJJ09_001936	B9J08_001552
SBP28_004440	Chr5	351679..353415	74.1373	0.541247	1.45523	3.94812e-15	1.61016e-14	2.07711e-11	RING-variant domain family protein CDS	similar to ref|XP_025344567.1|hypothetical protein CXQ85_003917 Candida haemuloni	similar to CJJ09_004761	CJJ09_004761	B9J08_004750
SBP28_004334	Chr5	complement(97246..98184)	57.135	0.54115	1.45513	3.73165e-13	1.33553e-12	1.96322e-09	Uncharacterized protein C8E11.05c CDS	similar to sp|O42882.1|Uncharacterized protein C8E11.05c Schizosaccharomyces pombe 972h-	similar to CJJ09_004877	CJJ09_004877	B9J08_004860
SBP28_002987	Chr3	complement(131193..132443)	31.8834	0.541123	1.45511	6.2333e-13	2.2019e-12	3.27934e-09	Putative alpha-ketoglutarate-dependent sulfonate dioxygenase CDS	similar to sp|B5BP48.1|Putative alpha-ketoglutarate-dependent sulfonate dioxygenase Schizosaccharomyces pombe 972h-	similar to CJJ09_003083	CJJ09_003083	B9J08_001996
SBP28_003527	Chr3	complement(1348199..1351075)	56.6186	0.541048	1.45503	2.27041e-15	9.40524e-15	1.19446e-11	6-phosphofructo-2-kinase 1 CDS	similar to sp|P40433.1|6-phosphofructo-2-kinase 1, 6PF-2-K 1, Phosphofructokinase 2 I Saccharomyces cerevisiae S288C	similar to CJJ09_003629	CJJ09_003629	B9J08_001374
SBP28_005381	Chr7	complement(666231..668030)	54.7698	0.54092	1.4549	9.16218e-15	3.64616e-14	4.82022e-11	hypothetical protein CDS	similar to sp|P36150.1|Uroporphyrinogen-III C-methyltransferase, Urogen III methylase, SUMT, Uroporphyrinogen III methylase, UROM Saccharomyces cerevisiae S288C	similar to CJJ09_005624	CJJ09_005624
SBP28_003076	Chr3	complement(324538..325956)	28.7368	0.53985	1.45382	6.23613e-13	2.2019e-12	3.28083e-09	DNA-binding proteins Bright/BRCAA1/RBP1 and related proteins containing BRIGHT domain CDS	similar to gb|QWU88422.1|hypothetical protein CA3LBN_002730 Candida haemuloni	similar to CJJ09_003174	CJJ09_003174	B9J08_002086
SBP28_004960	Chr6	613742..616999	33.2378	0.538234	1.45219	9.17771e-15	3.64958e-14	4.82839e-11	Retrovirus-related Pol polyprotein from type-1 retrotransposable element R2 CDS	similar to sp|P14381.1|Transposon TX1 uncharacterized 149 kDa protein, ORF 2 Xenopus laevis	similar to CJJ09_005174	CJJ09_005174_1	B9J08_004248
SBP28_005372	Chr7	636063..640439	50.1728	0.537087	1.45104	2.03078e-15	8.4458e-15	1.06839e-11	DNA topoisomerase 2 CDS	similar to sp|Q01879.3|DNA topoisomerase 2, DNA topoisomerase II Meyerozyma guilliermondii ATCC 6260	similar to CJJ09_005612	CJJ09_005612	B9J08_002521
SBP28_003186	Chr3	complement(576611..578161)	97.5686	0.536459	1.45041	4.56993e-15	1.85656e-14	2.40424e-11	Iron transporter SMF3 CDS	similar to sp|Q12078.1|Iron transporter SMF3 Saccharomyces cerevisiae S288C	similar to CJJ09_003283	CJJ09_003283	B9J08_002199
SBP28_002730	Chr2	1851900..1853600	2.22613	0.536457	1.45041	0.00102598	0.00168309	1	Putative polyamine transporter CDS	similar to sp|O74248.1|Putative polyamine transporter Candida albicans	similar to CJJ09_002814	CJJ09_002814	B9J08_000853
SBP28_004331	Chr5	complement(88263..88547)	197.57	0.536404	1.45035	5.053e-10	1.44008e-09	2.65838e-06	hypothetical protein CDS		similar to CJJ09_004882	CJJ09_004882	No Blast Hit
SBP28_005116	Chr7	51993..54167	27.4129	0.536266	1.45021	1.14731e-13	4.23578e-13	6.03599e-10	Low glucose sensor SNF3 CDS	similar to sp|P10870.3|Low glucose sensor SNF3, High-affinity glucose receptor SNF3, High-affinity transporter-like sensor SNF3, Sucrose nonfermenting protein 3 Saccharomyces cerevisiae S288C	similar to B9J08_002259	B9J08_002259	B9J08_002259
SBP28_003499	Chr3	complement(1274105..1274884)	119.529	0.535668	1.44961	1.98784e-14	7.71811e-14	1.0458e-10	GTP:AMP phosphotransferase, mitochondrial CDS	similar to sp|E9P974.1|GTP:AMP phosphotransferase, mitochondrial, Adenylate kinase 3, AK 3 Saccharomyces cerevisiae	similar to CJJ09_003599	CJJ09_003599	B9J08_001345
SBP28_000650	Chr1	1476516..1480427	29.8158	0.535578	1.44952	9.88515e-15	3.9161e-14	5.20058e-11	Uncharacterized protein YOR296W CDS	similar to sp|Q08748.1|Uncharacterized protein YOR296W Saccharomyces cerevisiae S288C	similar to CJJ09_000678	CJJ09_000678	B9J08_003427
SBP28_000920	Chr1	complement(2063243..2065396)	58.0335	0.535174	1.44912	8.54395e-15	3.40786e-14	4.49497e-11	Putative ATP-dependent helicase IRC3 CDS	similar to sp|Q06683.1|Putative ATP-dependent helicase IRC3, Increased recombination centers protein 3 Saccharomyces cerevisiae S288C	similar to CJJ09_000950	CJJ09_000950	B9J08_003156
SBP28_004402	Chr5	complement(248657..250684)	25.0335	0.533842	1.44778	1.16056e-12	4.01427e-12	6.10571e-09	Target of rapamycin complex 2 subunit AVO2 CDS	similar to sp|Q04749.1|Target of rapamycin complex 2 subunit AVO2, TORC2 subunit AVO2, Adheres voraciously to TOR2 protein 2 Saccharomyces cerevisiae S288C	similar to CJJ09_004800	CJJ09_004800	B9J08_004789
SBP28_003545	Chr3	1386830..1389826	44.2955	0.532616	1.44655	9.75179e-15	3.86618e-14	5.13042e-11	Guanine nucleotide-binding protein subunit beta 1 CDS	similar to sp|P39717.4|Guanine nucleotide-binding protein subunit beta 2, Gbeta mimic kelch protein 2 Saccharomyces cerevisiae S288C	similar to CJJ09_003646	CJJ09_003646	B9J08_001391
SBP28_000902	Chr1	complement(2032042..2034024)	44.8343	0.532413	1.44635	3.3178e-14	1.26761e-13	1.74549e-10	hypothetical protein CDS	similar to ref|XP_024715520.1|hypothetical protein C7M61_000479 Candida pseudohaemulonii, gb|PSK40821.1|hypothetical protein C7M61_000479 Candida pseudohaemulonii	similar to CJJ09_000932	CJJ09_000932	B9J08_003174
SBP28_001118	Chr1	complement(2452808..2458402)	7.27623	0.532398	1.44633	1.26135e-12	4.35431e-12	6.63598e-09	Autophagy-related protein 2 CDS	similar to sp|Q6BTX0.2|Autophagy-related protein 2 Debaryomyces hansenii CBS767	similar to CJJ09_001148	CJJ09_001148	B9J08_002953
SBP28_002438	Chr2	1196006..1198507	66.0964	0.532183	1.44612	6.15353e-15	2.47127e-14	3.23737e-11	Paxillin-like protein 1 CDS	similar to sp|P36166.3|Paxillin-like protein 1 Saccharomyces cerevisiae S288C	similar to CJJ09_002520	CJJ09_002520	B9J08_000555
SBP28_000627	Chr1	complement(1425266..1426603)	194.053	0.532117	1.44605	2.82433e-15	1.16085e-14	1.48588e-11	Calcium/calmodulin-dependent protein kinase II CDS	similar to sp|P22517.2|Calcium/calmodulin-dependent protein kinase II Saccharomyces cerevisiae S288C	similar to CJJ09_000653	CJJ09_000653	B9J08_003453
SBP28_005342	Chr7	complement(572040..574847)	18.7922	0.531926	1.44586	3.20615e-13	1.15452e-12	1.68676e-09	Mitogen-activated protein kinase-binding protein 1CDS	similar to sp|Q6DFF9.1|Mitogen-activated protein kinase-binding protein 1 Xenopus laevis	similar to CJJ09_005580	CJJ09_005580	B9J08_002489
SBP28_004146	Chr4	complement(1088752..1092315)	30.8761	0.531856	1.44579	1.77791e-14	6.92858e-14	9.35359e-11	Structural maintenance of chromosomes protein 3 CDS	similar to sp|O42649.1|Structural maintenance of chromosomes protein 3, Cohesin complex Psm3 subunit Schizosaccharomyces pombe 972h-	similar to CJJ09_004301	CJJ09_004301	B9J08_005053
SBP28_004757	Chr6	128674..129762	6.14034	0.531249	1.44518	3.84309e-05	7.35485e-05	0.202185	hypothetical protein CDS	similar to ref|XP_025341632.1|hypothetical protein CXQ85_004196 Candida haemuloni	similar to CJJ09_004960	CJJ09_004960	B9J08_004453
SBP28_004339	Chr5	complement(110889..112988)	70.7143	0.529674	1.4436	1.03878e-14	4.10904e-14	5.46502e-11	Probable Xaa-Pro aminopeptidase P CDS	similar to sp|Q0CDB3.1|Probable Xaa-Pro aminopeptidase P, AMPP, Aminopeptidase P, Aminoacylproline aminopeptidase, Prolidase Aspergillus terreus NIH2624	similar to CJJ09_004869	CJJ09_004869	B9J08_004854
SBP28_000730	Chr1	1658249..1659415	75.6434	0.529454	1.44338	4.70386e-14	1.7778e-13	2.4747e-10	Glucose-induced degradation protein 8 homolog CDS	similar to sp|Q32L52.1|Glucose-induced degradation protein 8 homolog Bos taurus	similar to CJJ09_000759	CJJ09_000759	B9J08_003346
SBP28_005089	Chr6	complement(939070..940803)	11.994	0.528924	1.44285	4.15565e-10	1.19144e-09	2.18629e-06	MFS-type transporter kojT CDS	similar to sp|Q2U5H8.1|Probable efflux pump kojT, Kojic acid transporter Aspergillus oryzae RIB40	similar to CJJ09_005315	CJJ09_005315	B9J08_004113
SBP28_001910	Chr2	complement(9126..10472)	52.6875	0.528369	1.4423	2.93881e-12	9.89194e-12	1.54611e-08	Phosphatidylinositol transfer protein CSR1 CDS	similar to sp|Q757H2.2|Phosphatidylinositol transfer protein CSR1 Eremothecium gossypii ATCC 10895	similar to CJJ09_001968	CJJ09_001968	B9J08_000007
SBP28_003835	Chr4	complement(402020..403645)	251.57	0.528056	1.44199	2.72338e-15	1.12198e-14	1.43277e-11	Adenylyl cyclase-associated protein CDS	similar to sp|P17555.1|Adenylyl cyclase-associated protein, CAP Saccharomyces cerevisiae S288C	similar to CJJ09_003988	CJJ09_003988	B9J08_005367
SBP28_001545	Chr1	3389363..3390670	141.303	0.527959	1.44189	8.02745e-15	3.20915e-14	4.22324e-11	glycolipid 2-alpha-mannosyltransferase 2 CDS	similar to sp|P46592.4|Glycolipid 2-alpha-mannosyltransferase 2, Alpha-1,2-mannosyltransferase 2 Candida albicans SC5314	similar to CJJ09_001574	CJJ09_001574	B9J08_001908
SBP28_002205	Chr2	complement(628770..630531)	34.445	0.527732	1.44166	2.49585e-13	9.06813e-13	1.31306e-09	Sorting nexin-41 CDS	similar to sp|Q6BHN9.2|Sorting nexin-41 Debaryomyces hansenii CBS767	similar to CJJ09_002285	CJJ09_002285	B9J08_000314
SBP28_001010	Chr1	2242468..2243937	77.5206	0.527577	1.44151	2.58184e-14	9.96556e-14	1.35831e-10	Bacterial low temperature requirement A protein (LtrA) family protein CDS	similar to ref|XP_025341886.1|hypothetical protein CXQ85_004462 Candida haemuloni	similar to CJJ09_001041	CJJ09_001041	B9J08_003063
SBP28_003823	Chr4	complement(380943..382649)	24.8765	0.526881	1.44081	1.66246e-12	5.69415e-12	8.74622e-09	Putative lipase ATG15 CDS	similar to sp|A5DC90.2|Putative lipase ATG15, Autophagy-related protein 15 Meyerozyma guilliermondii ATCC 6260	similar to CJJ09_003976	CJJ09_003976	B9J08_005379
SBP28_003854	Chr4	complement(449234..452008)	172.221	0.526655	1.44059	2.82435e-15	1.16085e-14	1.48589e-11	Protein BOI2 CDS	similar to sp|P39969.1|Protein BOI2, Protein BEB1 Saccharomyces cerevisiae S288C	similar to CJJ09_004008	CJJ09_004008	B9J08_005346
SBP28_000095	Chr1	243961..245201	29.3446	0.526314	1.44025	2.58001e-08	6.46971e-08	0.000135734	Transcriptional regulator STP3 CDS	similar to sp|Q5ANI6.1|Transcriptional regulator STP3 Candida albicans SC5314	similar to B9J08_003955	B9J08_003955	B9J08_003955
SBP28_005113	Chr7	complement(43928..44332)	6.49725	0.525862	1.43979	0.0151269	0.0216551	1	uncharacterized protein CJI97_001798 CDS		similar to CJJ09_005342	CJJ09_005342	B9J08_002255
SBP28_005237	Chr7	330376..331227	64.5206	0.524907	1.43884	5.26773e-13	1.86875e-12	2.77135e-09	Uncharacterized protein YOR352W CDS	similar to sp|Q08816.1|Uncharacterized protein YOR352W Saccharomyces cerevisiae S288C	similar to CJJ09_005472	CJJ09_005472	B9J08_002383
SBP28_005179	Chr7	complement(206868..208808)	93.919	0.523701	1.43764	1.34134e-14	5.27808e-14	7.05679e-11	Endopolyphosphatase CDS	similar to sp|Q6BKG0.3|Endopolyphosphatase Debaryomyces hansenii CBS767	similar to CJJ09_005418	CJJ09_005418	B9J08_002325
SBP28_003930	Chr4	complement(620280..623465)	97.1	0.52339	1.43733	6.31854e-15	2.53561e-14	3.32419e-11	A-factor-processing enzyme CDS	similar to sp|Q06010.2|A-factor-processing enzyme, Insulin-degrading enzyme homolog Saccharomyces cerevisiae S288C	similar to CJJ09_004087	CJJ09_004087	B9J08_005269
SBP28_001914	Chr2	20007..23648	19.1096	0.522662	1.4366	2.34114e-13	8.51191e-13	1.23167e-09	Autophagy-related protein 11 CDS	similar to sp|Q6BRA6.2|Autophagy-related protein 11 Debaryomyces hansenii CBS767	similar to CJJ09_001972	CJJ09_001972	B9J08_000011
SBP28_003443	Chr3	1134219..1135535	182.223	0.522089	1.43603	1.02399e-14	4.05357e-14	5.38719e-11	Chromatin structure-remodeling complex subunit RSC7 CDS	similar to sp|P32832.1|Chromatin structure-remodeling complex subunit RSC7, Nuclear protein localization protein 6, Remodel the structure of chromatin complex subunit 7 Saccharomyces cerevisiae S288C	similar to CJJ09_003542	CJJ09_003542	B9J08_001288
SBP28_003895	Chr4	550777..552084	294.108	0.521322	1.43527	6.41923e-15	2.57405e-14	3.37716e-11	Dolichyl-diphosphooligosaccharide--protein glycosyltransferase subunit WBP1 CDS	similar to sp|P33767.1|Dolichyl-diphosphooligosaccharide--protein glycosyltransferase subunit WBP1, Oligosaccharyl transferase subunit WBP1, Oligosaccharyl transferase subunit beta Saccharomyces cerevisiae S288C	similar to CJJ09_004052	CJJ09_004052	B9J08_005304
SBP28_000185	Chr1	complement(440792..443707)	58.2862	0.52123	1.43518	2.03458e-14	7.88213e-14	1.07039e-10	GPI ethanolamine phosphate transferase 1 CDS	similar to sp|Q6BWE3.2|GPI ethanolamine phosphate transferase 1 Debaryomyces hansenii CBS767	similar to CJJ09_000210	CJJ09_000210	B9J08_004046
SBP28_000696	Chr1	complement(1586013..1588802)	45.8007	0.520122	1.43408	4.34172e-14	1.64685e-13	2.28418e-10	Vacuolar protein sorting-associated protein 16 homolog CDS	similar to sp|Q55C58.2|Vacuolar protein sorting-associated protein 16 homolog Dictyostelium discoideum	similar to CJJ09_000725	CJJ09_000725	B9J08_003380
SBP28_003149	Chr3	complement(488182..489084)	26.4244	0.519861	1.43382	5.63817e-09	1.48908e-08	2.96624e-05	hypothetical protein CDS	similar to ref|XP_025343861.1|hypothetical protein CXQ85_002646 Candida haemuloni	similar to CJJ09_003246	CJJ09_003246	B9J08_002161
SBP28_003114	Chr3	complement(405529..407196)	227.403	0.518552	1.43252	9.01364e-15	3.58976e-14	4.74208e-11	Guanosine-diphosphatase CDS	similar to sp|Q8TGH6.1|Guanosine-diphosphatase, GDPase Candida albicans SC5314	similar to CJJ09_003211	CJJ09_003211	B9J08_002126
SBP28_000839	Chr1	1884289..1887009	38.345	0.518399	1.43236	9.07219e-14	3.37545e-13	4.77288e-10	Inner centromere protein-related protein SLI15 CDS	similar to sp|P38283.1|Inner centromere protein-related protein SLI15, INCENP-related protein SLI15 Saccharomyces cerevisiae S288C	similar to CJJ09_000869	CJJ09_000869	B9J08_003235
SBP28_003020	Chr3	complement(196922..197401)	566.178	0.51753	1.4315	1.46554e-14	5.74101e-14	7.71018e-11	Uncharacterized mitochondrial outer membrane protein YPR098C CDS	similar to sp|Q06089.2|Uncharacterized mitochondrial outer membrane protein YPR098C Saccharomyces cerevisiae S288C	similar to CJJ09_003117	CJJ09_003117	B9J08_002029
SBP28_002519	Chr2	complement(1372705..1373670)	78.5272	0.51726	1.43123	2.95274e-13	1.06766e-12	1.55344e-09	NADPH-dependent conjugated polyketone reductase C2CDS	similar to sp|Q76L36.1|NADPH-dependent conjugated polyketone reductase C2, CPR, 2-dehydropantolactone reductase	similar to CJJ09_002601	CJJ09_002601	B9J08_000640
SBP28_003278	Chr3	771639..773655	46.8064	0.517212	1.43119	1.39641e-13	5.14102e-13	7.34652e-10	hypothetical protein A9F13_11g01474 CDS	similar to ref|XP_025343985.1|hypothetical protein CXQ85_002771 Candida haemuloni	similar to CJJ09_003376	CJJ09_003376	B9J08_001119
SBP28_002227	Chr2	680362..681132	270.024	0.517211	1.43119	2.23387e-14	8.64147e-14	1.17524e-10	Translocation protein SEC66 CDS	similar to sp|P33754.1|Translocation protein SEC66, Protein HSS1, Sec62/63 complex 31.5 kDa subunit Saccharomyces cerevisiae S288C	similar to CJJ09_002307	CJJ09_002307	B9J08_000337
SBP28_005140	Chr7	complement(114536..115636)	96.3466	0.517041	1.43102	1.0024e-13	3.71905e-13	5.27361e-10	hypothetical protein CDS	similar to ref|XP_025343586.1|hypothetical protein CXQ85_005220 Candida haemuloni	similar to CJJ09_005377	CJJ09_005377	B9J08_002286
SBP28_001125	Chr1	complement(2466538..2468979)	48.3838	0.516651	1.43063	7.78282e-14	2.90593e-13	4.09454e-10	SWR1-complex protein 3 CDS	similar to sp|Q758T8.2|SWR1-complex protein 3 Eremothecium gossypii ATCC 10895	similar to CJJ09_001155	CJJ09_001155	B9J08_002946
SBP28_000731	Chr1	complement(1659452..1660147)	389.614	0.515243	1.42924	1.91317e-14	7.43369e-14	1.00652e-10	hypothetical protein CDS	similar to ref|XP_025340492.1|hypothetical protein CXQ85_003398 Candida haemuloni	similar to CJJ09_000760	CJJ09_000760	B9J08_003345
SBP28_001747	Chr1	complement(3831814..3832962)	36.4373	0.515149	1.42914	5.35454e-12	1.76949e-11	2.81702e-08	Uncharacterized protein YPR084W CDS	similar to sp|Q06821.1|Uncharacterized protein YPR084W Saccharomyces cerevisiae S288C	similar to CJJ09_001777	CJJ09_001777	B9J08_001699
SBP28_003928	Chr4	617111..618205	101.316	0.513187	1.4272	1.33866e-13	4.93531e-13	7.04269e-10	Histone deacetylase complex subunit CTI6 CDS	similar to sp|Q08923.1|Histone deacetylase complex subunit CTI6, CYC8-TUP1-interacting protein 6, Transcriptional regulatory protein CTI6 Saccharomyces cerevisiae S288C	similar to CJJ09_004085	CJJ09_004085	B9J08_005271
SBP28_003779	Chr4	complement(263381..264799)	194.758	0.512218	1.42624	2.64554e-14	1.01965e-13	1.39182e-10	Low affinity K( ) transporter 1 CDS	similar to sp|P47114.1|Uncharacterized vacuolar membrane protein YJR054W Saccharomyces cerevisiae S288C	similar to CJJ09_003928	CJJ09_003928	B9J08_005424
SBP28_005201	Chr7	247128..251633	81.1499	0.511934	1.42596	2.01856e-14	7.82582e-14	1.06196e-10	Phospholipid-transporting ATPase DNF2 CDS	similar to sp|Q12675.1|Phospholipid-transporting ATPase DNF2, Flippase DNF2 Saccharomyces cerevisiae S288C	similar to B9J08_002346	B9J08_002346	B9J08_002346
SBP28_003747	Chr4	184084..185457	153.058	0.511731	1.42576	4.09082e-14	1.55504e-13	2.15218e-10	Gluconeogenesis factor CDS	similar to sp|P53980.1|Uncharacterized protein YNL011C Saccharomyces cerevisiae S288C	similar to CJJ09_003885	CJJ09_003885	B9J08_005457
SBP28_003544	Chr3	1385012..1386313	21.8928	0.511627	1.42566	8.1823e-10	2.28609e-09	4.30471e-06	UPF0658 Golgi apparatus membrane protein C23H3.04 CDS	similar to sp|O13938.3|UPF0658 Golgi apparatus membrane protein C23H3.04 Schizosaccharomyces pombe 972h-	similar to CJJ09_003645	CJJ09_003645	B9J08_001390
SBP28_002903	Chr2	2260258..2263773	12.3303	0.511533	1.42556	5.04113e-11	1.54644e-10	2.65214e-07	Foie gras liver health 1 family protein CDS	similar to ref|XP_025339881.1|hypothetical protein CXQ85_001233 Candida haemuloni	similar to CJJ09_002995	CJJ09_002995	B9J08_001030
SBP28_002269	Chr2	complement(770413..772716)	750.997	0.510609	1.42465	1.09813e-14	4.33401e-14	5.77724e-11	5-methyltetrahydropteroyltriglutamate- homocysteine methyltransferase CDS	similar to sp|P82610.2|5-methyltetrahydropteroyltriglutamate--homocys teine methyltransferase, Cobalamin-independent methionine synthase, Methionine synthase, vitamin-B12 independent isozyme Candida albicans SC5314	similar to CJJ09_002350	CJJ09_002350	B9J08_000382
SBP28_003484	Chr3	complement(1247339..1249621)	61.7831	0.510581	1.42462	9.84042e-14	3.65353e-13	5.17705e-10	dihydropteroate synthase CDS	similar to sp|P53848.2|Folic acid synthesis protein FOL1	similar to CJJ09_003584	CJJ09_003584	B9J08_001330
SBP28_003008	Chr3	complement(172966..175026)	47.1411	0.510321	1.42437	2.65015e-13	9.61547e-13	1.39424e-09	Maintenance of telomere capping protein 4 CDS	similar to sp|P38335.1|Maintenance of telomere capping protein 4 Saccharomyces cerevisiae S288C	similar to CJJ09_003105	CJJ09_003105	B9J08_002017
SBP28_001549	Chr1	complement(3397674..3398933)	33.4526	0.509023	1.42309	8.99846e-12	2.92228e-11	4.73409e-08	Centromere protein Scm3 CDS	similar to gb|KAF3993082.1|hypothetical protein FT662_00710 Candida haemuloni var. vulneris	similar to CJJ09_001578	CJJ09_001578	B9J08_001904
SBP28_004802	Chr6	239973..242450	74.4904	0.507907	1.42199	7.78818e-14	2.90593e-13	4.09736e-10	Ran-binding protein 9 CDS	similar to sp|O94712.2|Uncharacterized protein C1259.12c Schizosaccharomyces pombe 972h-	similar to CJJ09_005010	CJJ09_005010	B9J08_004405
SBP28_000812	Chr1	complement(1830567..1831166)	328.412	0.507797	1.42188	7.06092e-14	2.64207e-13	3.71475e-10	Synaptobrevin homolog YKT6 CDS	similar to sp|Q6BSL0.1|Synaptobrevin homolog YKT6 Debaryomyces hansenii CBS767	similar to CJJ09_000842	CJJ09_000842	B9J08_003263
SBP28_004903	Chr6	complement(481737..482189)	27.163	0.507696	1.42178	2.31912e-06	4.95972e-06	0.0122009	hypothetical protein CDS	similar to gb|KAF3986057.1|hypothetical protein FT662_04784 Candida haemuloni var. vulneris	similar to CJJ09_005116	CJJ09_005116	B9J08_004302
SBP28_005290	Chr7	445163..446008	45.8447	0.506869	1.42096	1.73515e-11	5.48596e-11	9.12863e-08	Vacuolar membrane protein YOR292C CDS	similar to sp|Q08743.1|Vacuolar membrane protein YOR292C Saccharomyces cerevisiae S288C	similar to CJJ09_005526	CJJ09_005526	B9J08_002437
SBP28_001847	Chr1	4050596..4052634	35.9161	0.506508	1.42061	1.00366e-12	3.48302e-12	5.28026e-09	glutamate decarboxylase CDS	similar to sp|Q04792.1|Glutamate decarboxylase, GAD Saccharomyces cerevisiae S288C	similar to CJJ09_001892	CJJ09_001892	B9J08_001591
SBP28_003685	Chr4	66323..67225	23.0667	0.505901	1.42001	1.51155e-08	3.86594e-08	7.95225e-05	urate oxidase CDS	similar to sp|P78609.1|Uricase, Urate oxidase Cyberlindnera jadinii	similar to CJJ09_003810	CJJ09_003810	B9J08_005520
SBP28_003641	Chr3	complement(1632712..1634853)	1.95076	0.505571	1.41969	0.00347951	0.00539355	1	MFS siderochrome iron transporter 1 CDS	similar to sp|P39980.1|Siderophore iron transporter 1, Ferrioxamine B permease, Siderophore iron transporter ARN3 Saccharomyces cerevisiae S288C	similar to CJJ09_003759	CJJ09_003759	B9J08_001499
SBP28_000241	Chr1	complement(576051..576590)	16.1041	0.505482	1.4196	1.3009e-05	2.60033e-05	0.0684406	hypothetical protein CDS		similar to CJJ09_000263	CJJ09_000263	B9J08_003845
SBP28_005079	Chr6	918907..920247	305.581	0.505366	1.41948	3.89152e-14	1.48142e-13	2.04733e-10	glutamate 5-kinase CDS	similar to sp|P32264.2|Glutamate 5-kinase, GK, Gamma-glutamyl kinase Saccharomyces cerevisiae S288C	similar to CJJ09_005303	CJJ09_005303	B9J08_004124
SBP28_000585	Chr1	1329568..1331019	29.8185	0.503565	1.41771	1.29682e-11	4.15758e-11	6.82259e-08	Probable cysteine protease ATG4 CDS	similar to sp|Q6BYP8.2|Probable cysteine protease ATG4, Autophagy-related protein 4 Debaryomyces hansenii CBS767	similar to CJJ09_000610	CJJ09_000610	B9J08_003496
SBP28_005168	Chr7	183597..184712	59.2546	0.503529	1.41768	1.97468e-12	6.7198e-12	1.03888e-08	hypothetical protein CDS	similar to ref|XP_025343557.1|hypothetical protein CXQ85_005191 Candida haemuloni	similar to CJJ09_005406	CJJ09_005406	B9J08_002314
SBP28_004186	Chr4	complement(1176724..1178400)	52.0897	0.503522	1.41767	7.46728e-13	2.6138e-12	3.92853e-09	Cell division control protein 7 CDS	similar to sp|P06243.2|Cell division control protein 7 Saccharomyces cerevisiae S288C	similar to CJJ09_004343	CJJ09_004343	B9J08_005013
SBP28_000732	Chr1	complement(1660532..1661002)	72.7425	0.502197	1.41637	7.78365e-09	2.03225e-08	4.09498e-05	Late endosomal/lysosomal adaptor and MAPK and MTORactivator family protein CDS	similar to ref|XP_025340491.1|hypothetical protein CXQ85_003397 Candida haemuloni	similar to CJJ09_000761	CJJ09_000761	B9J08_003344
SBP28_003524	Chr3	complement(1336349..1338724)	6.64987	0.50202	1.41619	3.11361e-07	7.13446e-07	0.00163807	Lysine biosynthesis regulatory protein LYS14 CDS	similar to sp|P40971.2|Lysine biosynthesis regulatory protein LYS14 Saccharomyces cerevisiae S288C	similar to CJJ09_003626	CJJ09_003626	B9J08_001371
SBP28_004947	Chr6	581827..582681	62.6327	0.50177	1.41595	6.57183e-12	2.15551e-11	3.45744e-08	hypothetical protein CDS	similar to ref|XP_025341816.1|hypothetical protein CXQ85_004386 Candida haemuloni	similar to CJJ09_005160	CJJ09_005160	B9J08_004257
SBP28_003827	Chr4	389511..391184	138.624	0.501467	1.41565	1.11871e-13	4.13602e-13	5.88556e-10	Uncharacterized transporter YHL008C CDS	similar to sp|P38750.1|Uncharacterized transporter YHL008C Saccharomyces cerevisiae S288C	similar to CJJ09_003980	CJJ09_003980	B9J08_005375
SBP28_000798	Chr1	complement(1798336..1799187)	19.5214	0.501077	1.41527	8.74464e-08	2.08926e-07	0.000460055	WD40 repeat domain-containing protein CDS	similar to gb|KAF3985144.1|hypothetical protein FT662_05322 Candida haemuloni var. vulneris	similar to CJJ09_000828	CJJ09_000828	B9J08_003277
SBP28_000137	Chr1	complement(327397..327942)	69.646	0.500341	1.41455	2.18744e-10	6.4363e-10	1.15081e-06	OPA3-like protein CDS	similar to sp|Q9P7W0.1|OPA3-like protein Schizosaccharomyces pombe 972h-	similar to CJJ09_000158	CJJ09_000158	B9J08_003997
SBP28_004305	Chr5	25713..27689	10.4734	0.498996	1.41323	8.59099e-09	2.23638e-08	4.51972e-05	Probable urea active transporter 2 CDS	similar to sp|Q8TFG0.1|Probable urea active transporter 2 Schizosaccharomyces pombe 972h-	similar to CJJ09_004912	CJJ09_004912	B9J08_004889
SBP28_001382	Chr1	complement(2995224..2996768)	17.6515	0.49895	1.41318	3.7456e-09	1.00079e-08	1.97056e-05	Putative tartrate transporter CDS	similar to sp|O74923.1|Uncharacterized transporter C757.13 Schizosaccharomyces pombe 972h-	similar to CJJ09_001410	CJJ09_001410	B9J08_002685
SBP28_002035	Chr2	280447..283956	21.2227	0.498611	1.41285	2.07986e-12	7.06401e-12	1.09421e-08	Structural maintenance of chromosomes protein 2 CDS	similar to sp|P38989.1|Structural maintenance of chromosomes protein 2, DA-box protein SMC2 Saccharomyces cerevisiae S288C	similar to CJJ09_002109	CJJ09_002109	B9J08_000133
SBP28_001096	Chr1	2403805..2405172	41.7168	0.4986	1.41284	5.78656e-12	1.90388e-11	3.04431e-08	DNA replication regulator SLD2 CDS	similar to sp|Q6BXN9.2|DNA replication regulator SLD2 Debaryomyces hansenii CBS767	similar to CJJ09_001126	CJJ09_001126	B9J08_002979
SBP28_001669	Chr1	complement(3649169..3650746)	60.4984	0.49854	1.41278	9.52389e-13	3.31165e-12	5.01052e-09	DENN domain-containing protein 11 CDS	similar to sp|P36090.1|Uncharacterized protein ANR2, AVL9-related family protein 2 Saccharomyces cerevisiae S288C	similar to CJJ09_001701	CJJ09_001701	B9J08_001778
SBP28_001516	Chr1	complement(3316539..3317438)	95.2067	0.497573	1.41184	1.45045e-12	4.9842e-12	7.63081e-09	Omega-amidase NIT3 CDS	similar to sp|P49954.1|Omega-amidase NIT3, Nitrilase homolog 2 Saccharomyces cerevisiae S288C	similar to CJJ09_001545	CJJ09_001545	B9J08_001937
SBP28_001463	Chr1	complement(3207356..3209347)	128.921	0.497521	1.41179	1.51995e-13	5.5841e-13	7.99643e-10	Protein FMP25, mitochondrial CDS	similar to sp|Q08023.1|Protein FMP25, mitochondrial, Found in mitochondrial proteome protein 25 Saccharomyces cerevisiae S288C	similar to CJJ09_001493	CJJ09_001493	B9J08_002599
SBP28_003480	Chr3	complement(1244511..1244972)	0.0715337	0.497353	1.41162	0.694135	0.73242	1	hypothetical protein CDS		similar to CJJ09_004243	CJJ09_004243_1	No Blast Hit
SBP28_004612	Chr5	complement(722700..723410)	51.9782	0.4961	1.4104	1.72621e-09	4.7177e-09	9.08157e-06	Smr domain-containing protein YPL199C CDS	similar to sp|Q08954.1|Smr domain-containing protein YPL199C Saccharomyces cerevisiae S288C	similar to CJJ09_004595	CJJ09_004595	B9J08_004580
SBP28_003591	Chr3	1492303..1495992	97.2598	0.495822	1.41012	1.28946e-13	4.75724e-13	6.78383e-10	MAP-homologous protein 1 CDS	similar to sp|P43638.1|MAP-homologous protein 1 Saccharomyces cerevisiae S288C	similar to CJJ09_003694	CJJ09_003694	B9J08_001443
SBP28_000792	Chr1	complement(1778385..1779827)	7.77045	0.495272	1.40959	0.000103379	0.000189769	0.543877	hypothetical protein JA9_002680 CDS	similar to ref|XP_024715353.1|hypothetical protein C7M61_000302 Candida pseudohaemulonii, gb|PSK40654.1|hypothetical protein C7M61_000302 Candida pseudohaemulonii	similar to CJJ09_000822	CJJ09_000822	B9J08_003283
SBP28_004876	Chr6	416862..417878	288.129	0.495096	1.40941	1.70887e-13	6.26069e-13	8.99036e-10	Dolichyl-diphosphooligosaccharide--protein glycosyltransferase subunit 3 CDS	similar to sp|P48439.1|Dolichyl-diphosphooligosaccharide--protein glycosyltransferase subunit 3, Oligosaccharyl transferase 34 kDa subunit, Oligosaccharyl transferase subunit OST3	similar to CJJ09_005089	CJJ09_005089	B9J08_004328
SBP28_004442	Chr5	complement(357859..359280)	102.425	0.494625	1.40895	2.42711e-12	8.19579e-12	1.2769e-08	NADH kinase POS5, mitochondrial CDS	similar to sp|Q06892.2|NADH kinase POS5, mitochondrial Saccharomyces cerevisiae S288C	similar to CJJ09_004759	CJJ09_004759	B9J08_004748
SBP28_005053	Chr6	834777..838250	157.766	0.494395	1.40873	1.10754e-13	4.09759e-13	5.82677e-10	Chitin synthase 3 CDS	similar to sp|P30573.1|Chitin synthase 3, Chitin-UDP acetyl-glucosaminyl transferase 3, Class-IV chitin synthase 3 Candida albicans	similar to CJJ09_005271	CJJ09_005271	B9J08_004150
SBP28_002252	Chr2	complement(726465..727274)	942.809	0.492903	1.40727	1.10741e-13	4.09759e-13	5.82609e-10	Carbonic anhydrase CDS	similar to sp|Q5AJ71.1|Carbonic anhydrase, Carbonate dehydratase, Non-classical export protein 103 Candida albicans SC5314	similar to CJJ09_002333	CJJ09_002333	B9J08_000363
SBP28_002833	Chr2	2082607..2083371	317.537	0.492369	1.40675	2.87962e-13	1.04336e-12	1.51497e-09	Mitochondrial import inner membrane translocase subunit TIM21 CDS	similar to sp|Q6BVK1.2|Mitochondrial import inner membrane translocase subunit TIM21 Debaryomyces hansenii CBS767	similar to CJJ09_002917	CJJ09_002917	B9J08_000957
SBP28_005353	Chr7	601941..602966	291.539	0.492145	1.40653	2.31932e-13	8.4384e-13	1.22019e-09	long-chain 3-oxoacyl-CoA reductase CDS	similar to sp|Q6BIG0.1|Very-long-chain 3-oxoacyl-CoA reductase, 3-ketoacyl-CoA reductase, 3-ketoreductase, KAR, Microsomal beta-keto-reductase Debaryomyces hansenii CBS767	similar to CJJ09_005592	CJJ09_005592	B9J08_002501
SBP28_004312	Chr5	42145..43845	5.73927	0.491962	1.40636	2.89956e-05	5.62071e-05	0.152546	Putative amidase C550.07 CDS	similar to sp|O59805.1|Putative amidase C550.07 Schizosaccharomyces pombe 972h-	similar to CJJ09_004903	CJJ09_004903	B9J08_004882
SBP28_000253	Chr1	complement(597833..598795)	13.1653	0.491366	1.40578	7.08474e-06	1.44805e-05	0.0372728	UDP-N-acetylglucosamine transporter YEA4 CDS	similar to sp|Q00974.1|UDP-N-acetylglucosamine transporter YEA4, Golgi UDP-GlcNAc transporter Kluyveromyces lactis NRRL Y-1140	similar to CJJ09_000275	CJJ09_000275	B9J08_003833
SBP28_000761	Chr1	complement(1706306..1708897)	87.6467	0.491324	1.40573	3.52072e-13	1.26089e-12	1.85225e-09	Inclusion body clearance protein IML2 CDS	similar to sp|Q6BXP8.2|Inclusion body clearance protein IML2 Debaryomyces hansenii CBS767	similar to CJJ09_000790	CJJ09_000790	B9J08_003315
SBP28_005338	Chr7	564205..565620	109.249	0.490907	1.40533	6.81086e-13	2.3888e-12	3.58319e-09	Alkylphosphocholine resistance protein LEM3 CDS	similar to sp|P42838.1|Alkylphosphocholine resistance protein LEM3, Brefeldin-A sensitivity protein 3, Ro-sensitive 3 Saccharomyces cerevisiae S288C	similar to B9J08_002485	B9J08_002485	B9J08_002485
SBP28_004494	Chr5	464295..464756	124.575	0.490462	1.40489	1.19602e-11	3.84376e-11	6.29224e-08	Transcriptional regulatory protein SAP30 CDS	similar to ref|XP_025344617.1|hypothetical protein CXQ85_003969 Candida haemuloni	similar to CJJ09_004707	CJJ09_004707	B9J08_004694
SBP28_003904	Chr4	complement(567100..567924)	256.149	0.490062	1.4045	4.46589e-13	1.58858e-12	2.3495e-09	CDP-diacylglycerol-serine O-phosphatidyltransferase CDS	similar to sp|P08456.3|CDP-diacylglycerol--serine O-phosphatidyltransferase, Phosphatidylserine synthase Saccharomyces cerevisiae S288C	similar to CJJ09_004062	CJJ09_004062	B9J08_005295
SBP28_001852	Chr1	4059249..4061675	92.3236	0.490049	1.40449	4.12297e-13	1.47057e-12	2.16909e-09	Conserved oligomeric Golgi complex subunit 3 CDS	similar to sp|P40094.1|Conserved oligomeric Golgi complex subunit 3, COG complex subunit 3, Component of oligomeric Golgi complex 3, Protein SEC34 Saccharomyces cerevisiae S288C	similar to CJJ09_001896	CJJ09_001896	B9J08_001586
SBP28_001153	Chr1	2517623..2518216	336.968	0.489162	1.40363	5.32577e-13	1.88679e-12	2.80189e-09	Pleckstrin homology domain-containing family A member 8 CDS	similar to sp|Q5U3N0.1|Pleckstrin homology domain-containing family A member 8, PH domain-containing family A member 8 Danio rerio	similar to CJJ09_001362	CJJ09_001362	B9J08_002732
SBP28_003724	Chr4	complement(141060..142133)	34.7916	0.488546	1.40303	1.2144e-09	3.35202e-09	6.38895e-06	E3 ubiquitin-protein ligase hrd-1 CDS	similar to sp|A8Y4B2.2|E3 ubiquitin-protein ligase hrd-1, RING-type E3 ubiquitin transferase hrd-1, Suppressor/enhancer of lin-12 Caenorhabditis briggsae	similar to B9J08_005482	B9J08_005482	B9J08_005482
SBP28_004695	Chr5	932943..933218	35.848	0.48854	1.40302	0.000203212	0.000361794	1	hypothetical protein CDS		similar to CJJ09_004502	CJJ09_004502	No Blast Hit
SBP28_002326	Chr2	912054..912905	13.5164	0.488462	1.40295	8.0846e-06	1.6422e-05	0.0425331	Cell wall protein PGA30 CDS	similar to sp|Q5A5U6.1|Cell wall protein PGA30, GPI-anchored protein 30, LDG family protein 6 Candida albicans SC5314	similar to CJJ09_002406	CJJ09_002406	B9J08_000438
SBP28_003671	Chr4	30801..31820	22.0255	0.488348	1.40284	1.1778e-08	3.03895e-08	6.19642e-05	hypothetical protein CDS		similar to SBP28_000004	SBP28_000004
SBP28_000638	Chr1	1449816..1450301	384.745	0.488109	1.40261	6.61714e-13	2.32706e-12	3.48128e-09	peroxiredoxin HYR1 CDS	similar to sp|P40581.1|Glutathione peroxidase-like peroxiredoxin HYR1, Glutathione peroxidase homolog 3, GPx 3, Hydrogen peroxide resistance protein 1, Oxidant receptor peroxidase 1	similar to CJJ09_000664	CJJ09_000664	B9J08_003442
SBP28_000224	Chr1	533233..533934	533.406	0.487893	1.4024	3.00777e-13	1.08606e-12	1.58239e-09	Papain inhibitor CDS	similar to sp|P86242.2|Papain inhibitor, SPI Streptomyces mobaraensis	similar to CJJ09_000246	CJJ09_000246	B9J08_003863
SBP28_004366	Chr5	167173..169764	13.4665	0.487475	1.40199	6.03288e-09	1.59172e-08	3.1739e-05	Autophagy-related protein 9 CDS	similar to sp|A3LZS3.3|Autophagy-related protein 9 Scheffersomyces stipitis CBS 6054	similar to CJJ09_004840	CJJ09_004840	B9J08_004827
SBP28_000754	Chr1	complement(1692239..1695523)	66.7095	0.487006	1.40153	5.90948e-13	2.09077e-12	3.10898e-09	SET domain-containing protein 3 CDS	similar to sp|P36124.1|SET domain-containing protein 3 Saccharomyces cerevisiae S288C	similar to CJJ09_000783	CJJ09_000783	B9J08_003322
SBP28_004576	Chr5	complement(646527..647534)	7.87177	0.486295	1.40084	0.000299877	0.000522402	1	hypothetical protein CDS		similar to SBP28_000024	SBP28_000024
SBP28_003201	Chr3	complement(605469..605909)	38.3994	0.484434	1.39904	3.61481e-07	8.23982e-07	0.00190175	Protein HIT1 CDS	similar to sp|P46973.1|Protein HIT1 Saccharomyces cerevisiae S288C	similar to CJJ09_003299	CJJ09_003299	B9J08_002215
SBP28_003117	Chr3	414438..415976	22.6036	0.484346	1.39895	5.10158e-08	1.2388e-07	0.000268394	putative DNA repair protein CDS	similar to gb|KAF3986926.1|hypothetical protein FT662_04289 Candida haemuloni var. vulneris	similar to CJJ09_003214	CJJ09_003214	B9J08_002129
SBP28_000734	Chr1	1663380..1663997	98.446	0.484344	1.39895	1.72164e-11	5.4498e-11	9.05756e-08	Nuclear protein AMMECR1 CDS	similar to sp|Q9VCF0.1|Uncharacterized protein CG5902 Drosophila melanogaster	similar to CJJ09_000763	CJJ09_000763	B9J08_003342
SBP28_004604	Chr5	706176..707513	326.607	0.484022	1.39864	4.09635e-13	1.46207e-12	2.15509e-09	farnesyl-diphosphate farnesyltransferase CDS	similar to sp|P78589.1|Squalene synthase, SQS, SS, FPP:FPP farnesyltransferase, Farnesyl-diphosphate farnesyltransferase Candida albicans	similar to CJJ09_004601	CJJ09_004601	B9J08_004587
SBP28_001858	Chr1	4079811..4081334	134.752	0.482426	1.39709	1.05598e-12	3.6594e-12	5.55551e-09	homoserine O-acetyltransferase CDS	similar to sp|A0A1D3PCM3.1|Serine O-succinyltransferase, SST Aspergillus nidulans	similar to CJJ09_001904	CJJ09_001904	B9J08_001578
SBP28_002183	Chr2	complement(588850..593226)	70.0251	0.482425	1.39709	6.57176e-13	2.31419e-12	3.4574e-09	Serine/threonine-protein kinase HSL1 CDS	similar to sp|Q5AG71.2|Serine/threonine-protein kinase HSL1 Candida albicans SC5314	similar to CJJ09_002262	CJJ09_002262	B9J08_000290
SBP28_004553	Chr5	590785..592680	107.767	0.481997	1.39668	1.11462e-12	3.8579e-12	5.86402e-09	C2H2 finger domain transcription factor crzA CDS	similar to sp|Q4WJ81.1|C2H2 finger domain transcription factor crzA Aspergillus fumigatus Af293	similar to CJJ09_004651	CJJ09_004651	B9J08_004638
SBP28_002049	Chr2	complement(312218..314482)	51.8502	0.480682	1.3954	3.49109e-12	1.17129e-11	1.83666e-08	zn finger protein CDS	similar to sp|P53191.1|Phosphatidylinositol 3-phosphate-binding protein 2 Saccharomyces cerevisiae S288C	similar to CJJ09_002124	CJJ09_002124	B9J08_000149
SBP28_004076	Chr4	complement(932395..934104)	39.3552	0.480508	1.39523	1.22494e-07	2.89505e-07	0.000644439	Peptide transporter PTR2 CDS	similar to sp|P32901.2|Peptide transporter PTR2, Peptide permease PTR2 Saccharomyces cerevisiae S288C	similar to CJJ09_004230	CJJ09_004230	B9J08_005124
SBP28_001035	Chr1	2293123..2295015	152.24	0.480471	1.3952	8.63836e-13	3.01369e-12	4.54464e-09	Manganese transporter SMF2 CDS	similar to sp|P38778.1|Manganese transporter SMF2 Saccharomyces cerevisiae S288C	similar to CJJ09_001065	CJJ09_001065	B9J08_003040
SBP28_004119	Chr4	complement(1029056..1029559)	141.805	0.479809	1.39456	1.4931e-11	4.74923e-11	7.85522e-08	hypothetical protein CDS	similar to ref|XP_025336916.1|uncharacterized protein CXQ87_003837 Candida duobushaemulonis	similar to CJJ09_004273	CJJ09_004273	B9J08_005080
SBP28_002633	Chr2	complement(1631775..1632896)	168.472	0.479697	1.39445	1.59155e-12	5.45837e-12	8.37314e-09	Homoisocitrate dehydrogenase, mitochondrial CDS	similar to sp|P40495.1|Homoisocitrate dehydrogenase, mitochondrial, HIcDH Saccharomyces cerevisiae S288C	similar to CJJ09_002715	CJJ09_002715	B9J08_000755
SBP28_000249	Chr1	588584..589342	77.6637	0.479375	1.39414	3.08697e-11	9.59842e-11	1.62405e-07	glucosamine-6-phosphate isomerase CDS	similar to sp|Q04802.3|Glucosamine-6-phosphate isomerase, Glucosamine-6-phosphate deaminase, GNPDA, GlcN6P deaminase Candida albicans SC5314	similar to CJJ09_000271	CJJ09_000271	B9J08_003837
SBP28_002719	Chr2	complement(1828163..1829914)	9.71337	0.479208	1.39398	1.69359e-07	3.97057e-07	0.000890996	hypothetical protein CDS	similar to gb|KAF3994187.1|hypothetical protein FT662_00056 Candida haemuloni var. vulneris	similar to CJJ09_002803	CJJ09_002803	B9J08_000842
SBP28_005229	Chr7	complement(315396..316847)	80.5661	0.478514	1.39331	4.38483e-12	1.45727e-11	2.30686e-08	Protein DML1 CDS	similar to sp|Q6BL01.2|Protein DML1 Debaryomyces hansenii CBS767	similar to CJJ09_005464	CJJ09_005464	B9J08_002376
SBP28_004004	Chr4	complement(796601..797497)	10.3228	0.478357	1.39316	6.53207e-05	0.00012247	0.343652	Regulator of G-protein signaling 2 CDS	similar to ref|XP_025342522.1|hypothetical protein CXQ85_000564 Candida haemuloni	similar to CJJ09_004155	CJJ09_004155	B9J08_005198
SBP28_001949	Chr2	complement(100799..101911)	49.4141	0.477514	1.39234	4.77989e-11	1.46972e-10	2.5147e-07	uracil-DNA glycosylase CDS	similar to sp|O74834.1|Uracil-DNA glycosylase, UDG Schizosaccharomyces pombe 972h-	similar to CJJ09_002013	CJJ09_002013	B9J08_000046
SBP28_003309	Chr3	complement(846897..848747)	154.446	0.477436	1.39227	1.20802e-12	4.1757e-12	6.35541e-09	Putative aldehyde dehydrogenase-like protein YHR039C CDS	similar to sp|P38694.1|Putative aldehyde dehydrogenase-like protein YHR039C, Meiotic sister-chromatid recombination protein 7 Saccharomyces cerevisiae S288C	similar to CJJ09_003407	CJJ09_003407	B9J08_001151
SBP28_001278	Chr1	complement(2782543..2783364)	32.34	0.475322	1.39023	7.05087e-09	1.84642e-08	3.70946e-05	Protein ERP6 CDS	similar to sp|P53198.1|Protein ERP6 Saccharomyces cerevisiae S288C	similar to CJJ09_001238	CJJ09_001238	B9J08_002858
SBP28_003315	Chr3	862171..864000	40.7014	0.474922	1.38984	2.10098e-11	6.61872e-11	1.10533e-07	Sporulation protein RMD8 CDS	similar to sp|P43620.1|Sporulation protein RMD8, Required for meiotic nuclear division protein 8 Saccharomyces cerevisiae S288C	similar to CJJ09_003413	CJJ09_003413	B9J08_001157
SBP28_005011	Chr6	723262..724545	0.295705	0.473032	1.38802	0.314579	0.361117	1	hypothetical protein CDS		similar to CJJ09_005226	CJJ09_005226	B9J08_004194
SBP28_004481	Chr5	complement(437578..439956)	132.743	0.472106	1.38713	1.93995e-12	6.61015e-12	1.02061e-08	Post-transcriptional regulator MKT1 CDS	similar to sp|P40850.2|Protein MKT1 Saccharomyces cerevisiae S288C	similar to CJJ09_004721	CJJ09_004721	B9J08_004707
SBP28_000220	Chr1	523256..525568	64.833	0.471858	1.38689	5.2519e-12	1.73666e-11	2.76302e-08	Leucine-rich repeat-containing protein SOG2 CDS	similar to sp|Q08817.1|Leucine-rich repeat-containing protein SOG2 Saccharomyces cerevisiae S288C	similar to CJJ09_000242	CJJ09_000242	B9J08_003868
SBP28_001259	Chr1	2727952..2729268	31.5307	0.471389	1.38644	2.68863e-10	7.83217e-10	1.41449e-06	Solute carrier RCH1 CDS	similar to sp|Q59UQ7.1|Solute carrier RCH1, Regulator of calcium homeostasis 1 Candida albicans SC5314	similar to CJJ09_001257	CJJ09_001257	B9J08_002839
SBP28_003985	Chr4	complement(755638..755985)	0.473226	0.471277	1.38634	0.641689	0.684633	1	hypothetical protein CDS		similar to CJJ09_004138	CJJ09_004138	No Blast Hit
SBP28_000501	Chr1	1154759..1156531	31.4991	0.471215	1.38628	2.33193e-10	6.83088e-10	1.22683e-06	Secreted protein ARB_01864 CDS	similar to sp|P38887.1|Uncharacterized protein YHR202W Saccharomyces cerevisiae S288C	similar to CJJ09_000525	CJJ09_000525	B9J08_003581
SBP28_004564	Chr5	620956..623100	52.3943	0.469821	1.38494	1.14622e-11	3.68784e-11	6.03025e-08	Pumilio domain-containing protein C6G9.14 CDS	similar to sp|Q92359.1|Pumilio domain-containing protein C6G9.14 Schizosaccharomyces pombe 972h-	similar to CJJ09_004640	CJJ09_004640	B9J08_004627
SBP28_004746	Chr6	106257..106856	371.622	0.469789	1.38491	3.59664e-12	1.20522e-11	1.89219e-08	Rho GDP-dissociation inhibitor CDS	similar to sp|Q12434.1|Rho GDP-dissociation inhibitor, Rho GDI Saccharomyces cerevisiae S288C	similar to CJJ09_004947	CJJ09_004947	B9J08_004464
SBP28_000086	Chr1	complement(217574..219871)	27.0596	0.469222	1.38436	6.47267e-11	1.97293e-10	3.40527e-07	putative ubiquitin carboxyl-terminal hydrolase CDS	similar to ref|XP_025342924.1|hypothetical protein CXQ85_004649 Candida haemuloni	similar to CJJ09_000105	CJJ09_000105	B9J08_003946
SBP28_000874	Chr1	complement(1965539..1970083)	174.407	0.468065	1.38325	1.71802e-12	5.8768e-12	9.03852e-09	glycogen debranching enzyme CDS	similar to sp|Q06625.1|Glycogen debranching enzyme, Glycogen debrancher	similar to CJJ09_000904	CJJ09_000904	B9J08_005581
SBP28_005385	Chr7	complement(676447..677151)	46.7323	0.467862	1.38306	3.57324e-07	8.15213e-07	0.00187988	Trafficking protein particle complex subunit BET3 CDS	similar to sp|P36149.1|Trafficking protein particle complex subunit BET3, TRAPP subunit BET3, Transport protein particle 22 kDa subunit Saccharomyces cerevisiae S288C	similar to CJJ09_005629	CJJ09_005629	B9J08_002535
SBP28_005366	Chr7	627405..627992	46.3717	0.467591	1.3828	1.215e-08	3.13186e-08	6.39212e-05	hypothetical protein CDS	similar to ref|XP_025343365.1|hypothetical protein CXQ85_004994 Candida haemuloni	similar to CJJ09_005606	CJJ09_005606	B9J08_002515
SBP28_001952	Chr2	complement(105027..105845)	265.542	0.467339	1.38256	4.78592e-12	1.58556e-11	2.51787e-08	Cell wall synthesis protein KRE9 CDS	similar to sp|O74226.1|Cell wall synthesis protein KRE9 Candida albicans	similar to CJJ09_002016	CJJ09_002016	B9J08_000049
SBP28_002799	Chr2	complement(2000043..2001533)	84.0427	0.466963	1.3822	1.21089e-11	3.88682e-11	6.3705e-08	Protein AFG1 CDS	similar to sp|P32317.1|Protein AFG1 Saccharomyces cerevisiae S288C	similar to CJJ09_002883	CJJ09_002883	B9J08_000924
SBP28_000698	Chr1	1590598..1592172	73.5516	0.466498	1.38175	1.49123e-11	4.74614e-11	7.84537e-08	LisH domain-containing protein C29A3.03c CDS	similar to sp|O59668.1|LisH domain-containing protein C29A3.03c Schizosaccharomyces pombe 972h-	similar to CJJ09_000727	CJJ09_000727	B9J08_003378
SBP28_003782	Chr4	273049..274662	10.8872	0.466181	1.38145	1.68351e-07	3.95047e-07	0.000885696	Candidapepsin-3 CDS	similar to sp|P0CY28.1|Candidapepsin-3, ACP 3, Aspartate protease 3, Secreted aspartic protease 3 Candida albicans sp|P0CY29.1|Candidapepsin-3	similar to CJJ09_003931	CJJ09_003931	B9J08_005421
SBP28_004355	Chr5	146244..146846	22.7875	0.465836	1.38112	1.65835e-05	3.28239e-05	0.0872459	NAD(P)H:quinone oxidoreductase, type IV CDS	similar to sp|Q12335.1|Protoplast secreted protein 2 Saccharomyces cerevisiae S288C	similar to CJJ09_004852	CJJ09_004852	B9J08_004838
SBP28_002251	Chr2	725648..726319	98.3927	0.465563	1.38086	7.35472e-11	2.2366e-10	3.86932e-07	LOG family protein YJL055W CDS	similar to sp|P47044.1|LOG family protein YJL055W Saccharomyces cerevisiae S288C	similar to CJJ09_002332	CJJ09_002332	B9J08_000362
SBP28_002482	Chr2	1293497..1295359	190.722	0.464897	1.38022	3.77032e-12	1.26021e-11	1.98356e-08	leukotriene A-4 hydrolase/aminopeptidase CDS	similar to sp|A5DME6.2|Leucine aminopeptidase 2-1, Epoxide hydrolase, Leukotriene A-4 hydrolase homolog 1, LTA-4 hydrolase 1 Meyerozyma guilliermondii ATCC 6260	similar to CJJ09_002564	CJJ09_002564	B9J08_000602
SBP28_001636	Chr1	complement(3571172..3572056)	117.338	0.464761	1.38009	2.25941e-11	7.10506e-11	1.18868e-07	Chitin synthase export chaperone CDS	similar to sp|Q6BUS8.1|Chitin synthase export chaperone Debaryomyces hansenii CBS767	similar to CJJ09_001667	CJJ09_001667	B9J08_001816
SBP28_003021	Chr3	complement(197539..201120)	61.9619	0.464726	1.38006	6.1168e-12	2.01002e-11	3.21805e-08	DNA mismatch repair protein MSH6 CDS	similar to sp|Q03834.1|DNA mismatch repair protein MSH6, MutS protein homolog 6, Postmeiotic segregation protein 3 Saccharomyces cerevisiae S288C	similar to CJJ09_003118	CJJ09_003118	B9J08_002030
SBP28_003023	Chr3	complement(203667..205325)	37.4659	0.46469	1.38002	4.68503e-09	1.24171e-08	2.46479e-05	RNA exonuclease 3 CDS	similar to sp|Q5AL29.2|RNA exonuclease 3 Candida albicans SC5314	similar to CJJ09_003120	CJJ09_003120	B9J08_002033
SBP28_001641	Chr1	3581014..3582990	95.445	0.463843	1.37921	8.28045e-12	2.70077e-11	4.35634e-08	Calcium channel YVC1 CDS	similar to sp|Q5A2J7.2|Calcium channel YVC1, Vacuolar transiant receptor potential (TPR) channel YVC1, Yeast vacuolar conductance protein 1 Candida albicans SC5314	similar to CJJ09_001672	CJJ09_001672	B9J08_001811
SBP28_002798	Chr2	complement(1998210..1999886)	67.6967	0.463413	1.3788	2.11368e-11	6.65475e-11	1.11201e-07	SWR1-complex protein 4 CDS	similar to sp|Q5AAJ7.1|SWR1-complex protein 4 Candida albicans SC5314	similar to CJJ09_002882	CJJ09_002882	B9J08_000923
SBP28_001172	Chr1	2555282..2559505	84.5332	0.462806	1.37822	4.68063e-12	1.55264e-11	2.46248e-08	BTB/POZ domain-containing protein 1 CDS	similar to sp|O74881.1|BTB/POZ domain-containing protein 1 Schizosaccharomyces pombe 972h-	similar to CJJ09_001343	CJJ09_001343	B9J08_002751
SBP28_004670	Chr5	complement(858261..859739)	17.3762	0.462453	1.37788	1.1207e-07	2.65705e-07	0.0005896	Arrestin-related trafficking adapter 10 CDS	similar to sp|C5DL84.1|Arrestin-related trafficking adapter 10 Lachancea thermotolerans CBS 6340	similar to CJJ09_004529	CJJ09_004529	B9J08_004535
SBP28_004468	Chr5	complement(408700..410739)	11.3709	0.462394	1.37783	2.13099e-07	4.95411e-07	0.00112112	Lactation elevated protein 1 homolog B CDS	similar to sp|Q5TYS0.1|Lactation elevated protein 1 homolog B Danio rerio	similar to CJJ09_004733	CJJ09_004733	B9J08_004721
SBP28_000170	Chr1	complement(412112..415777)	41.5448	0.46229	1.37773	1.34604e-11	4.30486e-11	7.0815e-08	hypothetical protein CDS	similar to gb|KAF3985609.1|hypothetical protein FT662_05045 Candida haemuloni var. vulneris	similar to CJJ09_000194	CJJ09_000194	B9J08_004031
SBP28_001640	Chr1	3579311..3580417	29.6507	0.461517	1.37699	5.61157e-07	1.2611e-06	0.00295224	hypothetical protein CDS	similar to ref|XP_025340967.1|hypothetical protein CXQ85_001806 Candida haemuloni	similar to CJJ09_001671	CJJ09_001671	B9J08_001812
SBP28_000152	Chr1	complement(363193..364047)	28.3573	0.460955	1.37645	1.55412e-08	3.96712e-08	8.17623e-05	Zinc transporter ZIP9 CDS	similar to sp|Q9NUM3.2|Zinc transporter ZIP9, Solute carrier family 39 member 9, Zrt- and Irt-like protein 9, ZIP-9 Homo sapiens	similar to CJJ09_000173	CJJ09_000173	B9J08_004012
SBP28_005036	Chr6	790050..791417	40.7294	0.460181	1.37571	2.146e-10	6.32499e-10	1.12901e-06	Septation initiation family protein CDS	similar to ref|XP_025341903.1|hypothetical protein CXQ85_004479 Candida haemuloni	similar to CJJ09_005252	CJJ09_005252	B9J08_004168
SBP28_000476	Chr1	1094135..1096339	93.2922	0.460175	1.37571	1.07288e-11	3.46283e-11	5.64441e-08	hypopthetical protein CDS	similar to gb|PYD07607.1|hypothetical protein DND62_30315, partial Pseudomonas syringae	similar to CJJ09_000499	CJJ09_000499	B9J08_003606
SBP28_002620	Chr2	1605075..1607303	32.7338	0.459998	1.37554	9.03292e-11	2.73273e-10	4.75222e-07	Uncharacterized pyrophosphatase/phosphodiesterase C725.05c CDS	similar to sp|O94323.1|Uncharacterized pyrophosphatase/phosphodiesterase C725.05c Schizosaccharomyces pombe 972h-	similar to CJJ09_002702	CJJ09_002702	B9J08_000742
SBP28_000618	Chr1	complement(1396343..1398145)	135.146	0.459676	1.37523	9.24137e-12	2.99931e-11	4.86188e-08	peroxisomal targeting signal receptor CDS	similar to sp|O74711.2|Peroxisomal targeting signal receptor, PTS1 receptor, PTS1R, Peroxin-5 Candida albicans SC5314	similar to CJJ09_000644	CJJ09_000644	B9J08_003462
SBP28_000451	Chr1	1026584..1028098	4733.32	0.459425	1.37499	3.40273e-07	7.77324e-07	0.00179018	pyruvate kinase CDS	similar to sp|Q6BS75.1|Pyruvate kinase, PK Debaryomyces hansenii CBS767	similar to CJJ09_000473	CJJ09_000473	B9J08_003632
SBP28_000368	Chr1	complement(866248..867330)	102.754	0.459197	1.37478	3.32484e-11	1.03258e-10	1.7492e-07	GCR1-dependent translation factor 1 CDS	similar to sp|P38301.1|GCR1-dependent translation factor 1 Saccharomyces cerevisiae S288C	similar to CJJ09_000390	CJJ09_000390	B9J08_003716
SBP28_004946	Chr6	581059..581754	54.3864	0.45863	1.37424	2.82304e-08	7.05558e-08	0.00014852	Probable kinetochore protein SPC25 CDS	similar to sp|Q6BNN6.2|Probable kinetochore protein SPC25 Debaryomyces hansenii CBS767	similar to CJJ09_005159	CJJ09_005159	B9J08_004258
SBP28_003465	Chr3	complement(1207868..1210099)	153.745	0.45774	1.37339	8.19871e-12	2.67743e-11	4.31334e-08	hypothetical protein CDS	similar to ref|XP_025344172.1|hypothetical protein CXQ85_002962 Candida haemuloni	similar to CJJ09_003566	CJJ09_003566	B9J08_001314
SBP28_002618	Chr2	1601964..1603331	276.388	0.457657	1.37331	7.68535e-12	2.51134e-11	4.04326e-08	NADP-specific glutamate dehydrogenase CDS	similar to sp|P29507.1|NADP-specific glutamate dehydrogenase, NADP-GDH, NADP-dependent glutamate dehydrogenase Schwanniomyces occidentalis	similar to CJJ09_002700	CJJ09_002700	B9J08_000740
SBP28_001437	Chr1	complement(3149183..3149668)	16.8452	0.457019	1.3727	0.000328443	0.00056915	1	hypothetical protein CDS	similar to ref|XP_025338496.1|uncharacterized protein CXQ87_000446 Candida duobushaemulonis, gb|PVH17556.1|hypothetical protein CXQ87_000446 Candida duobushaemulonis	similar to CJJ09_001467	CJJ09_001467	B9J08_002626
SBP28_003944	Chr4	complement(658182..659714)	153.056	0.455947	1.37168	1.41115e-11	4.49942e-11	7.42404e-08	Protein PLM2 CDS	similar to sp|Q04383.1|Protein PLM2, Plasmid maintenance protein 2 Saccharomyces cerevisiae S288C	similar to CJJ09_004101	CJJ09_004101	B9J08_005255
SBP28_002095	Chr2	422825..423988	131.42	0.455841	1.37158	2.54349e-11	7.96505e-11	1.33813e-07	Antiviral protein SKI8 CDS	similar to sp|Q02793.1|Antiviral protein SKI8, Superkiller protein 8 Saccharomyces cerevisiae S288C	similar to CJJ09_002173	CJJ09_002173	B9J08_000198
SBP28_003991	Chr4	765971..770599	49.9425	0.455824	1.37157	1.4526e-11	4.62598e-11	7.64212e-08	Mediator of RNA polymerase II transcription subunit 12 CDS	similar to sp|A3GF47.2|Mediator of RNA polymerase II transcription subunit 12, Mediator complex subunit 12 Scheffersomyces stipitis CBS 6054	similar to CJJ09_004142	CJJ09_004142	B9J08_005212
SBP28_000415	Chr1	complement(955236..955859)	506.542	0.45377	1.36961	1.32081e-11	4.22933e-11	6.9488e-08	GTP-binding protein ypt1 CDS	similar to sp|P33723.1|GTP-binding protein ypt1 Neurospora crassa OR74A	similar to CJJ09_000437	CJJ09_000437	B9J08_003667
SBP28_000158	Chr1	complement(375773..376603)	42.7348	0.453307	1.36918	2.13772e-08	5.39663e-08	0.000112466	putative glutamyl-tRNA(Gln) amidotransferase subunit CDS	similar to gb|QWU89756.1|hypothetical protein CA3LBN_004104 Candida haemuloni	similar to CJJ09_000179	CJJ09_000179	B9J08_004018
SBP28_000772	Chr1	1732145..1735042	44.0215	0.452598	1.3685	4.79251e-11	1.47274e-10	2.52134e-07	Golgin IMH1 CDS	similar to sp|Q75AF5.2|Golgin IMH1 Eremothecium gossypii ATCC 10895	similar to CJJ09_000801	CJJ09_000801	B9J08_003304
SBP28_000774	Chr1	complement(1736004..1737455)	171.067	0.452443	1.36836	1.89437e-11	5.97856e-11	9.96626e-08	Protein SAN1 CDS	similar to sp|P22470.1|Protein SAN1 Saccharomyces cerevisiae S288C	similar to CJJ09_000803	CJJ09_000803	B9J08_003302
SBP28_000846	Chr1	complement(1903814..1905721)	152.118	0.452145	1.36807	1.67936e-11	5.32878e-11	8.83513e-08	Mannosyl-oligosaccharide 1,2-alpha-mannosidase CDS	similar to sp|Q8J0Q0.2|Mannosyl-oligosaccharide 1,2-alpha-mannosidase, Man(9)-alpha-mannosidase Candida albicans	similar to CJJ09_000876	CJJ09_000876	B9J08_003228
SBP28_001860	Chr1	complement(4088286..4088778)	27.6405	0.451263	1.36724	6.76738e-06	1.3848e-05	0.0356032	Uncharacterized protein C11E3.10 CDS	similar to gb|QWU85821.1|hypothetical protein CA3LBN_000039 Candida haemuloni	similar to CJJ09_001908	CJJ09_001908	B9J08_001575
SBP28_002988	Chr3	complement(132797..134149)	29.6608	0.450456	1.36647	1.74724e-09	4.77024e-09	9.19225e-06	Probable mannosyltransferase KTR4 CDS	similar to sp|P38131.1|Probable mannosyltransferase KTR4 Saccharomyces cerevisiae S288C	similar to CJJ09_003084	CJJ09_003084	B9J08_001997
SBP28_000409	Chr1	complement(947608..948441)	416.505	0.450433	1.36645	1.72471e-11	5.45622e-11	9.0737e-08	Dolichyl-diphosphooligosaccharide--protein glycosyltransferase subunit SWP1 CDS	similar to sp|Q02795.1|Dolichyl-diphosphooligosaccharide--protein glycosyltransferase subunit SWP1, Oligosaccharyl transferase subunit SWP1, Oligosaccharyl transferase subunit delta Saccharomyces cerevisiae S288C	similar to CJJ09_000431	CJJ09_000431	B9J08_003673
SBP28_000124	Chr1	300257..300964	33.5546	0.449257	1.36534	3.60546e-08	8.90114e-08	0.000189683	hypothetical protein FOB63_000590 CDS	similar to ref|XP_025342961.1|hypothetical protein CXQ85_004689 Candida haemuloni	similar to CJJ09_000145	CJJ09_000145	B9J08_003984
SBP28_004764	Chr6	complement(151314..153308)	24.3422	0.449256	1.36534	2.10653e-08	5.32042e-08	0.000110824	ABC transporter F family member 3 CDS	similar to sp|Q8H0V6.1|ABC transporter F family member 3, ABC transporter ABCF.3, AtABCF3, GCN20-type ATP-binding cassette protein GCN3 Arabidopsis thaliana	similar to CJJ09_004969	CJJ09_004969	B9J08_004446
SBP28_004678	Chr5	complement(882375..882998)	116.423	0.448623	1.36474	2.58499e-10	7.54698e-10	1.35997e-06	Very-long-chain (3R)-3-hydroxyacyl-CoA dehydratasePASTICCINO 2 CDS	similar to sp|Q8VZB2.1|Very-long-chain (3R)-3-hydroxyacyl-CoA dehydratase PASTICCINO 2	similar to CJJ09_004522	CJJ09_004522	B9J08_004543
SBP28_004145	Chr4	complement(1086836..1088569)	248.489	0.448194	1.36433	1.87383e-11	5.91729e-11	9.8582e-08	Delta 8-(E)-sphingolipid desaturase CDS	similar to sp|Q5AEK8.2|Delta 8-(E)-sphingolipid desaturase Candida albicans SC5314	similar to CJJ09_004300	CJJ09_004300	B9J08_005054
SBP28_004515	Chr5	506126..508222	47.2761	0.448186	1.36432	1.22206e-10	3.65713e-10	6.42924e-07	Protein YSC84 CDS	similar to sp|P32793.2|Protein YSC84, LAS seventeen-binding protein 4, LAS17-binding protein 4 Saccharomyces cerevisiae S288C	similar to CJJ09_004687	CJJ09_004687	B9J08_004674
SBP28_001564	Chr1	complement(3435834..3436682)	41.3925	0.447192	1.36338	5.71536e-07	1.28224e-06	0.00300685	Mitochondrial carnitine carrier CDS	similar to sp|Q12289.1|Mitochondrial carnitine carrier Saccharomyces cerevisiae S288C	similar to CJJ09_001593	CJJ09_001593	B9J08_001889
SBP28_002048	Chr2	complement(309801..312032)	284.337	0.447171	1.36336	1.70946e-11	5.4145e-11	8.99348e-08	Dolichyl-diphosphooligosaccharide--protein glycosyltransferase subunit STT3 CDS	similar to sp|P39007.2|Dolichyl-diphosphooligosaccharide--protein glycosyltransferase subunit STT3, Oligosaccharyl transferase subunit STT3, Staurosporine and temperature sensitivity protein 3 Saccharomyces cerevisiae S288C	similar to CJJ09_002123	CJJ09_002123	B9J08_000148
SBP28_005383	Chr7	complement(670615..671080)	286.05	0.446314	1.36255	8.12208e-11	2.46426e-10	4.27303e-07	AN1-type zinc finger protein TMC1 CDS	similar to sp|Q08422.1|AN1-type zinc finger protein TMC1, Trivalent metalloid-sensitive Cuz1-related protein 1 Saccharomyces cerevisiae S288C	similar to CJJ09_005627	CJJ09_005627	B9J08_002533
SBP28_004335	Chr5	complement(99082..101325)	73.8992	0.446099	1.36235	5.85943e-11	1.7912e-10	3.08265e-07	Patatin-like phospholipase domain-containing protein DEHA2B04136g CDS	similar to sp|Q6BXC8.2|Patatin-like phospholipase domain-containing protein DEHA2B04136g Debaryomyces hansenii CBS767	similar to B9J08_004858	B9J08_004858	B9J08_004858
SBP28_004177	Chr4	complement(1157170..1158786)	209.555	0.445303	1.3616	2.96157e-11	9.21941e-11	1.55808e-07	Kynurenine 3-monooxygenase CDS	similar to sp|Q6BV21.2|Kynurenine 3-monooxygenase, Biosynthesis of nicotinic acid protein 4, Kynurenine 3-hydroxylase Debaryomyces hansenii CBS767	similar to CJJ09_004334	CJJ09_004334	B9J08_005022
SBP28_004426	Chr5	325802..327115	264.922	0.44504	1.36135	2.98061e-11	9.2732e-11	1.5681e-07	glutamate-5-semialdehyde dehydrogenase CDS	similar to sp|P54885.1|Gamma-glutamyl phosphate reductase, GPR, Glutamate-5-semialdehyde dehydrogenase, GSA dehydrogenase, Glutamyl-gamma-semialdehyde dehydrogenase Saccharomyces cerevisiae S288C	similar to CJJ09_004775	CJJ09_004775	B9J08_004764
SBP28_005063	Chr6	complement(863525..865111)	19.6329	0.444855	1.36118	2.01424e-08	5.09957e-08	0.000105969	Monosaccharide-sensing protein 3 CDS	similar to sp|Q9SD00.1|Monosaccharide-sensing protein 3, Sugar transporter MSSP3 Arabidopsis thaliana	similar to CJJ09_005284	CJJ09_005284	B9J08_004140
SBP28_004406	Chr5	complement(266660..268951)	56.93	0.444661	1.36099	1.0037e-10	3.02606e-10	5.28048e-07	Serine/threonine-protein kinase nrc-2 CDS	similar to sp|O42626.1|Serine/threonine-protein kinase nrc-2, Non-repressible conidiation protein 2 Neurospora crassa OR74A	similar to CJJ09_004796	CJJ09_004796	B9J08_004785
SBP28_004315	Chr5	complement(47693..50368)	110.225	0.444607	1.36094	3.55113e-11	1.09897e-10	1.86825e-07	Suppressor of yeast profilin deletion CDS	similar to sp|P25623.3|Suppressor of yeast profilin deletion Saccharomyces cerevisiae S288C	similar to B9J08_004879	B9J08_004879	B9J08_004879
SBP28_002463	Chr2	complement(1247360..1249030)	2.86602	0.444534	1.36087	0.00731656	0.0109322	1	Probable quinate permease CDS	similar to sp|B8NIM7.1|Probable quinate permease, Quinate transporter Aspergillus flavus NRRL3357 sp|Q2U2Y9.1|Probable quinate permease, Quinate transporter Aspergillus oryzae RIB40	similar to CJJ09_002545	CJJ09_002545	B9J08_000582
SBP28_000184	Chr1	complement(439061..440599)	192.665	0.443571	1.35997	3.92299e-11	1.20978e-10	2.06389e-07	Multifunctional tryptophan biosynthesis protein CDS	similar to sp|P00937.2|Multifunctional tryptophan biosynthesis protein	similar to CJJ09_000209	CJJ09_000209	B9J08_004045
SBP28_002040	Chr2	291728..294205	38.8854	0.442704	1.35915	2.16717e-10	6.38381e-10	1.14015e-06	Protein MNN4 CDS	similar to sp|P40355.2|Uncharacterized protein YJR061W Saccharomyces cerevisiae S288C	similar to CJJ09_002115	CJJ09_002115	B9J08_000139
SBP28_005048	Chr6	complement(820155..821543)	18.1754	0.442361	1.35883	5.11445e-07	1.15333e-06	0.00269071	N amino acid transport system protein CDS	similar to sp|P38680.2|N amino acid transport system protein, Methyltryptophan resistance protein Neurospora crassa OR74A	similar to B9J08_004154	B9J08_004154	B9J08_004154
SBP28_005292	Chr7	448071..448814	455.017	0.440633	1.3572	4.74103e-11	1.45863e-10	2.49426e-07	rpsU-divergently transcribed protein CDS	similar to sp|Q05779.1|Ubiquinone biosynthesis protein COQ9, mitochondrial Saccharomyces cerevisiae S288C	similar to CJJ09_005528	CJJ09_005528	B9J08_002439
SBP28_001119	Chr1	complement(2458465..2459745)	94.2828	0.44055	1.35712	1.6752e-10	4.97361e-10	8.81324e-07	Pre-rRNA-processing protein las1 CDS	similar to sp|O42936.1|Pre-rRNA-processing protein las1 Schizosaccharomyces pombe 972h-	similar to CJJ09_001149	CJJ09_001149	B9J08_002952
SBP28_001164	Chr1	2540960..2541814	73.9205	0.440526	1.3571	7.95081e-10	2.22614e-09	4.18292e-06	DASH complex subunit DAM1 CDS	similar to sp|Q5APC8.1|DASH complex subunit DAM1, Outer kinetochore protein DAM1 Candida albicans SC5314	similar to CJJ09_001351	CJJ09_001351	B9J08_002743
SBP28_004060	Chr4	complement(905383..905886)	100.665	0.440273	1.35686	1.64533e-09	4.50367e-09	8.65606e-06	8-oxo-dGTP diphosphatase CDS	similar to sp|P59659.1|8-oxo-dGTP diphosphatase, 8-oxo-dGTPase, 7,8-dihydro-8-oxoguanine-triphosphatase, Mutator protein MutT	similar to CJJ09_004213	CJJ09_004213	B9J08_005140
SBP28_001937	Chr2	74781..76343	45.5419	0.440171	1.35677	5.80163e-10	1.6463e-09	3.05224e-06	Allantoate permease CDS	similar to sp|P15365.1|Allantoate permease Saccharomyces cerevisiae S288C	similar to B9J08_000033	B9J08_000033	B9J08_000033
SBP28_005250	Chr7	complement(353858..355729)	34.9306	0.440136	1.35673	7.40625e-10	2.08247e-09	3.89643e-06	hypothetical protein MGI_02340 CDS	similar to gb|QWU90298.1|hypothetical protein CA3LBN_004659 Candida haemuloni	similar to CJJ09_005485	CJJ09_005485	B9J08_002397
SBP28_000369	Chr1	868617..869909	72.5817	0.439071	1.35573	3.20589e-10	9.26205e-10	1.68662e-06	hypothetical protein CDS	similar to gb|KAF3992350.1|hypothetical protein FT662_01222 Candida haemuloni var. vulneris	similar to CJJ09_000391	CJJ09_000391	B9J08_003715
SBP28_000808	Chr1	1822307..1823416	3.42573	0.438086	1.35481	0.0219987	0.0308462	1	Probable D-xylulose reductase A CDS	similar to sp|A1CFY8.2|Probable D-xylulose reductase A, Xylitol dehydrogenase A Aspergillus clavatus NRRL 1	similar to CJJ09_000838	CJJ09_000838	B9J08_003267
SBP28_000288	Chr1	complement(679921..681678)	82.4638	0.438044	1.35477	1.55949e-10	4.63531e-10	8.20449e-07	DNA-binding protein RAP1 CDS	similar to sp|P11938.2|DNA-binding protein RAP1, Repressor/activator site-binding protein, SBF-E, TUF Saccharomyces cerevisiae S288C	similar to CJJ09_000310	CJJ09_000310	B9J08_003798
SBP28_005007	Chr6	715533..717428	72.2325	0.437912	1.35464	1.73059e-10	5.13226e-10	9.10463e-07	RQC trigger complex subunit CUE3 CDS	similar to sp|P53137.1|CUE domain-containing protein 3, Coupling of ubiquitin conjugation to ER degradation protein 3 Saccharomyces cerevisiae S288C	similar to CJJ09_005222	CJJ09_005222	B9J08_004198
SBP28_003542	Chr3	complement(1380547..1381860)	127.116	0.437542	1.35429	1.32844e-10	3.96423e-10	6.98893e-07	Prephenate dehydrogenase [NADP( )] CDS	similar to sp|P20049.2|Prephenate dehydrogenase NADP( ) , PRDH Saccharomyces cerevisiae S288C	similar to CJJ09_003643	CJJ09_003643	B9J08_001388
SBP28_001829	Chr1	4003356..4004360	2.33687	0.435927	1.35278	0.0309919	0.0425269	1	5'/3'-nucleotidase SurE CDS	similar to sp|P30887.2|Acid phosphatase Yarrowia lipolytica CLIB122	similar to CJJ09_001865	CJJ09_001865	B9J08_001614
SBP28_002483	Chr2	1295484..1296073	125.716	0.434956	1.35187	8.24186e-10	2.30151e-09	4.33604e-06	Prenylated Rab acceptor 1 CDS	similar to sp|P53633.2|Prenylated Rab acceptor 1 Saccharomyces cerevisiae S288C	similar to CJJ09_002565	CJJ09_002565	B9J08_000603
SBP28_000385	Chr1	complement(906178..907440)	1.87445	0.434691	1.35162	0.035758	0.0485729	1	hypothetical protein CDS	similar to ref|XP_025343643.1|hypothetical protein CXQ85_005385 Candida haemuloni	similar to CJJ09_000407	CJJ09_000407	B9J08_003698
SBP28_000332	Chr1	complement(789039..790019)	22.5887	0.434429	1.35138	5.40637e-07	1.21707e-06	0.00284429	Altered inheritance of mitochondria protein 6 CDS	similar to sp|Q6FWH9.1|Altered inheritance of mitochondria protein 6 Candida glabrata CBS 138	similar to CJJ09_000354	CJJ09_000354	B9J08_003753
SBP28_004896	Chr6	complement(463157..466096)	681.747	0.432152	1.34924	6.0015e-11	1.83356e-10	3.15739e-07	6-phosphofructokinase CDS	similar to sp|O94201.1|ATP-dependent 6-phosphofructokinase subunit alpha, ATP-dependent 6-phosphofructokinase 1, ATP-PFK 1, Phosphofructokinase 1, Phosphohexokinase 1 Candida albicans	similar to CJJ09_005109	CJJ09_005109	B9J08_004309
SBP28_004574	Chr5	complement(641535..643589)	8.34221	0.432004	1.34911	3.11127e-06	6.56837e-06	0.0163684	SPS-sensor component PTR3 CDS	similar to sp|P43606.1|SPS-sensor component PTR3, Peptide transport protein 3 Saccharomyces cerevisiae S288C	similar to CJJ09_004630	CJJ09_004630	B9J08_004617
SBP28_000967	Chr1	2157226..2160675	32.1984	0.43179	1.34891	4.41967e-10	1.26438e-09	2.32519e-06	Retrovirus-related Pol polyprotein from type-1 retrotransposable element R2 CDS	similar to sp|P14381.1|Transposon TX1 uncharacterized 149 kDa protein, ORF 2 Xenopus laevis	similar to B9J08_003706	B9J08_003706	B9J08_004248
SBP28_004950	Chr6	586419..590285	3.19112	0.431668	1.34879	4.93305e-05	9.37262e-05	0.259528	hypothetical protein CDS	similar to gb|KAF3985410.1|hypothetical protein FT663_05309 Candida haemuloni var. vulneris	similar to CJJ09_005163	CJJ09_005163	B9J08_004254
SBP28_004005	Chr4	complement(801003..801629)	116.636	0.43166	1.34879	1.13891e-09	3.14861e-09	5.9918e-06	Vacuolar import and degradation protein 27 CDS	similar to sp|P40157.1|Vacuolar import and degradation protein 27 Saccharomyces cerevisiae S288C	similar to CJJ09_004156	CJJ09_004156	B9J08_005196
SBP28_000926	Chr1	2078068..2079273	49.8233	0.431409	1.34855	2.01746e-09	5.4852e-09	1.06139e-05	Set1 complex component swd2 CDS	similar to sp|O60137.1|Set1 complex component swd2, Set1C component swd2, COMPASS component swd2, Complex proteins associated with set1 protein swd2 Schizosaccharomyces pombe 972h-	similar to CJJ09_000956	CJJ09_000956	B9J08_003150
SBP28_000740	Chr1	complement(1671453..1671932)	132.277	0.430589	1.34778	1.84271e-09	5.02565e-09	9.69447e-06	hypothetical protein CDS	similar to ref|XP_025340483.1|hypothetical protein CXQ85_003389 Candida haemuloni	similar to CJJ09_000769	CJJ09_000769	B9J08_003336
SBP28_004037	Chr4	complement(861649..863085)	395.337	0.429556	1.34682	1.06483e-10	3.20118e-10	5.60207e-07	protein transporter SEC61 subunit alpha CDS	similar to sp|Q6BN08.1|Protein transport protein SEC61 subunit alpha Debaryomyces hansenii CBS767	similar to CJJ09_004188	CJJ09_004188	B9J08_005165
SBP28_002310	Chr2	complement(865200..866561)	124.684	0.428245	1.3456	3.14544e-10	9.11243e-10	1.65482e-06	G1/S-specific cyclin CLN2 CDS	similar to sp|P43062.1|G1/S-specific cyclin CLN2 Candida albicans	similar to CJJ09_002390	CJJ09_002390	B9J08_000422
SBP28_004627	Chr5	758429..760690	66.6359	0.427936	1.34531	3.81014e-10	1.09536e-09	2.00451e-06	Putative alpha-1,3-mannosyltransferase MNN15 CDS	similar to sp|Q59VL7.2|Putative alpha-1,3-mannosyltransferase MNN15 Candida albicans SC5314	similar to CJJ09_004577	CJJ09_004577	B9J08_004490
SBP28_002663	Chr2	complement(1699207..1699701)	39.9457	0.427757	1.34514	2.45749e-06	5.24557e-06	0.0129288	Desumoylating isopeptidase 1 CDS	similar to sp|Q6ICB0.1|Desumoylating isopeptidase 1, DeSI-1, PPPDE peptidase domain-containing protein 2, Polyubiquitinated substrate transporter, POST Homo sapiens	similar to CJJ09_002745	CJJ09_002745	B9J08_000785
SBP28_002905	Chr2	2264834..2266678	105.982	0.427714	1.3451	2.78273e-10	8.09285e-10	1.464e-06	Arrestin-related trafficking adapter 10 CDS	similar to sp|C5DL84.1|Arrestin-related trafficking adapter 10 Lachancea thermotolerans CBS 6340	similar to CJJ09_002998	CJJ09_002998	B9J08_001032
SBP28_003522	Chr3	1330413..1332938	1.05336	0.426967	1.3444	0.0296123	0.0407721	1	Mycothione reductase CDS	similar to sp|P9WHH2.1|Mycothione reductase, Mycothiol-disulfide reductase, NADPH-dependent mycothione reductase Mycobacterium tuberculosis	similar to CJJ09_003624	CJJ09_003624	B9J08_001369
SBP28_001975	Chr2	150166..150852	108.17	0.426684	1.34414	1.67708e-09	4.58819e-09	8.8231e-06	Protein SYM1 CDS	similar to sp|Q6BMY0.1|Protein SYM1 Debaryomyces hansenii CBS767	similar to CJJ09_002041	CJJ09_002041	B9J08_000072
SBP28_003458	Chr3	complement(1181237..1185493)	30.6865	0.425893	1.3434	5.71885e-10	1.62456e-09	3.00869e-06	Structural maintenance of chromosomes protein 4 CDS	similar to sp|Q12267.1|Structural maintenance of chromosomes protein 4 Saccharomyces cerevisiae S288C	similar to CJJ09_003558	CJJ09_003558	B9J08_001305
SBP28_002671	Chr2	1722006..1723509	36.4201	0.425825	1.34334	4.89694e-09	1.29526e-08	2.57628e-05	Zn(2)-C6 fungal-type transcription factor afumD CDS	similar to sp|G4MNH3.1|L-arabinose-responsive transcription regulator ARA1 Pyricularia oryzae 70-15	similar to CJJ09_002753	CJJ09_002753	B9J08_000793
SBP28_000119	Chr1	complement(289161..290372)	71.2886	0.425311	1.34286	1.32995e-09	3.66135e-09	6.99684e-06	Protein-lysine N-methyltransferase EFM2 CDS	similar to sp|P38347.1|Protein-lysine N-methyltransferase EFM2, Elongation factor methyltransferase 2 Saccharomyces cerevisiae S288C	similar to CJJ09_000139	CJJ09_000139	B9J08_003980
SBP28_001547	Chr1	3393673..3394956	32.422	0.425104	1.34267	1.13475e-08	2.93218e-08	5.96992e-05	hypothetical protein CDS	similar to ref|XP_025341056.1|hypothetical protein CXQ85_001896 Candida haemuloni	similar to CJJ09_001576	CJJ09_001576	B9J08_001906
SBP28_000948	Chr1	complement(2112895..2115309)	132.596	0.42498	1.34255	2.30073e-10	6.7513e-10	1.21041e-06	SWI/SNF complex subunit SWI3 CDS	similar to sp|P32591.1|SWI/SNF complex subunit SWI3, Transcription factor TYE2, Transcription regulatory protein SWI3 Saccharomyces cerevisiae S288C	similar to CJJ09_000978	CJJ09_000978	B9J08_003128
SBP28_000257	Chr1	611032..613491	40.1567	0.424085	1.34172	1.11303e-09	3.0803e-09	5.85564e-06	Serine/threonine-protein kinase RAD53 CDS	similar to sp|P22216.1|Serine/threonine-protein kinase RAD53, CHEK2 homolog, Serine-protein kinase 1 Saccharomyces cerevisiae S288C	similar to CJJ09_000279	CJJ09_000279	B9J08_003829
SBP28_002782	Chr2	1962281..1965049	23.4969	0.423469	1.34115	3.13163e-09	8.43167e-09	1.64755e-05	ATP-dependent DNA helicase MPH1 CDS	similar to sp|Q6BRF0.2|ATP-dependent DNA helicase MPH1, FANCM-like protein 1 Debaryomyces hansenii CBS767	similar to CJJ09_002866	CJJ09_002866	B9J08_000907
SBP28_003210	Chr3	628541..630073	50.8675	0.423318	1.34101	2.00151e-09	5.44465e-09	1.05299e-05	DNA primase large subunit CDS	similar to sp|P20457.1|DNA primase large subunit, DNA polymerase alpha:primase complex p58 subunit, DNA polymerase-primase complex p58 subunit, Pol alpha-primase complex p58 subunit	similar to CJJ09_003308	CJJ09_003308	B9J08_002225
SBP28_004991	Chr6	682821..684857	34.1908	0.423256	1.34095	2.67321e-09	7.21959e-09	1.40638e-05	Myb-like DNA-binding protein BAS1 CDS	similar to sp|P22035.1|Myb-like DNA-binding protein BAS1 Saccharomyces cerevisiae S288C	similar to CJJ09_005205	CJJ09_005205	B9J08_004214
SBP28_000270	Chr1	complement(635936..637036)	142.451	0.423253	1.34095	5.5693e-10	1.58379e-09	2.93001e-06	Serine/threonine-protein phosphatase 2A activator 2 CDS	similar to sp|Q6BU97.2|Serine/threonine-protein phosphatase 2A activator 2, Peptidyl-prolyl cis-trans isomerase PTPA-2, PPIase PTPA-2, Rotamase PTPA-2, Phosphotyrosyl phosphatase activator 2 Debaryomyces hanseni	similar to CJJ09_000292	CJJ09_000292	B9J08_003816
SBP28_001446	Chr1	complement(3168101..3169018)	16.4561	0.423211	1.34091	0.000153216	0.000276809	0.806068	Uncharacterized protein YGL138C CDS	similar to sp|P53122.1|Uncharacterized protein YGL138C Saccharomyces cerevisiae S288C	similar to CJJ09_001476	CJJ09_001476	B9J08_002616
SBP28_000045	Chr1	complement(112362..116852)	31.7562	0.422992	1.34071	6.52328e-10	1.84411e-09	3.4319e-06	Separin CDS	similar to sp|Q03018.2|Separin, Separase Saccharomyces cerevisiae S288C	similar to CJJ09_000054	CJJ09_000054	B9J08_003900
SBP28_001486	Chr1	3253038..3254267	405.653	0.422909	1.34063	2.16879e-10	6.38501e-10	1.141e-06	vacuolar aspartic protease CDS	similar to sp|P10977.3|Vacuolar aspartic protease, ACP, Aspartate protease Candida albicans	similar to CJJ09_001516	CJJ09_001516	B9J08_004629
SBP28_003015	Chr3	185944..188184	123.911	0.422481	1.34023	6.35553e-09	1.67015e-08	3.34365e-05	DNA damage-responsive transcriptional repressor RPH1 CDS	similar to sp|P39956.1|DNA damage-responsive transcriptional repressor RPH1 Saccharomyces cerevisiae S288C	similar to CJJ09_003112	CJJ09_003112	B9J08_002024
SBP28_005099	Chr7	6820..8886	1.77762	0.422248	1.34001	0.013082	0.0189442	1	MFS siderochrome iron transporter 1 CDS	similar to sp|P38731.1|Siderophore iron transporter ARN1, Ferrichrome permease Saccharomyces cerevisiae S288C	similar to B9J08_002241	B9J08_002241	B9J08_002241
SBP28_001465	Chr1	3210821..3211525	40.0497	0.42205	1.33983	2.38697e-06	5.0986e-06	0.0125578	Protein transport protein BOS1 CDS	similar to sp|Q6BVM4.1|Protein transport protein BOS1 Debaryomyces hansenii CBS767	similar to CJJ09_001495	CJJ09_001495	B9J08_002597
SBP28_000871	Chr1	complement(1957089..1958918)	237.327	0.422014	1.3398	2.53579e-10	7.40744e-10	1.33408e-06	Xylulose kinase CDS	similar to sp|P42826.2|Xylulose kinase, Xylulokinase Saccharomyces cerevisiae S288C	similar to CJJ09_000901	CJJ09_000901	B9J08_005578
SBP28_002590	Chr2	1535994..1537553	2.98417	0.421878	1.33967	0.014309	0.0205683	1	hypothetical protein CDS	similar to gb|KAF3987606.1|hypothetical protein FT662_03912 Candida haemuloni var. vulneris	similar to CJJ09_002672	CJJ09_002672	B9J08_000712
SBP28_001455	Chr1	3195663..3196286	9.23482	0.421537	1.33935	0.00156147	0.00251836	1	Ras-related protein SEC4 CDS	similar to sp|C4YL11.1|Ras-related protein SEC4 Candida albicans WO-1 sp|P0CY30.1|Ras-related protein SEC4 Candida albicans sp|P0CY31.1|Ras-related protein SEC4 Candida albicans SC5314	similar to CJJ09_001485	CJJ09_001485	B9J08_002607
SBP28_002215	Chr2	653156..654619	83.2024	0.421492	1.33931	9.58994e-10	2.66381e-09	5.04527e-06	Sphingoid long chain base kinase 4 CDS	similar to sp|Q12246.1|Sphingoid long chain base kinase 4, LCB kinase 4, Sphinganine kinase 4 Saccharomyces cerevisiae S288C	similar to CJJ09_002295	CJJ09_002295	B9J08_000324
SBP28_000246	Chr1	complement(584488..585267)	205.884	0.420939	1.3388	6.68542e-10	1.8859e-09	3.5172e-06	chorismate mutase CDS	similar to sp|P32178.1|Chorismate mutase, CM Saccharomyces cerevisiae S288C	similar to CJJ09_000268	CJJ09_000268	B9J08_003840
SBP28_001254	Chr1	complement(2719137..2719712)	193.192	0.420922	1.33878	1.17726e-09	3.25293e-09	6.19358e-06	Endoplasmic reticulum transmembrane protein 1 CDS	similar to sp|P35723.2|Endoplasmic reticulum transmembrane protein 1 Saccharomyces cerevisiae S288C	similar to CJJ09_001262	CJJ09_001262	B9J08_002835
SBP28_001721	Chr1	complement(3773267..3774946)	75.8976	0.420568	1.33845	9.66329e-10	2.68136e-09	5.08385e-06	Peroxisomal membrane protein PEX28 CDS	similar to sp|P38848.1|Peroxisomal membrane protein PEX28, Peroxin-28 Saccharomyces cerevisiae S288C	similar to CJJ09_001751	CJJ09_001751	B9J08_001727
SBP28_002900	Chr2	complement(2255250..2256356)	32.7425	0.420406	1.3383	2.90571e-07	6.67842e-07	0.00152869	Uncharacterized protein YBL086C CDS	similar to sp|P38177.1|Uncharacterized protein YBL086C Saccharomyces cerevisiae S288C	similar to CJJ09_002992	CJJ09_002992	B9J08_001027
SBP28_000079	Chr1	204290..207442	21.5428	0.419691	1.33764	3.82571e-09	1.02116e-08	2.0127e-05	WD repeat-containing protein 48 homolog CDS	similar to sp|B4QB64.1|WD repeat-containing protein 48 homolog Drosophila simulans	similar to B9J08_003939	B9J08_003939	B9J08_003939
SBP28_001619	Chr1	3532364..3534409	210.996	0.419674	1.33762	3.18892e-10	9.21809e-10	1.67769e-06	Polyamine transporter 4 CDS	similar to sp|Q12256.1|Polyamine transporter 4 Saccharomyces cerevisiae S288C	similar to CJJ09_001649	CJJ09_001649	B9J08_001834
SBP28_004602	Chr5	complement(703110..703796)	44.1679	0.419468	1.33743	2.60916e-07	6.02315e-07	0.00137268	Protein-S-isoprenylcysteine O-methyltransferase CDS	similar to sp|Q9WVM4.1|Protein-S-isoprenylcysteine O-methyltransferase, Farnesyl cysteine carboxyl methyltransferase	similar to CJJ09_004603	CJJ09_004603	B9J08_004589
SBP28_003609	Chr3	1542141..1543517	63.262	0.419004	1.337	2.26459e-09	6.13491e-09	1.1914e-05	G1/S-specific cyclin CCN1 CDS	similar to sp|Q59YH3.2|G1/S-specific cyclin CCN1 Candida albicans SC5314	similar to B9J08_001462	B9J08_001462	B9J08_001462
SBP28_004434	Chr5	341263..343020	55.0489	0.418829	1.33684	1.84515e-09	5.02972e-09	9.70736e-06	Uncharacterized RNA-binding protein C23E6.01c CDS	similar to sp|O60176.2|Uncharacterized RNA-binding protein C23E6.01c Schizosaccharomyces pombe 972h-	similar to CJJ09_004767	CJJ09_004767	B9J08_004756
SBP28_003560	Chr3	1409972..1410697	520.281	0.41831	1.33636	3.91851e-10	1.1259e-09	2.06153e-06	proteasome subunit beta type-6 CDS	similar to sp|P23724.1|Proteasome subunit beta type-6, Multicatalytic endopeptidase complex subunit C5, Proteasome component C5 Saccharomyces cerevisiae S288C	similar to CJJ09_003661	CJJ09_003661	B9J08_001406
SBP28_001710	Chr1	complement(3747607..3749919)	18.5831	0.418103	1.33617	1.74151e-08	4.43041e-08	9.16209e-05	Ubiquitin ligase-binding protein BUL1 CDS	similar to sp|P48524.1|Ubiquitin ligase-binding protein BUL1, Respiration deficiency suppressor 1 Saccharomyces cerevisiae S288C	similar to CJJ09_001740	CJJ09_001740	B9J08_001738
SBP28_004860	Chr6	378562..383487	68.2973	0.417801	1.33589	4.42453e-10	1.26508e-09	2.32775e-06	Probable phospholipid-transporting ATPase DNF3 CDS	similar to sp|Q12674.1|Probable phospholipid-transporting ATPase DNF3, Aminophospholipid translocase, APT, Phospholipid translocase, PLT Saccharomyces cerevisiae S288C	similar to CJJ09_005072	CJJ09_005072	B9J08_004344
SBP28_002131	Chr2	complement(496825..498525)	44.2463	0.416539	1.33472	3.88127e-09	1.03547e-08	2.04194e-05	Membrane-bound O-acyltransferase GUP1 CDS	similar to sp|P53154.1|Glycerol uptake protein 1 Saccharomyces cerevisiae S288C	similar to CJJ09_002209	CJJ09_002209	B9J08_000237
SBP28_004199	Chr4	1202307..1203434	153.205	0.416024	1.33425	9.58127e-10	2.66281e-09	5.04071e-06	Nucleotide exchange factor SIL1 CDS	similar to sp|Q6BTV5.2|Nucleotide exchange factor SIL1 Debaryomyces hansenii CBS767	similar to CJJ09_004356	CJJ09_004356	B9J08_005000
SBP28_001715	Chr1	3759146..3760032	35.8469	0.415695	1.33394	2.24972e-07	5.22089e-07	0.00118358	Rhamnolipids biosynthesis 3-oxoacyl-[acyl-carrier-protein] reductase CDS	similar to sp|Q9RPT1.1|Rhamnolipids biosynthesis 3-oxoacyl-[acyl-carrier-protein reductase, 3-ketoacyl-acyl carrier protein reductase Pseudomonas aeruginosa PAO1	similar to CJJ09_001745	CJJ09_001745	B9J08_001733
SBP28_002254	Chr2	733800..735395	28.9856	0.415592	1.33385	1.65624e-08	4.21755e-08	8.71346e-05	Glucoamylase GLA1 CDS	similar to sp|P26989.2|Glucoamylase GLA1, 1,4-alpha-D-glucan glucohydrolase, Glucan 1,4-alpha-glucosidase Saccharomycopsis fibuligera	similar to CJJ09_002335	CJJ09_002335	B9J08_000365
SBP28_002350	Chr2	983694..984275	248.735	0.413225	1.33166	1.55199e-09	4.25704e-09	8.165e-06	UPF0589 protein C32H8.01c CDS	similar to sp|Q9C0V9.1|UPF0589 protein C32H8.01c Schizosaccharomyces pombe 972h-	similar to CJJ09_002431	CJJ09_002431	B9J08_000463
SBP28_003953	Chr4	complement(676047..677405)	226.154	0.41314	1.33158	7.31343e-10	2.05754e-09	3.8476e-06	1,3-beta-glucanosyltransferase PGA4 CDS	similar to sp|Q5AJY5.1|1,3-beta-glucanosyltransferase PGA4, GPI-anchored protein 4 Candida albicans SC5314	similar to CJJ09_004111	CJJ09_004111	B9J08_005245
SBP28_000984	Chr1	complement(2190046..2191896)	189.946	0.41288	1.33134	6.85482e-10	1.93161e-09	3.60632e-06	Alpha-1,2-mannosyltransferase MNN21 CDS	similar to sp|Q59KJ7.1|Alpha-1,2-mannosyltransferase MNN21 Candida albicans SC5314	similar to CJJ09_001014	CJJ09_001014	B9J08_003092
SBP28_003206	Chr3	complement(621381..621896)	589.366	0.412495	1.33099	7.82711e-10	2.19593e-09	4.11784e-06	Histone H2A.Z-specific chaperone CHZ1 CDS	similar to sp|A3LXX5.1|Histone H2A.Z-specific chaperone CHZ1 Scheffersomyces stipitis CBS 6054	similar to CJJ09_003304	CJJ09_003304	B9J08_002221
SBP28_001977	Chr2	152749..155085	113.887	0.412015	1.33054	9.05109e-10	2.51946e-09	4.76178e-06	Serine/threonine-protein phosphatase 2A 56 kDa regulatory subunit delta isoform CDS	similar to sp|P38903.2|Serine/threonine-protein phosphatase 2A 56 kDa regulatory subunit delta isoform, PP2A, B subunit, B' delta isoform, Protein RTS1, Protein SCS1 Saccharomyces cerevisiae S288C	similar to CJJ09_002043	CJJ09_002043	B9J08_000074
SBP28_004511	Chr5	complement(497271..497909)	88.1605	0.411991	1.33052	1.19796e-08	3.08944e-08	6.30246e-05	Trafficking protein particle complex subunit 6B CDS	similar to sp|Q9D289.1|Trafficking protein particle complex subunit 6B, TRAPP complex subunit 6B Mus musculus	similar to CJJ09_004691	CJJ09_004691	B9J08_004678
SBP28_003970	Chr4	711764..712828	100.97	0.411935	1.33047	2.77133e-09	7.47309e-09	1.458e-05	Pre-mRNA-processing factor CDS	similar to sp|O74970.1|Pre-mRNA-processing factor 39 Schizosaccharomyces pombe 972h-	similar to SBP28_000008	SBP28_000008
SBP28_002074	Chr2	372476..373654	142.566	0.411598	1.33016	1.48233e-09	4.07446e-09	7.79851e-06	26S proteasome regulatory subunit RPN14 CDS	similar to sp|P53196.1|26S proteasome regulatory subunit RPN14, Proteasome non-ATPase subunit 14 Saccharomyces cerevisiae S288C	similar to CJJ09_002152	CJJ09_002152	B9J08_000177
SBP28_002954	Chr3	complement(64608..67640)	37.6537	0.410973	1.32958	2.71919e-09	7.33623e-09	1.43056e-05	Mediator of RNA polymerase II transcription subunit 5 CDS	similar to sp|Q6BH05.2|Mediator of RNA polymerase II transcription subunit 5, Mediator complex subunit 5 Debaryomyces hansenii CBS767	similar to CJJ09_003049	CJJ09_003049	B9J08_001961
SBP28_003556	Chr3	complement(1401652..1403400)	34.4477	0.410699	1.32933	1.10072e-08	2.84983e-08	5.79086e-05	Carboxypeptidase S CDS	similar to sp|P27614.2|Carboxypeptidase S, GLY-X carboxypeptidase, YSCS Saccharomyces cerevisiae S288C	similar to CJJ09_003657	CJJ09_003657	B9J08_001402
SBP28_002788	Chr2	1972619..1973953	44.5863	0.410662	1.3293	1.14559e-08	2.95873e-08	6.02694e-05	hypothetical protein CDS	similar to ref|XP_025339770.1|hypothetical protein CXQ85_001120 Candida haemuloni	similar to CJJ09_002872	CJJ09_002872	B9J08_000913
SBP28_004752	Chr6	118692..121664	14.5489	0.410503	1.32915	3.03926e-08	7.56007e-08	0.000159895	Transcription factor FBD3 CDS	similar to sp|P36023.1|Oleate activated transcription factor 3 Saccharomyces cerevisiae S288C, Derived using Geneious Prime 2023.0.4 'Annotate by BLAST' based on protein similarity	similar to CJJ09_004953	CJJ09_004953	B9J08_004458
SBP28_000384	Chr1	904922..906097	114.482	0.410011	1.3287	2.29426e-09	6.2121e-09	1.20701e-05	Mitochondrial carrier protein MTM1 CDS	similar to sp|P53320.1|Mitochondrial carrier protein MTM1, Manganese trafficking factor for mitochondrial SOD2 Saccharomyces cerevisiae S288C	similar to CJJ09_000406	CJJ09_000406	B9J08_003699
SBP28_001624	Chr1	3546078..3548060	39.5928	0.409838	1.32854	6.18785e-09	1.62934e-08	3.25543e-05	Phosphatidylinositol 4-kinase LSB6 CDS	similar to sp|P42951.1|Phosphatidylinositol 4-kinase LSB6, PI4-kinase, PtdIns-4-kinase, LAS seventeen-binding protein 6, LAS17-binding protein 6 Saccharomyces cerevisiae S288C	similar to CJJ09_001654	CJJ09_001654	B9J08_001829
SBP28_000541	Chr1	complement(1240766..1241890)	81.2958	0.409585	1.3283	4.5983e-09	1.21934e-08	2.41916e-05	Metal homeostatis protein BSD2 CDS	similar to sp|P38356.1|Metal homeostatis protein BSD2, Bypass SOD defects protein 2 Saccharomyces cerevisiae S288C	similar to CJJ09_000565	CJJ09_000565	B9J08_003543
SBP28_002299	Chr2	complement(839460..840299)	31.4509	0.409333	1.32807	2.40288e-07	5.56651e-07	0.00126416	Protein DCG1 CDS	similar to sp|P32460.1|Protein DCG1 Saccharomyces cerevisiae S288C	similar to CJJ09_002379	CJJ09_002379	B9J08_000411
SBP28_000735	Chr1	1665127..1666218	181.231	0.409203	1.32795	1.53624e-09	4.21824e-09	8.08216e-06	Zinc-regulated transporter 2 CDS	similar to sp|Q12436.1|Zinc-regulated transporter 2, Low-affinity zinc transport protein ZRT2 Saccharomyces cerevisiae S288C	similar to CJJ09_000764	CJJ09_000764	B9J08_003341
SBP28_000178	Chr1	complement(427033..428502)	79.3783	0.408956	1.32772	3.13504e-09	8.43654e-09	1.64934e-05	Ribonuclease 3 CDS	similar to ref|XP_025343013.1|hypothetical protein CXQ85_004742 Candida haemuloni	similar to CJJ09_000203	CJJ09_000203	B9J08_004039
SBP28_002890	Chr2	complement(2222903..2224645)	1.55134	0.408723	1.32751	0.0330799	0.0452152	1	Sugar transporter STL1 CDS	similar to sp|P39932.2|Sugar transporter STL1 Saccharomyces cerevisiae S288C	similar to CJJ09_002981	CJJ09_002981	B9J08_001016
SBP28_004078	Chr4	complement(938747..939730)	25.8676	0.408037	1.32688	2.89646e-07	6.66008e-07	0.00152383	Malonyl CoA-acyl carrier protein transacylase CDS	similar to sp|P0AAI9.2|Malonyl CoA-acyl carrier protein transacylase, MCT Escherichia coli K-12	similar to CJJ09_004232	CJJ09_004232	B9J08_005122
SBP28_004647	Chr5	809146..810063	553.864	0.407347	1.32624	9.53654e-10	2.65178e-09	5.01718e-06	Protein SCO1, mitochondrial CDS	similar to sp|P23833.1|Protein SCO1, mitochondrial Saccharomyces cerevisiae S288C	similar to CJJ09_004556	CJJ09_004556	B9J08_004512
SBP28_003213	Chr3	635013..635396	20.0448	0.406394	1.32537	0.000851504	0.00140917	1	uncharacterized protein CJI97_001555 CDS	similar to gb|KAF3987663.1|hypothetical protein FT662_03855 Candida haemuloni var. vulneris	similar to CJJ09_003311	CJJ09_003311	B9J08_002228
SBP28_002857	Chr2	complement(2146211..2150625)	5.74928	0.406021	1.32503	3.13801e-07	7.18412e-07	0.00165091	Karyogamy protein KAR4 CDS	similar to sp|P25583.1|Karyogamy protein KAR4 Saccharomyces cerevisiae S288C	similar to CJJ09_002941	CJJ09_002941	B9J08_000982
SBP28_002530	Chr2	complement(1391542..1392486)	1.12527	0.404903	1.324	0.161743	0.197295	1	hypothetical protein CDS		similar to CJJ09_002612	CJJ09_002612	B9J08_000652
SBP28_003603	Chr3	1520839..1521084	11.3587	0.404437	1.32357	0.0350003	0.0476175	1	alpha 1 pheromone	alpha 1 pheromone	similar to CJJ09_001041	CJJ09_001041	B9J08_003063
SBP28_000640	Chr1	1454740..1455942	536.116	0.404029	1.3232	3.54617e-09	9.50402e-09	1.86564e-05	ketol-acid reductoisomerase, mitochondrial CDS	similar to sp|P06168.1|Ketol-acid reductoisomerase, mitochondrial, Acetohydroxy-acid reductoisomerase, Alpha-keto-beta-hydroxylacyl reductoisomerase Saccharomyces cerevisiae S288C	similar to CJJ09_000666	CJJ09_000666	B9J08_003440
SBP28_000074	Chr1	192333..193100	31.4066	0.403638	1.32284	6.33964e-07	1.41867e-06	0.00333528	di-trans,poly-cis-decaprenylcistransferase CDS	similar to sp|Q03175.1|Dehydrodolichyl diphosphate synthase complex subunit SRT1, Ditrans,polycis-polyprenyl diphosphate synthase ((2E,6E)-farnesyl diphosphate specific) Saccharomyces cerevisiae S288C	similar to CJJ09_000092	CJJ09_000092	B9J08_003932
SBP28_004581	Chr5	657896..658912	55.0966	0.40335	1.32258	2.41571e-08	6.07216e-08	0.00012709	cytosolic Fe-S cluster assembly factor NBP35 CDS	similar to sp|Q59MP1.3|Cytosolic Fe-S cluster assembly factor NBP35, Nucleotide-binding protein 35 Candida albicans SC5314	similar to CJJ09_004624	CJJ09_004624	B9J08_004610
SBP28_001579	Chr1	3461867..3462613	3351.95	0.402356	1.32166	8.4756e-08	2.02682e-07	0.000445901	triosephosphate isomerase CDS	similar to sp|Q6BMB8.1|Triosephosphate isomerase, TIM, Triose-phosphate isomerase Debaryomyces hansenii CBS767	similar to CJJ09_001607	CJJ09_001607	B9J08_001875
SBP28_000467	Chr1	1067110..1068324	118.265	0.402153	1.32148	4.19634e-09	1.11782e-08	2.20769e-05	Protein OPY2 CDS	similar to sp|Q06810.1|Protein OPY2, Overproduction-induced pheromone-resistant protein 2 Saccharomyces cerevisiae S288C	similar to CJJ09_000489	CJJ09_000489	B9J08_003616
SBP28_002524	Chr2	1382476..1383021	127.784	0.401469	1.32085	1.61661e-08	4.12262e-08	8.50496e-05	Bis(5'-adenosyl)-triphosphatase CDS	similar to sp|A6ZYQ3.2|Bis(5'-adenosyl)-triphosphatase, AP3A hydrolase, AP3Aase, Diadenosine 5',5'''-P1,P3-triphosphate hydrolase, Dinucleosidetriphosphatase	similar to CJJ09_002606	CJJ09_002606	B9J08_000646
SBP28_001683	Chr1	3681810..3684041	89.9999	0.400327	1.31981	3.37003e-09	9.03655e-09	1.77297e-05	Cell division control protein 4 CDS	similar to sp|P53699.1|Cell division control protein 4 Candida albicans	similar to CJJ09_001715	CJJ09_001715	B9J08_001764
SBP28_004827	Chr6	complement(311470..312228)	638.324	0.400198	1.31969	1.89547e-09	5.16419e-09	9.97205e-06	Glycerol-1-phosphate phosphohydrolase 2 CDS	similar to sp|P40106.1|Glycerol-1-phosphate phosphohydrolase 2, (DL)-glycerol-3-phosphatase 2, Hyperosmolarity-responsive protein 2 Saccharomyces cerevisiae S288C	similar to CJJ09_005039	CJJ09_005039	B9J08_004378
SBP28_003276	Chr3	768446..770255	17.3001	0.4	1.31951	2.39315e-07	5.54642e-07	0.00125904	Lipase A CDS	similar to sp|P0CT91.1|Lipase A, Acetylxylan esterase Sodiomyces alcalophilus	similar to CJJ09_003374	CJJ09_003374	B9J08_001116
SBP28_003290	Chr3	804616..807207	113.712	0.39926	1.31883	2.71004e-09	7.31529e-09	1.42575e-05	Serine/threonine-protein kinase KIN4 CDS	similar to sp|Q01919.1|Serine/threonine-protein kinase KIN4 Saccharomyces cerevisiae S288C	similar to CJJ09_003388	CJJ09_003388	B9J08_001131
SBP28_002468	Chr2	complement(1258303..1258683)	673.189	0.397378	1.31711	3.55205e-09	9.51494e-09	1.86873e-05	Profilin CDS	similar to sp|P53696.1|Profilin Candida albicans	similar to CJJ09_002550	CJJ09_002550	B9J08_000587
SBP28_004789	Chr6	complement(217739..220603)	21.6396	0.395945	1.3158	3.319e-08	8.22868e-08	0.000174612	E3 ubiquitin-protein ligase HUL5 CDS	similar to sp|P53119.1|Probable E3 ubiquitin-protein ligase HUL5, HECT-type E3 ubiquitin transferase HUL5 Saccharomyces cerevisiae S288C	similar to CJJ09_004997	CJJ09_004997	B9J08_004419
SBP28_000102	Chr1	complement(258709..259878)	148.171	0.395188	1.31511	6.17628e-09	1.62711e-08	3.24934e-05	Assembly chaperone of RPL4 CDS	similar to sp|Q03771.1|Assembly chaperone of RPL4 Saccharomyces cerevisiae S288C	similar to CJJ09_000122	CJJ09_000122	B9J08_003962
SBP28_004142	Chr4	complement(1080741..1082060)	42.2232	0.394947	1.31489	4.70572e-08	1.14615e-07	0.000247568	DNA excision repair protein ckn1 CDS	similar to sp|Q9USR0.1|DNA excision repair protein ckn1 Schizosaccharomyces pombe 972h-	similar to CJJ09_004296	CJJ09_004296	B9J08_005058
SBP28_000240	Chr1	complement(571755..575951)	17.1384	0.394592	1.31457	2.62254e-08	6.56695e-08	0.000137972	hypothetical protein CDS	similar to ref|XP_025341874.1|hypothetical protein CXQ85_004450 Candida haemuloni	similar to B9J08_003845	B9J08_003845	B9J08_003845
SBP28_002720	Chr2	1832211..1833569	90.5166	0.394579	1.31456	9.99918e-09	2.59269e-08	5.26057e-05	Maintenance of telomere capping protein 1 CDS	similar to sp|P47018.1|Maintenance of telomere capping protein 1 Saccharomyces cerevisiae S288C	similar to CJJ09_002804	CJJ09_002804	B9J08_000843
SBP28_001592	Chr1	complement(3485986..3487236)	4120.3	0.39428	1.31429	4.33137e-06	9.02469e-06	0.0227874	phosphoglycerate kinase CDS	similar to sp|Q6BLA0.1|Phosphoglycerate kinase Debaryomyces hansenii CBS767	similar to CJJ09_001622	CJJ09_001622	B9J08_001860
SBP28_003048	Chr3	complement(264324..265868)	61.3734	0.393532	1.31361	1.654e-08	4.2139e-08	8.7017e-05	Peroxisomal membrane protein PEX29 CDS	similar to sp|Q03370.1|Peroxisomal membrane protein PEX29, Peroxin-29 Saccharomyces cerevisiae S288C	similar to CJJ09_003146	CJJ09_003146	B9J08_002058
SBP28_002260	Chr2	751976..753319	62.3191	0.393142	1.31325	2.15241e-08	5.43109e-08	0.000113238	Dol-P-Glc:Glc(2)Man(9)GlcNAc(2)-PP-Dol alpha-1,2-glucosyltransferase CDS	similar to sp|Q6BW42.1|Dol-P-Glc:Glc(2)Man(9)GlcNAc(2)-PP-Dol alpha-1,2-glucosyltransferase, Alpha-1,2-glucosyltransferase ALG10-A, Alpha-2-glucosyltransferase ALG10, Asparagine-linked glycosylation protein 10	similar to CJJ09_002341	CJJ09_002341	B9J08_000373
SBP28_004637	Chr5	complement(784007..785347)	555.479	0.392959	1.31308	3.17907e-09	8.5463e-09	1.67251e-05	hydroxymethylglutaryl-CoA synthase CDS	similar to sp|P54839.1|Hydroxymethylglutaryl-CoA synthase, HMG-CoA synthase, 3-hydroxy-3-methylglutaryl coenzyme A synthase Saccharomyces cerevisiae S288C	similar to CJJ09_004566	CJJ09_004566	B9J08_004500
SBP28_000760	Chr1	1705340..1706299	70.9217	0.392525	1.31269	3.48739e-08	8.6299e-08	0.000183472	Protein GMH1 CDS	similar to sp|P36125.1|Protein GMH1, GEA1-6 membrane-associated high-copy suppressor protein 1 Saccharomyces cerevisiae S288C	similar to CJJ09_000789	CJJ09_000789	B9J08_003316
SBP28_000603	Chr1	complement(1363806..1365680)	51.5085	0.391548	1.3118	1.88948e-08	4.79524e-08	9.94054e-05	Pre-mRNA-processing protein PRP40 CDS	similar to sp|P33203.1|Pre-mRNA-processing protein PRP40 Saccharomyces cerevisiae S288C	similar to CJJ09_000629	CJJ09_000629	B9J08_003477
SBP28_001650	Chr1	complement(3601217..3602629)	154.8	0.391455	1.31172	6.84249e-09	1.79364e-08	3.59983e-05	Sugar utilization regulatory protein IMP2 CDS	similar to sp|P87132.2|Uncharacterized protein C167.05 Schizosaccharomyces pombe 972h-	similar to CJJ09_001682	CJJ09_001682	B9J08_001801
SBP28_004934	Chr6	complement(550912..553884)	45.4162	0.391447	1.31171	1.14731e-08	2.96172e-08	6.03598e-05	Porimin CDS		similar to CJJ09_005147	CJJ09_005147	B9J08_004270
SBP28_005384	Chr7	complement(673401..675584)	166.651	0.391438	1.3117	4.82983e-09	1.2788e-08	2.54097e-05	Glycerol-3-phosphate O-acyltransferase 1 CDS	similar to sp|P32784.3|Glycerol-3-phosphate O-acyltransferase 1	similar to CJJ09_005628	CJJ09_005628	B9J08_002534
SBP28_001185	Chr1	2583690..2585783	618.032	0.391206	1.31149	3.32407e-09	8.91786e-09	1.74879e-05	Long-chain-fatty-acid--CoA ligase 1 CDS	similar to sp|P30624.1|Long-chain-fatty-acid--CoA ligase 1, Fatty acid activator 1, Long-chain acyl-CoA synthetase 1 Saccharomyces cerevisiae S288C	similar to CJJ09_001331	CJJ09_001331	B9J08_002763
SBP28_001193	Chr1	complement(2598476..2599138)	183.655	0.39089	1.3112	1.38693e-08	3.55413e-08	7.29663e-05	phosphoribosylglycinamide formyltransferase CDS	similar to sp|P04161.1|Phosphoribosylglycinamide formyltransferase, 5'-phosphoribosylglycinamide transformylase, GAR transformylase, GART Saccharomyces cerevisiae S288C	similar to CJJ09_001323	CJJ09_001323	B9J08_002771
SBP28_000101	Chr1	complement(257789..258307)	47.4017	0.390472	1.31082	1.06504e-06	2.34443e-06	0.00560319	Pre-mRNA-splicing factor CWC15 CDS	similar to sp|Q6BP48.2|Pre-mRNA-splicing factor CWC15 Debaryomyces hansenii CBS767	similar to CJJ09_000121	CJJ09_000121	B9J08_003961
SBP28_004400	Chr5	complement(243382..246387)	23.0105	0.390453	1.31081	3.97632e-08	9.76629e-08	0.000209194	DNA mismatch repair protein MSH3 CDS	similar to sp|Q6BW83.2|DNA mismatch repair protein MSH3, MutS protein homolog 3 Debaryomyces hansenii CBS767	similar to CJJ09_004803	CJJ09_004803	B9J08_004791
SBP28_004667	Chr5	850479..852824	44.5839	0.39041	1.31077	1.81649e-08	4.61447e-08	9.55656e-05	Glucan endo-1,3-beta-D-glucosidase 2 CDS	similar to sp|Q12168.1|Endo-1,3(4)-beta-glucanase 2, Endo-1,3-beta-glucanase 2, Endo-1,4-beta-glucanase 2, Laminarinase-2 Saccharomyces cerevisiae S288C	similar to CJJ09_004532	CJJ09_004532	B9J08_004532
SBP28_004444	Chr5	complement(361830..362924)	53.7332	0.390336	1.3107	5.84729e-08	1.41307e-07	0.000307626	Palmitoyltransferase PFA3 CDS	similar to sp|Q6BMV2.2|Palmitoyltransferase PFA3, Protein fatty acyltransferase 3 Debaryomyces hansenii CBS767, Derived using Geneious Prime 2023.0.4 'Annotate by BLAST' based on protein similarity	similar to CJJ09_004757	CJJ09_004757	B9J08_004746
SBP28_005106	Chr7	24534..25481	54.735	0.39028	1.31065	8.09689e-08	1.93891e-07	0.000425978	hypothetical protein CDS	similar to ref|XP_024712257.1|hypothetical protein C7M61_004266 Candida pseudohaemulonii, gb|PSK35784.1|hypothetical protein C7M61_004266 Candida pseudohaemulonii	similar to CJJ09_005335	CJJ09_005335	B9J08_002248
SBP28_003335	Chr3	903759..904373	459.953	0.390153	1.31053	6.30645e-09	1.65889e-08	3.31782e-05	Ras-related protein SEC4 CDS	similar to sp|C4YL11.1|Ras-related protein SEC4 Candida albicans WO-1 sp|P0CY30.1|Ras-related protein SEC4 Candida albicans sp|P0CY31.1|Ras-related protein SEC4 Candida albicans SC5314	similar to CJJ09_003433	CJJ09_003433	B9J08_001177
SBP28_000526	Chr1	1208693..1209187	146.08	0.388583	1.30911	4.18117e-08	1.02503e-07	0.000219971	Uncharacterized 21.2 kDa protein CDS	similar to sp|P56739.1|Uncharacterized 21.2 kDa protein Botrytis cinerea	similar to CJJ09_000550	CJJ09_000550	B9J08_003558
SBP28_004412	Chr5	285766..287748	0.855824	0.38831	1.30886	0.0899212	0.114546	1	Reticulocyte-binding protein homolog 2a CDS	similar to sp|Q8IDX6.1|Reticulocyte-binding protein 2 homolog a Plasmodium falciparum 3D7	similar to CJJ09_004790	CJJ09_004790	B9J08_004779
SBP28_004139	Chr4	1072213..1073298	30.6626	0.387845	1.30844	1.00781e-05	2.03068e-05	0.053021	D-amino-acid oxidase CDS	similar to sp|Q9Y7N4.1|D-amino-acid oxidase, DAAO, DAMOX, DAO Schizosaccharomyces pombe 972h-	similar to CJJ09_004292	CJJ09_004292	B9J08_005061
SBP28_005240	Chr7	333279..334334	51.0523	0.386476	1.3072	9.78554e-08	2.32949e-07	0.000514817	Nucleus export protein BRL1 CDS	similar to sp|P38770.1|Nucleus export protein BRL1, BRR6-like protein 1 Saccharomyces cerevisiae S288C	similar to CJJ09_005475	CJJ09_005475	B9J08_002386
SBP28_003860	Chr4	467469..468596	572.298	0.385853	1.30663	6.30953e-09	1.65889e-08	3.31944e-05	sterol 24-C-methyltransferase CDS	similar to sp|O74198.2|Sterol 24-C-methyltransferase, Delta(24)-sterol C-methyltransferase Candida albicans SC5314	similar to CJJ09_004016	CJJ09_004016	B9J08_005340
SBP28_000644	Chr1	complement(1461350..1462645)	77.0293	0.385498	1.30631	2.93178e-08	7.31962e-08	0.000154241	Palmitoyltransferase PFA4 CDS	similar to sp|Q6BLY8.2|Palmitoyltransferase PFA4, Protein S-acyltransferase, PAT, Protein fatty acyltransferase 4 Debaryomyces hansenii CBS767	similar to CJJ09_000670	CJJ09_000670	B9J08_003436
SBP28_005407	Chr7	complement(723571..724005)	92.8789	0.385203	1.30604	2.41061e-07	5.58196e-07	0.00126822	Repressed By RIM101 protein 2 CDS	similar to sp|Q5A6M2.2|Repressed By RIM101 protein 2, Predicted GPI-anchored protein 21 Candida albicans SC5314	similar to CJJ09_005653	CJJ09_005653	B9J08_002560
SBP28_004666	Chr5	complement(848338..849603)	3.98723	0.383413	1.30442	0.0118685	0.0172916	1	Guanidinobutyrase CDS	similar to sp|Q6CIB4.1|Guanidinobutyrase Kluyveromyces lactis NRRL Y-1140	similar to CJJ09_004533	CJJ09_004533	B9J08_004531
SBP28_004398	Chr5	complement(238652..240160)	47.5903	0.383137	1.30417	6.48961e-08	1.56542e-07	0.000341418	GLUT4 regulating protein TUG family protein CDS	similar to ref|XP_025335782.1|uncharacterized protein CXQ87_005118 Candida duobushaemulonis	similar to CJJ09_004805	CJJ09_004805	B9J08_004794
SBP28_002752	Chr2	complement(1893277..1894503)	144.326	0.382564	1.30366	1.79415e-08	4.56212e-08	9.43902e-05	Sporulation-specific protein SPO7 CDS	similar to sp|P18410.1|Sporulation-specific protein SPO7 Saccharomyces cerevisiae S288C	similar to CJJ09_002836	CJJ09_002836	B9J08_000875
SBP28_001283	Chr1	2793127..2794626	116.71	0.382548	1.30364	1.81588e-08	4.61447e-08	9.55335e-05	L-aspartate decarboxylase dtxS4 CDS	similar to sp|E9FCP7.2|L-aspartate decarboxylase dtxS4, Destruxin synthesis protein 4 Metarhizium robertsii ARSEF 23	similar to CJJ09_001233	CJJ09_001233	B9J08_002863
SBP28_001427	Chr1	3122286..3123773	77.944	0.382467	1.30357	2.99422e-08	7.46058e-08	0.000157526	Vacuolar aminopeptidase 1 CDS	similar to sp|P14904.2|Vacuolar aminopeptidase 1, Aminopeptidase yscI, Leucine aminopeptidase IV, LAPIV, Lysosomal aminopeptidase III, Polypeptidase, Vacuolar aminopeptidase I	similar to CJJ09_001456	CJJ09_001456	B9J08_002637
SBP28_003176	Chr3	complement(552062..553021)	93.2683	0.38228	1.3034	4.574e-08	1.11717e-07	0.000240638	Haloacid dehalogenase-like hydrolase domain-containing protein 3 CDS	similar to sp|Q04223.1|Uncharacterized protein YMR130W Saccharomyces cerevisiae S288C	similar to CJJ09_003273	CJJ09_003273	B9J08_002189
SBP28_001879	Chr1	complement(4136683..4139043)	57.9565	0.381678	1.30286	2.56863e-08	6.44423e-08	0.000135136	sorting protein 9 (VPS9) domain-containing proteinCDS	similar to ref|XP_025343262.1|hypothetical protein CXQ85_005350 Candida haemuloni	similar to B9J08_001555	B9J08_001555	B9J08_001555
SBP28_003466	Chr3	1212097..1213134	78.3806	0.381511	1.30271	5.77257e-08	1.39694e-07	0.000303695	allantoicase CDS	similar to sp|P25335.1|Allantoicase, Allantoate amidinohydrolase Saccharomyces cerevisiae S288C	similar to CJJ09_003567	CJJ09_003567	B9J08_001315
SBP28_005103	Chr7	complement(16394..17455)	80.1454	0.380817	1.30208	5.62249e-08	1.36187e-07	0.000295799	Uncharacterized membrane protein YML131W CDS	similar to sp|Q03102.1|Uncharacterized membrane protein YML131W Saccharomyces cerevisiae S288C	similar to CJJ09_005332	CJJ09_005332	B9J08_002245
SBP28_000555	Chr1	1262838..1264697	12.9497	0.379382	1.30078	3.76624e-05	7.21304e-05	0.198142	Outward-rectifier potassium channel TOK1 CDS	similar to sp|P40310.1|Outward-rectifier potassium channel TOK1, Two-domain outward rectifier K( ) channel YORK Saccharomyces cerevisiae S288C	similar to CJJ09_000579	CJJ09_000579	B9J08_003529
SBP28_000937	Chr1	2094903..2096180	39.1968	0.37932	1.30073	2.00238e-07	4.6675e-07	0.00105345	Histone acetyltransferase type B subunit 2 CDS	similar to sp|P0CS36.1|Histone acetyltransferase type B subunit 2 Cryptococcus neoformans var. neoformans JEC21 sp|P0CS37.1|Histone acetyltransferase type B subunit 2 Cryptococcus neoformans var. neoformans B-3501A	similar to CJJ09_000967	CJJ09_000967	B9J08_003139
SBP28_004340	Chr5	113873..117580	31.7284	0.379316	1.30072	3.80022e-08	9.36438e-08	0.000199929	Structural maintenance of chromosomes protein 1 CDS	similar to sp|O94383.2|Structural maintenance of chromosomes protein 1, Chromosome segregation protein smc1, Cohesin complex subunit psm1 Schizosaccharomyces pombe 972h-	similar to CJJ09_004868	CJJ09_004868	B9J08_004853
SBP28_000100	Chr1	253820..257707	81.5937	0.378973	1.30042	1.56465e-08	3.99205e-08	8.2316e-05	Protein SPA2 CDS	similar to sp|P23201.1|Protein SPA2 Saccharomyces cerevisiae S288C	similar to CJJ09_000120	CJJ09_000120	B9J08_003960
SBP28_003852	Chr4	complement(444423..446387)	69.5705	0.378898	1.30035	3.23815e-08	8.03961e-08	0.000170359	Transmembrane 9 superfamily member 3 CDS	similar to sp|P40071.1|Transmembrane 9 superfamily member 3 Saccharomyces cerevisiae S288C	similar to CJJ09_004006	CJJ09_004006	B9J08_005348
SBP28_004104	Chr4	1002896..1003570	56.3816	0.378582	1.30006	4.58293e-07	1.03747e-06	0.00241108	Golgi SNAP receptor complex member 1 CDS	similar to sp|P38736.1|Golgi SNAP receptor complex member 1, Golgi SNARE protein 1, Protein transport protein GOS1 Saccharomyces cerevisiae S288C	similar to CJJ09_004261	CJJ09_004261	B9J08_005095
SBP28_001546	Chr1	3391498..3392799	412.451	0.378038	1.29957	1.33994e-08	3.44379e-08	7.04944e-05	Glycolipid 2-alpha-mannosyltransferase 1 CDS	similar to sp|Q00310.1|Glycolipid 2-alpha-mannosyltransferase 1, Alpha-1,2-mannosyltransferase 1 Candida albicans SC5314	similar to CJJ09_001575	CJJ09_001575	B9J08_001907
SBP28_003610	Chr3	1545130..1550799	46.7211	0.377419	1.29902	2.00015e-08	5.06634e-08	0.000105228	Myosin-1 CDS	similar to sp|P08964.3|Myosin-1, Type II myosin Saccharomyces cerevisiae S288C	similar to CJJ09_003716	CJJ09_003716	B9J08_001463
SBP28_003939	Chr4	complement(642984..645371)	108.58	0.37736	1.29896	2.0392e-08	5.1578e-08	0.000107282	Protein PSP1 CDS	similar to sp|Q06251.1|Uncharacterized protein YLR177W Saccharomyces cerevisiae S288C	similar to CJJ09_004096	CJJ09_004096	B9J08_005260
SBP28_005154	Chr7	149904..151511	48.7915	0.377062	1.29869	8.74464e-08	2.08926e-07	0.000460055	SUN domain-containing protein 2 CDS	similar to sp|Q12232.1|Uncharacterized protein SLP1, SUN-like protein 1 Saccharomyces cerevisiae S288C	similar to CJJ09_005391	CJJ09_005391	B9J08_002300
SBP28_003691	Chr4	complement(74299..78608)	34.9676	0.377013	1.29865	3.38403e-08	8.382e-08	0.000178034	DNA polymerase alpha catalytic subunit A CDS	similar to sp|P13382.2|DNA polymerase alpha catalytic subunit A, DNA polymerase I subunit A, DNA polymerase alpha:primase complex p180 subunit	similar to B9J08_005515	B9J08_005515	B9J08_005515
SBP28_000921	Chr1	complement(2065659..2067659)	59.6115	0.376869	1.29852	4.55681e-08	1.11349e-07	0.000239734	DNA polymerase alpha subunit B CDS	similar to sp|P38121.1|DNA polymerase alpha subunit B, DNA polymerase I subunit B, DNA polymerase alpha:primase complex p86 subunit, Pol alpha-primase complex p86 subunit	similar to CJJ09_000951	CJJ09_000951	B9J08_003155
SBP28_003409	Chr3	1053751..1054734	86.063	0.37637	1.29807	8.03683e-08	1.9254e-07	0.000422817	DER1-like family member protein 1 CDS	similar to sp|Q99J56.1|Derlin-1, Degradation in endoplasmic reticulum protein 1, Der1-like protein 1 Mus musculus	similar to CJJ09_003508	CJJ09_003508	B9J08_001253
SBP28_003692	Chr4	80275..81096	47.6322	0.376267	1.29798	4.91928e-07	1.1117e-06	0.00258803	Syntaxin-12 CDS	similar to sp|Q12241.1|Syntaxin VAM3, Vacuolar morphogenesis protein 3 Saccharomyces cerevisiae S288C	similar to CJJ09_003817	CJJ09_003817	B9J08_005514
SBP28_000864	Chr1	complement(1944540..1946978)	91.7971	0.375232	1.29705	2.71859e-08	6.801e-08	0.000143025	mRNA-binding protein PUF3 CDS	similar to sp|Q07807.1|mRNA-binding protein PUF3, Pumilio homology domain family member 3 Saccharomyces cerevisiae S288C	similar to CJJ09_000894	CJJ09_000894	B9J08_003210
SBP28_001853	Chr1	4062022..4065009	45.657	0.374538	1.29642	4.64534e-08	1.13249e-07	0.000244391	Vacuolar protein sorting-associated protein 41 CDS	similar to sp|P38959.2|Vacuolar protein sorting-associated protein 41, Vacuolar morphogenesis protein 2 Saccharomyces cerevisiae S288C	similar to CJJ09_001898	CJJ09_001898	B9J08_001585
SBP28_000218	Chr1	complement(518895..520613)	123.671	0.37446	1.29635	3.0227e-08	7.52244e-08	0.000159024	Ethionine resistance-conferring protein 1 CDS	similar to sp|P38767.1|Ethionine resistance-conferring protein 1 Saccharomyces cerevisiae S288C	similar to B9J08_003871	B9J08_003871	B9J08_003871
SBP28_004414	Chr5	290845..292521	81.6427	0.374425	1.29632	4.67126e-08	1.13828e-07	0.000245755	Repressible alkaline phosphatase CDS	similar to sp|P11491.2|Repressible alkaline phosphatase, Fructose-2,6-bisphosphate 6-phosphatase	similar to CJJ09_004788	CJJ09_004788	B9J08_004776
SBP28_004197	Chr4	1199145..1201040	33.3978	0.373961	1.29591	1.70787e-07	4.00221e-07	0.000898509	Filamin-C CDS	similar to sp|D3ZHA0.1|Filamin-C, FLN-C, ABP-280-like protein, ABP-L, Actin-binding-like protein, Filamin-2, Gamma-filamin Rattus norvegicus	similar to CJJ09_004354	CJJ09_004354	B9J08_005002
SBP28_000052	Chr1	127937..129088	10.695	0.373505	1.2955	0.00115764	0.00188847	1	Putative steryl acetyl hydrolase mug81 CDS	similar to sp|Q9HDV1.1|Putative steryl acetyl hydrolase mug81, Meiotically up-regulated gene 180 protein Schizosaccharomyces pombe 972h-	similar to CJJ09_000062	CJJ09_000062	B9J08_003907
SBP28_000142	Chr1	complement(340683..342347)	28.5628	0.373117	1.29515	3.58137e-07	8.16715e-07	0.00188416	hypothetical protein CDS	similar to ref|XP_025342977.1|hypothetical protein CXQ85_004706 Candida haemuloni	similar to CJJ09_000163	CJJ09_000163	B9J08_004002
SBP28_004497	Chr5	complement(470977..472260)	148.585	0.37265	1.29473	3.85151e-08	9.48189e-08	0.000202628	Protein transport protein SEC9 CDS	similar to sp|Q6BKU3.2|Protein transport protein SEC9 Debaryomyces hansenii CBS767	similar to CJJ09_004704	CJJ09_004704	B9J08_004691
SBP28_000595	Chr1	complement(1346209..1348116)	410.008	0.371988	1.29414	2.0421e-08	5.16266e-08	0.000107435	Lysophospholipase 3 CDS	similar to sp|Q9UVX1.2|Lysophospholipase 3, Phospholipase B 3 Candida albicans, Derived using Geneious Prime 2023.0.4 'Annotate by BLAST' based on protein similarity	similar to CJJ09_000620	CJJ09_000620	B9J08_003486
SBP28_001256	Chr1	complement(2723306..2723731)	75.0957	0.371506	1.2937	2.03858e-05	4.00634e-05	0.10725	RNA polymerase II transcriptional coactivator SUB1CDS	similar to sp|P54000.1|RNA polymerase II transcriptional coactivator SUB1 Saccharomyces cerevisiae S288C	similar to CJJ09_001260	CJJ09_001260	B9J08_002837
SBP28_002615	Chr2	complement(1594362..1596245)	96.5627	0.371199	1.29343	4.53253e-08	1.10807e-07	0.000238456	Dol-P-Man:Man(7)GlcNAc(2)-PP-Dol alpha-1,6-mannosyltransferase CDS	similar to sp|P53730.1|Dol-P-Man:Man(7)GlcNAc(2)-PP-Dol alpha-1,6-mannosyltransferase, Asparagine-linked glycosylation protein 12	similar to CJJ09_002697	CJJ09_002697	B9J08_000737
SBP28_002359	Chr2	999573..1000388	32.936	0.371172	1.2934	2.27645e-06	4.87639e-06	0.0119764	hypothetical protein CDS	similar to ref|XP_024713384.1|hypothetical protein C7M61_003121 Candida pseudohaemulonii, gb|PSK37874.1|hypothetical protein C7M61_003121 Candida pseudohaemulonii	similar to CJJ09_002440	CJJ09_002440	B9J08_000472
SBP28_002067	Chr2	complement(355595..356779)	3.99786	0.370912	1.29317	0.0174048	0.0247344	1	Iron transporter FTH1 CDS	similar to sp|P38310.2|Iron transporter FTH1 Saccharomyces cerevisiae S288C	similar to CJJ09_002145	CJJ09_002145	B9J08_000170
SBP28_003147	Chr3	complement(483594..484031)	7.91813	0.370851	1.29312	0.0347908	0.0473446	1	Cell wall protein PGA48 CDS	similar to sp|Q59L96.2|Cell wall protein PGA48, Predicted GPI-anchored protein 48 Candida albicans SC5314	similar to CJJ09_003244	CJJ09_003244	B9J08_002159
SBP28_002457	Chr2	complement(1230805..1235430)	43.7966	0.370814	1.29308	4.26519e-08	1.04514e-07	0.000224392	Lysophospholipase NTE1 CDS	similar to sp|Q6BQK9.2|Lysophospholipase NTE1, Intracellular phospholipase B, Neuropathy target esterase homolog Debaryomyces hansenii CBS767	similar to CJJ09_002539	CJJ09_002539	B9J08_000576
SBP28_003535	Chr3	complement(1367118..1367813)	1059.42	0.369359	1.29178	2.60096e-08	6.51913e-08	0.000136837	superoxide dismutase [Cu-Zn] 1 CDS	similar to sp|O42724.4|Superoxide dismutase Cu-Zn 1 Debaryomyces hansenii CBS767	similar to CJJ09_003636	CJJ09_003636	B9J08_001381
SBP28_000724	Chr1	1646708..1648147	91.5992	0.369343	1.29176	7.37029e-08	1.77055e-07	0.000387751	Probable transporter MCH1 CDS	similar to sp|Q96TW9.1|Probable transporter MCH1 Wickerhamomyces anomalus	similar to CJJ09_000753	CJJ09_000753	B9J08_003352
SBP28_002564	Chr2	1470982..1472580	8.73054	0.368801	1.29128	0.000595972	0.00100623	1	hypothetical protein MGC_00360 CDS	similar to ref|XP_025340205.1|hypothetical protein CXQ85_001571 Candida haemuloni	similar to CJJ09_002646	CJJ09_002646	B9J08_000685
SBP28_002413	Chr2	complement(1155463..1156998)	155.272	0.368366	1.29089	4.61919e-08	1.12664e-07	0.000243015	Mitochondrial fusion and transport protein UGO1 CDS	similar to sp|Q03327.3|Mitochondrial fusion and transport protein UGO1 Saccharomyces cerevisiae S288C	similar to CJJ09_002495	CJJ09_002495	B9J08_000530
SBP28_003257	Chr3	730765..733059	66.2616	0.367533	1.29014	7.28434e-08	1.7507e-07	0.000383229	Protein SPT21 CDS	similar to ref|XP_025343965.1|hypothetical protein CXQ85_002750 Candida haemuloni	similar to CJJ09_003354	CJJ09_003354	B9J08_001096
SBP28_000848	Chr1	1910371..1910907	77.6181	0.367458	1.29008	7.55233e-07	1.67861e-06	0.00397328	Membrane steroid-binding protein 1 CDS	similar to sp|Q9FVZ7.1|Membrane steroid-binding protein 1, OsMSBP1, OsMSBP2 Oryza sativa Japonica Group	similar to CJJ09_000878	CJJ09_000878	B9J08_003226
SBP28_002948	Chr3	complement(48565..49863)	110.571	0.367341	1.28997	7.86022e-08	1.8848e-07	0.000413526	Metacaspase-1 CDS	similar to sp|Q6BH13.2|Metacaspase-1 Debaryomyces hansenii CBS767	similar to CJJ09_003043	CJJ09_003043	B9J08_001955
SBP28_001344	Chr1	2910836..2912341	63.2003	0.366398	1.28913	1.44483e-07	3.40101e-07	0.000760126	Vacuolar amino acid transporter 2 CDS	similar to sp|P39981.1|Vacuolar amino acid transporter 2 Saccharomyces cerevisiae S288C	similar to CJJ09_001171	CJJ09_001171	B9J08_002928
SBP28_004529	Chr5	complement(531447..533309)	57.0557	0.366371	1.28911	1.23231e-07	2.90986e-07	0.000648318	Uncharacterized MFS-type transporter C1271.10c CDS	similar to sp|O94343.1|Uncharacterized MFS-type transporter C1271.10c Schizosaccharomyces pombe 972h-	similar to CJJ09_004675	CJJ09_004675	B9J08_004662
SBP28_004140	Chr4	1073741..1075060	46.1556	0.366359	1.2891	3.25447e-07	7.44425e-07	0.00171218	hypothetical protein CDS	similar to ref|XP_025342277.1|hypothetical protein CXQ85_000311 Candida haemuloni	similar to CJJ09_004293	CJJ09_004293	B9J08_005060
SBP28_004978	Chr6	657085..657525	257.708	0.365799	1.28859	1.17843e-07	2.79015e-07	0.00061997	Phosphorelay intermediate protein YPD1 CDS	similar to sp|Q59WC6.1|Phosphorelay intermediate protein YPD1 Candida albicans SC5314	similar to CJJ09_005192	CJJ09_005192	B9J08_004227
SBP28_000697	Chr1	1589752..1590057	67.0812	0.364863	1.28776	6.4659e-05	0.000121316	0.340171	Elongin-C CDS	similar to sp|Q03071.1|Elongin-C Saccharomyces cerevisiae S288C	similar to CJJ09_000726	CJJ09_000726	B9J08_003379
SBP28_000354	Chr1	834553..835755	654.584	0.364831	1.28773	3.77971e-08	9.3182e-08	0.00019885	acetyl-CoA acetyltransferase IA CDS	similar to sp|Q12598.3|Acetyl-CoA acetyltransferase IA, Peroxisomal acetoacetyl-CoA thiolase, Thiolase IA Candida tropicalis	similar to CJJ09_000376	CJJ09_000376	B9J08_003730
SBP28_000123	Chr1	298448..300025	96.1086	0.364822	1.28772	9.09671e-08	2.17141e-07	0.000478578	serine/threonine-protein phosphatase PP-Z1 CDS	similar to sp|P26570.5|Serine/threonine-protein phosphatase PP-Z1 Saccharomyces cerevisiae S288C	similar to CJJ09_000143	CJJ09_000143	B9J08_003983
SBP28_004711	Chr5	complement(969028..970578)	23.0037	0.364813	1.28771	3.38672e-06	7.12131e-06	0.0178175	Cytochrome P450 52A12 CDS	similar to sp|Q9Y757.2|Cytochrome P450 52A12, Alkane hydroxylase 1, Alkane-inducible p450alk 1, DH-ALK2 Debaryomyces hansenii	similar to CJJ09_004482	CJJ09_004482	B9J08_004478
SBP28_000233	Chr1	558525..559895	173.755	0.364344	1.2873	6.45393e-08	1.55753e-07	0.000339541	mannan endo-1,6-alpha-mannosidase DCW1 CDS	similar to sp|Q5AD78.1|Mannan endo-1,6-alpha-mannosidase DCW1, Defective cell wall 1, Endo-alpha-1->6-D-mannanase DCW1, GPI-anchored protein 51 Candida albicans SC5314	similar to CJJ09_000255	CJJ09_000255	B9J08_003852
SBP28_001336	Chr1	2896686..2898341	97.0746	0.363584	1.28662	9.47504e-08	2.25966e-07	0.000498482	malate synthase, glyoxysomal CDS	similar to sp|Q02216.1|Malate synthase, glyoxysomal Candida tropicalis	similar to CJJ09_001179	CJJ09_001179	B9J08_002919
SBP28_002379	Chr2	1049578..1054353	127.191	0.362991	1.28609	4.71686e-08	1.14833e-07	0.000248154	Myosin-2 CDS	similar to sp|Q875Q8.1|Myosin-2, Class V unconventional myosin MYO2, Type V myosin heavy chain MYO2, Myosin V MYO2 Lachancea kluyveri NRRL Y-12651	similar to CJJ09_002460	CJJ09_002460	B9J08_000492
SBP28_003057	Chr3	complement(280575..282350)	108.856	0.362184	1.28537	9.0063e-08	2.1508e-07	0.000473821	General amino acid permease AGP2 CDS	similar to sp|P38090.1|General amino acid permease AGP2 Saccharomyces cerevisiae S288C	similar to CJJ09_003155	CJJ09_003155	B9J08_002067
SBP28_003375	Chr3	complement(984826..985875)	75.3574	0.361929	1.28514	2.74099e-07	6.32194e-07	0.00144204	hypothetical protein CDS	similar to sp|P47172.1|Uncharacterized protein YJR141W Saccharomyces cerevisiae S288C	similar to CJJ09_003474	CJJ09_003474
SBP28_001348	Chr1	2927325..2928233	28.2943	0.361799	1.28503	2.14706e-05	4.20382e-05	0.112957	PHO85 cyclin-1 CDS	similar to sp|P24867.1|PHO85 cyclin-1, Cyclin HCS26, G1/S-specific cyclin PCL1 Saccharomyces cerevisiae S288C	similar to CJJ09_001167	CJJ09_001167	B9J08_002932
SBP28_001388	Chr1	3011574..3012242	92.9008	0.361791	1.28502	4.33451e-07	9.82925e-07	0.00228039	UPF0659 protein YMR090W CDS	similar to sp|O07609.1|Uncharacterized sugar epimerase YhfK Bacillus subtilis subsp. subtilis str. 168	similar to CJJ09_001416	CJJ09_001416	B9J08_002678
SBP28_002481	Chr2	complement(1290881..1292524)	39.1217	0.36174	1.28497	4.07978e-07	9.27959e-07	0.00214637	Protein DSF2 CDS	similar to sp|P38213.2|Protein DSF2, Deletion suppressor of MPT5 mutation protein 2 Saccharomyces cerevisiae S288C	similar to CJJ09_002563	CJJ09_002563	B9J08_000601
SBP28_005350	Chr7	595792..596772	116.594	0.361507	1.28477	1.63567e-07	3.84164e-07	0.000860528	cyclin-dependent kinase 1 CDS	similar to sp|P43063.1|Cyclin-dependent kinase 1, CDK1, Cell division control protein 28, Cell division protein kinase 2 Candida albicans SC5314	similar to CJJ09_005588	CJJ09_005588	B9J08_002497
SBP28_000994	Chr1	complement(2210078..2211748)	67.3561	0.360044	1.28346	1.86884e-07	4.36782e-07	0.000983197	Splicing factor U2AF 59 kDa subunit CDS	similar to sp|P36629.1|Splicing factor U2AF 59 kDa subunit, U2 auxiliary factor 59 kDa subunit, U2AF59, U2 snRNP auxiliary factor large subunit Schizosaccharomyces pombe 972h-	similar to CJJ09_001025	CJJ09_001025	B9J08_003080
SBP28_003216	Chr3	641997..643685	6832.18	0.359859	1.2833	0.000180973	0.000324394	0.952097	pyruvate decarboxylase CDS	similar to sp|P83779.2|Pyruvate decarboxylase Candida albicans SC5314	similar to CJJ09_003314	CJJ09_003314	B9J08_002231
SBP28_005278	Chr7	423451..424188	42.9715	0.359058	1.28259	3.01071e-06	6.36887e-06	0.0158394	Uncharacterized membrane protein YidH, DUF202 family CDS	similar to ref|XP_025337489.1|uncharacterized protein CXQ87_004843 Candida duobushaemulonis, gb|PVH16549.1|hypothetical protein CXQ87_004843 Candida duobushaemulonis	similar to CJJ09_005513	CJJ09_005513	B9J08_002425
SBP28_001992	Chr2	complement(181962..182975)	44.1443	0.359002	1.28254	1.11448e-06	2.44814e-06	0.0058633	DSC E3 ubiquitin ligase complex subunit 2 CDS	similar to sp|Q08232.1|DSC E3 ubiquitin ligase complex subunit 2, Defective for SREBP cleavage protein 2 Saccharomyces cerevisiae S288C	similar to CJJ09_002059	CJJ09_002059	B9J08_000089
SBP28_001197	Chr1	complement(2608573..2610795)	111.481	0.35837	1.28198	1.02603e-07	2.43596e-07	0.000539794	Probable phospholipase YOR022C, mitochondrial CDS	similar to sp|Q12204.1|Probable phospholipase YOR022C, mitochondrial Saccharomyces cerevisiae S288C	similar to CJJ09_001319	CJJ09_001319	B9J08_002776
SBP28_004439	Chr5	350492..351190	102.906	0.35576	1.27966	5.08457e-07	1.14708e-06	0.00267499	ADP-ribose pyrophosphatase CDS	similar to sp|Q01976.2|ADP-ribose pyrophosphatase, ADP-ribose diphosphatase, ADP-ribose phosphohydrolase, Adenosine diphosphoribose pyrophosphatase, ADPR-PPase Saccharomyces cerevisiae S288C	similar to CJJ09_004762	CJJ09_004762	B9J08_004751
SBP28_002145	Chr2	520406..521794	157.512	0.355553	1.27948	1.40078e-07	3.30006e-07	0.000736948	Aspartyl aminopeptidase 4 CDS	similar to sp|P38821.1|Aspartyl aminopeptidase 4 Saccharomyces cerevisiae S288C	similar to CJJ09_002223	CJJ09_002223	B9J08_000251
SBP28_004773	Chr6	178734..181094	43.8939	0.355173	1.27914	3.02693e-07	6.9449e-07	0.00159247	Sugar transporter STL1 CDS	similar to sp|P39932.2|Sugar transporter STL1 Saccharomyces cerevisiae S288C	similar to CJJ09_004978	CJJ09_004978	B9J08_004436
SBP28_003301	Chr3	832327..834261	104.922	0.35444	1.27849	1.61647e-07	3.79824e-07	0.000850427	Lysophospholipid acyltransferase CDS	similar to sp|Q08548.1|Lysophospholipid acyltransferase, LPLAT, 1-acyl-sn-glycerol-3-phosphate acyltransferase	similar to CJJ09_003399	CJJ09_003399	B9J08_001142
SBP28_002518	Chr2	complement(1370483..1372070)	95.0235	0.354387	1.27844	2.092e-07	4.86776e-07	0.0011006	Abasic site processing protein YMR114C CDS	similar to sp|Q04471.1|Abasic site processing protein YMR114C Saccharomyces cerevisiae S288C	similar to CJJ09_002600	CJJ09_002600	B9J08_000639
SBP28_002121	Chr2	476244..476675	39.6133	0.354376	1.27843	8.36552e-05	0.000154859	0.44011	UPF0357 protein AAL017W CDS	similar to sp|Q876Z1.1|UPF0357 protein AAL017W Eremothecium gossypii ATCC 10895	similar to CJJ09_002199	CJJ09_002199	B9J08_000227
SBP28_002427	Chr2	complement(1177291..1178733)	38.7316	0.354335	1.2784	9.1945e-07	2.0333e-06	0.00483722	Cytochrome c lysine N-methyltransferase 1 CDS	similar to sp|P38818.1|Cytochrome c lysine N-methyltransferase 1 Saccharomyces cerevisiae S288C	similar to CJJ09_002509	CJJ09_002509	B9J08_000544
SBP28_004913	Chr6	complement(502098..502862)	5.89916	0.353554	1.2777	0.0327475	0.0447841	1	hypothetical protein CDS		similar to CJJ09_005126	CJJ09_005126	No Blast Hit
SBP28_000887	Chr1	1998740..1999861	21.0448	0.353328	1.2775	3.55173e-05	6.81709e-05	0.186857	hypothetical protein E0198_001284 CDS	similar to ref|XP_025341561.1|hypothetical protein CXQ85_002421 Candida haemuloni	similar to CJJ09_000917	CJJ09_000917	B9J08_003191
SBP28_001346	Chr1	2917859..2921566	21.359	0.353148	1.27734	5.23605e-07	1.18024e-06	0.00275469	Heme-responsive zinc finger transcription factor HAP1 CDS	similar to sp|P0CE41.1|Heme-responsive zinc finger transcription factor HAP1, CYP1 activatory protein, Heme activator protein 1 Saccharomyces cerevisiae S288C	similar to B9J08_002930	B9J08_002930_1	B9J08_002930
SBP28_001995	Chr2	complement(186357..198806)	22.4193	0.351599	1.27597	1.65331e-07	3.88132e-07	0.000869804	Dynein heavy chain, cytoplasmic CDS	similar to sp|P45443.1|Dynein heavy chain, cytoplasmic, Dynein heavy chain, cytosolic, DYHC, Ropy-1 Neurospora crassa OR74A	similar to CJJ09_002064	CJJ09_002064	B9J08_000092
SBP28_000817	Chr1	complement(1836650..1838131)	26.4773	0.351584	1.27596	2.51596e-06	5.36324e-06	0.0132365	Autophagy-related protein 17 CDS	similar to sp|A3LX29.2|Autophagy-related protein 17 Scheffersomyces stipitis CBS 6054	similar to CJJ09_000847	CJJ09_000847	B9J08_003258
SBP28_000445	Chr1	1015731..1016585	582.446	0.351412	1.27581	1.3125e-07	3.09505e-07	0.000690506	Uncharacterized protein YLR407W CDS	similar to sp|Q06070.2|Uncharacterized protein YLR407W Saccharomyces cerevisiae S288C	similar to CJJ09_000467	CJJ09_000467	B9J08_003637
SBP28_003940	Chr4	complement(648771..649046)	834.311	0.350898	1.27535	1.96286e-07	4.58348e-07	0.00103266	ubiquitin-like protein SMT3 CDS	similar to sp|Q12306.1|Ubiquitin-like protein SMT3 Saccharomyces cerevisiae S288C	similar to CJJ09_004097	CJJ09_004097	B9J08_005259
SBP28_004887	Chr6	440156..441205	42.3561	0.350569	1.27506	1.97802e-06	4.25967e-06	0.0104064	Nuclear migration protein JNM1 CDS	similar to sp|P36224.2|Nuclear migration protein JNM1 Saccharomyces cerevisiae S288C	similar to CJJ09_005100	CJJ09_005100	B9J08_004318
SBP28_002137	Chr2	complement(505572..506213)	369.996	0.350442	1.27495	1.99548e-07	4.65553e-07	0.00104982	Protein ERP5 CDS	similar to sp|P38819.1|Protein ERP5 Saccharomyces cerevisiae S288C	similar to CJJ09_002215	CJJ09_002215	B9J08_000243
SBP28_003800	Chr4	complement(320499..322751)	118.258	0.350106	1.27465	1.91296e-07	4.46895e-07	0.00100641	Exocyst complex component EXO84 CDS	similar to sp|Q59XM1.3|Exocyst complex component EXO84 Candida albicans SC5314	similar to CJJ09_003952	CJJ09_003952	B9J08_005402
SBP28_002588	Chr2	1532472..1534589	29.5233	0.349964	1.27453	9.99856e-07	2.2037e-06	0.00526024	Uncharacterized transcriptional regulatory proteinC3C7.04 CDS	similar to sp|O14130.1|Uncharacterized transcriptional regulatory protein C3C7.04 Schizosaccharomyces pombe 972h-	similar to CJJ09_002670	CJJ09_002670	B9J08_000710
SBP28_005180	Chr7	210474..211733	57.9089	0.34976	1.27435	7.67977e-07	1.70478e-06	0.00404033	Homeobox protein YOX1 CDS	similar to sp|P34161.2|Homeobox protein YOX1 Saccharomyces cerevisiae S288C	similar to CJJ09_005419	CJJ09_005419	B9J08_002326
SBP28_002444	Chr2	complement(1207390..1209189)	2.23826	0.349736	1.27433	0.0413446	0.0555875	1	conserved Plasmodium protein, unknown function CDS	similar to ref|XP_025335267.1|uncharacterized protein CXQ87_002456 Candida duobushaemulonis	similar to CJJ09_002526	CJJ09_002526	B9J08_000562
SBP28_004895	Chr6	complement(457277..459097)	110.636	0.349372	1.27401	2.42942e-07	5.62304e-07	0.00127812	Transcription factor SFL2 CDS	similar to sp|Q5AK51.2|Transcription factor SFL2 Candida albicans SC5314	similar to CJJ09_005108	CJJ09_005108	B9J08_004310
SBP28_003447	Chr3	complement(1145561..1148212)	21.8678	0.349257	1.2739	1.21136e-06	2.65318e-06	0.00637294	OPT family small oligopeptide transporter CDS	similar to sp|Q06593.1|Oligopeptide transporter 2 Saccharomyces cerevisiae S288C	similar to CJJ09_003546	CJJ09_003546	B9J08_001293
SBP28_004717	Chr5	complement(985538..987106)	0.830543	0.349121	1.27378	0.250747	0.293412	1	Allantoate permease CDS	similar to sp|P15365.1|Allantoate permease Saccharomyces cerevisiae S288C	similar to CJJ09_004476	CJJ09_004476	B9J08_004099
SBP28_003382	Chr3	complement(1003290..1004051)	58.9969	0.34894	1.27362	2.15008e-06	4.61508e-06	0.0113116	hypothetical protein A9F13_01g06743 CDS	similar to ref|XP_025344087.1|hypothetical protein CXQ85_002875 Candida haemuloni	similar to CJJ09_003481	CJJ09_003481	B9J08_001226
SBP28_002081	Chr2	392675..394498	103.036	0.348031	1.27282	2.84295e-07	6.54849e-07	0.00149568	Protein BZZ1 CDS	similar to sp|P38822.1|Protein BZZ1, LAS17-binding protein 7 Saccharomyces cerevisiae S288C	similar to CJJ09_002159	CJJ09_002159	B9J08_000184
SBP28_000651	Chr1	complement(1480508..1485232)	157.539	0.347932	1.27274	1.56995e-07	3.69057e-07	0.000825949	Transcriptional regulatory protein SIN3 CDS	similar to sp|P22579.2|Transcriptional regulatory protein SIN3 Saccharomyces cerevisiae S288C	similar to CJJ09_000679	CJJ09_000679	B9J08_003426
SBP28_005027	Chr6	complement(766085..767665)	2.98673	0.346854	1.27178	0.018753	0.0265214	1	Lipase 2 CDS	similar to sp|Q9P8W5.1|Lipase 2 Candida albicans	similar to CJJ09_005243	CJJ09_005243	B9J08_004177
SBP28_002509	Chr2	1355389..1356807	98.9462	0.346489	1.27146	4.13342e-07	9.39349e-07	0.00217459	Cell division control protein 1 CDS	similar to sp|P40986.2|Cell division control protein 1 Saccharomyces cerevisiae S288C	similar to CJJ09_002591	CJJ09_002591	B9J08_000630
SBP28_002614	Chr2	1590481..1594369	44.954	0.346196	1.2712	3.47357e-07	7.93162e-07	0.00182745	Protein SFI1 CDS	similar to sp|Q12369.1|Protein SFI1, Suppressor of fermentation induced loss of stress resistance protein 1 Saccharomyces cerevisiae S288C	similar to B9J08_000736	B9J08_000736	B9J08_000736
SBP28_004715	Chr5	complement(979196..981151)	14.1102	0.346186	1.2712	1.0477e-05	2.10681e-05	0.0551195	Low affinity heme transporter str3 CDS	similar to sp|Q92341.1|Siderophore iron transporter 3 Schizosaccharomyces pombe 972h-	similar to CJJ09_004478	CJJ09_004478	B9J08_004474
SBP28_000531	Chr1	complement(1213505..1215280)	42.0407	0.345599	1.27068	9.9436e-07	2.19343e-06	0.00523133	D-lactate dehydrogenase [cytochrome], mitochondrial CDS	similar to sp|Q12627.2|D-lactate dehydrogenase cytochrome , mitochondrial, D-lactate ferricytochrome C oxidoreductase, D-LCR Kluyveromyces lactis NRRL Y-1140	similar to CJJ09_000555	CJJ09_000555	B9J08_003553
SBP28_000040	Chr1	complement(100209..101483)	79.6345	0.345206	1.27033	6.56089e-07	1.46506e-06	0.00345169	Nocturnin CDS	similar to sp|Q9UK39.2|Nocturnin, Carbon catabolite repression 4-like protein Homo sapiens	similar to CJJ09_000046	CJJ09_000046	B9J08_003895
SBP28_002526	Chr2	complement(1384855..1385832)	358.774	0.345014	1.27016	2.50532e-07	5.79362e-07	0.00131805	Peptidyl-prolyl cis-trans isomerase D CDS	similar to sp|P35176.1|Peptidyl-prolyl cis-trans isomerase D, PPIase D, Cyclophilin D, Rotamase D Saccharomyces cerevisiae S288C	similar to CJJ09_002608	CJJ09_002608	B9J08_000648
SBP28_000019	Chr1	complement(60610..62193)	139.998	0.344876	1.27004	3.23582e-07	7.4048e-07	0.00170236	Inositolphosphotransferase 1 CDS	similar to sp|P38954.2|Inositolphosphotransferase 1, Mannosyl diphosphorylinositol ceramide synthase Saccharomyces cerevisiae S288C	similar to B9J08_004082	B9J08_004082	B9J08_004082
SBP28_000111	Chr1	279075..280316	100.033	0.344637	1.26983	5.39394e-07	1.21479e-06	0.00283775	Guanine nucleotide-binding protein subunit alpha CDS	similar to sp|P28868.5|Guanine nucleotide-binding protein subunit alpha Candida albicans WO-1	similar to CJJ09_000131	CJJ09_000131	B9J08_003972
SBP28_004710	Chr5	966222..968993	16.4409	0.344059	1.26932	2.87537e-06	6.09482e-06	0.0151273	OPT family small oligopeptide transporter CDS	similar to sp|Q06593.1|Oligopeptide transporter 2 Saccharomyces cerevisiae S288C	similar to CJJ09_004483	CJJ09_004483	B9J08_004479
SBP28_000895	Chr1	complement(2012199..2013500)	93.4352	0.343944	1.26922	5.81512e-07	1.30406e-06	0.00305933	Protein PCF11 CDS	similar to sp|P39081.2|Protein PCF11, protein 1 of CF I Saccharomyces cerevisiae S288C	similar to CJJ09_000925	CJJ09_000925	B9J08_003182
SBP28_005215	Chr7	complement(286569..287633)	45.2131	0.343923	1.2692	2.55862e-06	5.44535e-06	0.0134609	Protein disulfide-isomerase CDS	similar to sp|Q92249.2|Protein disulfide-isomerase erp38, ERp38 Neurospora crassa OR74A	similar to SBP28_000020	SBP28_000020
SBP28_001323	Chr1	2879096..2879472	138.21	0.343733	1.26904	1.05962e-05	2.12935e-05	0.0557464	protein translocase SEC61 complex gamma subunit,archaeal and eukaryotic CDS	similar to sp|P35179.2|Protein transport protein SSS1, Sec61 complex subunit SSS1, Sec61 complex subunit gamma, Ssh1 complex subunit SSS1, Ssh1 complex subunit gamma Saccharomyces cerevisiae S288	similar to CJJ09_001192	CJJ09_001192	B9J08_002906
SBP28_003619	Chr3	1574726..1576117	38.2295	0.343706	1.26901	2.11624e-06	4.54429e-06	0.0111335	DNA primase small subunit CDS	similar to sp|P10363.2|DNA primase small subunit, DNA polymerase alpha:primase complex p48 subunit, DNA polymerase-primase complex p48 subunit, Pol alpha-primase complex p48 subunit, DNA primase 48 kDa subunit S	similar to B9J08_001474	B9J08_001474	B9J08_001474
SBP28_002713	Chr2	1811558..1812307	43.8693	0.343201	1.26857	9.94313e-05	0.000182713	0.523108	putative drug resistance MFS transporter CDS	similar to ref|XP_025338425.1|uncharacterized protein CXQ87_000371 Candida duobushaemulonis	similar to CJJ09_002796	CJJ09_002796	B9J08_000835
SBP28_001950	Chr2	complement(102022..103143)	68.4514	0.343098	1.26848	1.13967e-06	2.4993e-06	0.00599582	Dolichyl-diphosphooligosaccharide--protein glycosyltransferase subunit 3 CDS	similar to sp|Q03723.1|Dolichyl-diphosphooligosaccharide--protein glycosyltransferase subunit OST6, Oligosaccharyl transferase subunit OST6, Oligosaccharyl transferase 37 kDa subunit	similar to CJJ09_002014	CJJ09_002014	B9J08_000047
SBP28_003193	Chr3	complement(590576..591232)	542.374	0.343005	1.2684	2.91981e-07	6.7079e-07	0.00153611	Clathrin light chain CDS	similar to sp|P17891.1|Clathrin light chain, CLC Saccharomyces cerevisiae S288C	similar to CJJ09_003290	CJJ09_003290	B9J08_002206
SBP28_001477	Chr1	3233360..3234799	87.5673	0.342106	1.26761	6.42439e-07	1.4358e-06	0.00337987	Probable transporter MCH2 CDS	similar to sp|P36032.2|Probable transporter MCH2 Saccharomyces cerevisiae S288C	similar to CJJ09_001507	CJJ09_001507	B9J08_002585
SBP28_000606	Chr1	1367232..1367676	16.8555	0.342059	1.26756	0.00791487	0.0117727	1	Ribonucleases P/MRP protein subunit POP8 CDS	similar to sp|P38208.1|Ribonucleases P/MRP protein subunit POP8, RNA-processing protein POP8, RNases P/MRP 15.5 kDa subunit Saccharomyces cerevisiae S288C	similar to CJJ09_000632	CJJ09_000632	B9J08_003474
[truncated: 3,894 more rows]

## Sheet: Ume6-HA up genes
File S1: Comparative transcriptomic analysis of the strains UME6HA and IV.1. Results are expressed as fold-change of UME6HA compared to IV.1.
[truncated: 385 more rows]

[truncated: 3 more sheets: Ume6_HA down genes, Cauris.gmt, Ume6.rnk]
