# Supplementary material for: Ume6-dependent pathways of morphogenesis and biofilm formation in Candida auris
Source: Microbiol Spectr. 2024 Sep 19;12(11):e01531-24. doi: 10.1128/spectrum.01531-24 (PMC11537075; doi:10.1128/spectrum.01531-24)
Supplement: Supplementary File S2 — GO terms of molecular functions for upregulated genes. [file spectrum.01531-24-s0003.xlsx]

## Sheet: Molecular Fonction up-genes
		File S2: GO terms of molecular functions for upregulated genes
ID	Name	Bgd count	Result count	Result gene list	Pct of bgd	Fold enrichment	Odds ratio	P-value	Benjamini	Bonferroni
GO:0004190	aspartic-type endopeptidase activity	16	7	B9J08_000398,B9J08_001518,B9J08_001534,B9J08_002149,B9J08_003911,B9J08_003912,B9J08_004629,	43.8	8.06	13.91	9.58604145582e-06	0.00215685932756	0.00431371865512
GO:0070001	aspartic-type peptidase activity	16	7	B9J08_000398,B9J08_001518,B9J08_001534,B9J08_002149,B9J08_003911,B9J08_003912,B9J08_004629,	43.8	8.06	13.91	9.58604145582e-06	0.00215685932756	0.00431371865512
GO:0004497	monooxygenase activity	27	8	B9J08_000261,B9J08_001364,B9J08_001372,B9J08_001448,B9J08_002011,B9J08_002063,B9J08_004885,B9J08_005308,	29.6	5.46	7.54	6.07346426477e-05	0.00911019639716	0.0273305891915
GO:0016709	oxidoreductase activity, acting on paired donors, with incorporation or reduction of molecular oxygen, NAD(P)H as one donor, and incorporation of one atom of oxygen	10	5	B9J08_000261,B9J08_001372,B9J08_001448,B9J08_002011,B9J08_002063,	50.0	9.21	17.76	9.11415740424e-05	0.0102534270798	0.0410137083191
GO:0016491	oxidoreductase activity	360	36	B9J08_000261,B9J08_000688,B9J08_000989,B9J08_001161,B9J08_001239,B9J08_001364,B9J08_001372,B9J08_001448,B9J08_001533,B9J08_001688,B9J08_001956,B9J08_002011,B9J08_002063,B9J08_002143,B9J08_002303,B9J08_002479,B9J08_002737,B9J08_002774,B9J08_002847,B9J08_002920,B9J08_003026,B9J08_003167,B9J08_003339,B9J08_003466,B9J08_003628,B9J08_003702,B9J08_004003,B9J08_004192,B9J08_004525,B9J08_004709,B9J08_004…	10.0	1.84	2.09	0.000193304121405	0.0173973709265	0.0869868546323
GO:0016705	oxidoreductase activity, acting on paired donors, with incorporation or reduction of molecular oxygen	43	9	B9J08_000261,B9J08_000688,B9J08_001364,B9J08_001372,B9J08_001448,B9J08_002011,B9J08_002063,B9J08_004885,B9J08_005308,	20.9	3.86	4.75	0.000392499949134	0.029437496185	0.17662497711
GO:0004175	endopeptidase activity	77	12	B9J08_000398,B9J08_000871,B9J08_001204,B9J08_001382,B9J08_001518,B9J08_001534,B9J08_002149,B9J08_003707,B9J08_003911,B9J08_003912,B9J08_004629,B9J08_004648,	15.6	2.87	3.33	0.000784226671818	0.0496220596647	0.352902002318
GO:0008233	peptidase activity	147	18	B9J08_000398,B9J08_000871,B9J08_001204,B9J08_001382,B9J08_001518,B9J08_001532,B9J08_001534,B9J08_002149,B9J08_002463,B9J08_002575,B9J08_002992,B9J08_003232,B9J08_003707,B9J08_003911,B9J08_003912,B9J08_004586,B9J08_004629,B9J08_004648,	12.2	2.26	2.54	0.000882169949595	0.0496220596647	0.396976477318
GO:0042937	tripeptide transmembrane transporter activity	2	2	B9J08_004066,B9J08_004188,	100.0	18.43	inf	0.00293464342407	0.146732171204	1.0
GO:0005215	transporter activity	381	33	B9J08_000032,B9J08_000175,B9J08_000321,B9J08_000368,B9J08_000435,B9J08_000831,B9J08_000928,B9J08_001125,B9J08_001185,B9J08_001581,B9J08_001612,B9J08_001804,B9J08_001952,B9J08_002006,B9J08_002168,B9J08_002280,B9J08_002297,B9J08_002442,B9J08_002465,B9J08_003401,B9J08_003465,B9J08_003981,B9J08_004048,B9J08_004066,B9J08_004099,B9J08_004188,B9J08_004448,B9J08_004513,B9J08_004573,B9J08_004878,B9J08_005…	8.7	1.6	1.75	0.00425937084656	0.191671688095	1.0
GO:0022857	transmembrane transporter activity	357	30	B9J08_000032,B9J08_000175,B9J08_000321,B9J08_000368,B9J08_000435,B9J08_000831,B9J08_000928,B9J08_001125,B9J08_001185,B9J08_001581,B9J08_001804,B9J08_001952,B9J08_002006,B9J08_002168,B9J08_002280,B9J08_002297,B9J08_002465,B9J08_003401,B9J08_003465,B9J08_003981,B9J08_004066,B9J08_004099,B9J08_004188,B9J08_004448,B9J08_004513,B9J08_004573,B9J08_004878,B9J08_005345,B9J08_005403,B9J08_005570,	8.4	1.55	1.68	0.00974146275162	0.262613730355	1.0
GO:0005506	iron ion binding	47	7	B9J08_001364,B9J08_001372,B9J08_001448,B9J08_003702,B9J08_004709,B9J08_004885,B9J08_005308,	14.9	2.74	3.11	0.0124443153153	0.262613730355	1.0
GO:0016620	oxidoreductase activity, acting on the aldehyde or oxo group of donors, NAD or NADP as acceptor	18	4	B9J08_001533,B9J08_002303,B9J08_002737,B9J08_003167,	22.2	4.09	5.04	0.0141792978027	0.262613730355	1.0
GO:0032451	demethylase activity	4	2	B9J08_000688,B9J08_001448,	50.0	9.21	17.56	0.0163686180656	0.262613730355	1.0
GO:0005085	guanyl-nucleotide exchange factor activity	29	5	B9J08_000417,B9J08_001703,B9J08_003624,B9J08_003788,B9J08_004729,	17.2	3.18	3.68	0.018410036072	0.262613730355	1.0
GO:0005548	phospholipid transporter activity	11	3	B9J08_000435,B9J08_002442,B9J08_004048,	27.3	5.03	6.6	0.0188370020322	0.262613730355	1.0
GO:0016628	oxidoreductase activity, acting on the CH-CH group of donors, NAD or NADP as acceptor	11	3	B9J08_001956,B9J08_002479,B9J08_003026,	27.3	5.03	6.6	0.0188370020322	0.262613730355	1.0
GO:0016627	oxidoreductase activity, acting on the CH-CH group of donors	30	5	B9J08_001161,B9J08_001956,B9J08_002479,B9J08_003026,B9J08_003628,	16.7	3.07	3.53	0.0211422880462	0.262613730355	1.0
GO:0050661	NADP binding	21	4	B9J08_000989,B9J08_001239,B9J08_002011,B9J08_004709,	19.0	3.51	4.15	0.0244138268534	0.262613730355	1.0
GO:0120014	phospholipid transfer activity	5	2	B9J08_002442,B9J08_004048,	40.0	7.37	11.7	0.026310143865	0.262613730355	1.0
GO:0042124	1,3-beta-glucanosyltransferase activity	5	2	B9J08_000958,B9J08_001507,	40.0	7.37	11.7	0.026310143865	0.262613730355	1.0
GO:0035673	oligopeptide transmembrane transporter activity	5	2	B9J08_004066,B9J08_004188,	40.0	7.37	11.7	0.026310143865	0.262613730355	1.0
GO:0003730	mRNA 3'-UTR binding	5	2	B9J08_002062,B9J08_002479,	40.0	7.37	11.7	0.026310143865	0.262613730355	1.0
GO:0042123	glucanosyltransferase activity	5	2	B9J08_000958,B9J08_001507,	40.0	7.37	11.7	0.026310143865	0.262613730355	1.0
GO:1901474	azole transmembrane transporter activity	5	2	B9J08_002280,B9J08_003981,	40.0	7.37	11.7	0.026310143865	0.262613730355	1.0
GO:0016889	endodeoxyribonuclease activity, producing 3'-phosphomonoesters	5	2	B9J08_000499,B9J08_003488,	40.0	7.37	11.7	0.026310143865	0.262613730355	1.0
GO:0120013	lipid transfer activity	13	3	B9J08_001612,B9J08_002442,B9J08_004048,	23.1	4.25	5.28	0.0301339078166	0.262613730355	1.0
GO:0060089	molecular transducer activity	14	3	B9J08_000159,B9J08_001959,B9J08_002069,	21.4	3.95	4.8	0.03685105132	0.262613730355	1.0
GO:0016634	oxidoreductase activity, acting on the CH-CH group of donors, oxygen as acceptor	6	2	B9J08_001161,B9J08_003628,	33.3	6.14	8.77	0.038067194296	0.262613730355	1.0
GO:0016702	oxidoreductase activity, acting on single donors with incorporation of molecular oxygen, incorporation of two atoms of oxygen	6	2	B9J08_003702,B9J08_005516,	33.3	6.14	8.77	0.038067194296	0.262613730355	1.0
GO:0090482	vitamin transmembrane transporter activity	6	2	B9J08_004448,B9J08_004513,	33.3	6.14	8.77	0.038067194296	0.262613730355	1.0
GO:0005319	lipid transporter activity	24	4	B9J08_000435,B9J08_001612,B9J08_002442,B9J08_004048,	16.7	3.07	3.52	0.0381882505763	0.262613730355	1.0
GO:0046906	tetrapyrrole binding	35	5	B9J08_001364,B9J08_001372,B9J08_001448,B9J08_004885,B9J08_005308,	14.3	2.63	2.94	0.0387034170615	0.262613730355	1.0
GO:0020037	heme binding	35	5	B9J08_001364,B9J08_001372,B9J08_001448,B9J08_004885,B9J08_005308,	14.3	2.63	2.94	0.0387034170615	0.262613730355	1.0
GO:0016903	oxidoreductase activity, acting on the aldehyde or oxo group of donors	26	4	B9J08_001533,B9J08_002303,B9J08_002737,B9J08_003167,	15.4	2.83	3.2	0.0493999296307	0.262613730355	1.0

## Sheet: Biological Process up-genes
File S2: GO terms of biological processes for upregulated genes
ID	Name	Bgd count	Result count	Result gene list	Pct of bgd	Fold enrichment	Odds ratio	P-value	Benjamini	Bonferroni
GO:0016126	sterol biosynthetic process	32	10	B9J08_000261,B9J08_001203,B9J08_001364,B9J08_001448,B9J08_002817,B9J08_003026,B9J08_004709,B9J08_004885,B9J08_005007,B9J08_005308,	31.3	5.76	8.2	4.14991136741e-06	0.00292361255834	0.00584722511668
GO:0006694	steroid biosynthetic process	32	10	B9J08_000261,B9J08_001203,B9J08_001364,B9J08_001448,B9J08_002817,B9J08_003026,B9J08_004709,B9J08_004885,B9J08_005007,B9J08_005308,	31.3	5.76	8.2	4.14991136741e-06	0.00292361255834	0.00584722511668
GO:0016125	sterol metabolic process	39	10	B9J08_000261,B9J08_001203,B9J08_001364,B9J08_001448,B9J08_002817,B9J08_003026,B9J08_004709,B9J08_004885,B9J08_005007,B9J08_005308,	25.6	4.72	6.21	2.91563670464e-05	0.0070166856605	0.0410813211684
GO:0043934	sporulation	104	17	B9J08_000552,B9J08_000928,B9J08_000958,B9J08_001194,B9J08_001507,B9J08_001956,B9J08_002053,B9J08_002977,B9J08_003401,B9J08_003592,B9J08_003827,B9J08_004648,B9J08_004798,B9J08_004841,B9J08_004885,B9J08_005077,B9J08_005403,	16.3	3.01	3.58	3.47248759099e-05	0.0070166856605	0.0489273501571
GO:0008202	steroid metabolic process	40	10	B9J08_000261,B9J08_001203,B9J08_001364,B9J08_001448,B9J08_002817,B9J08_003026,B9J08_004709,B9J08_004885,B9J08_005007,B9J08_005308,	25.0	4.61	6.01	3.70430770889e-05	0.0070166856605	0.0521936956183
GO:0055114	obsolete oxidation-reduction process	245	29	B9J08_000261,B9J08_000989,B9J08_001161,B9J08_001239,B9J08_001364,B9J08_001372,B9J08_001448,B9J08_001533,B9J08_002011,B9J08_002303,B9J08_002479,B9J08_002737,B9J08_002774,B9J08_003026,B9J08_003167,B9J08_003339,B9J08_003466,B9J08_003628,B9J08_003702,B9J08_004003,B9J08_004192,B9J08_004525,B9J08_004709,B9J08_004885,B9J08_004886,B9J08_004941,B9J08_004965,B9J08_005308,B9J08_005516,	11.8	2.18	2.51	4.44937221002e-05	0.0070166856605	0.0626916544392
GO:0009653	anatomical structure morphogenesis	106	17	B9J08_000552,B9J08_000593,B9J08_000928,B9J08_000958,B9J08_001194,B9J08_001507,B9J08_001956,B9J08_002053,B9J08_002977,B9J08_003401,B9J08_003592,B9J08_003827,B9J08_004648,B9J08_004841,B9J08_004885,B9J08_005077,B9J08_005403,	16.0	2.95	3.5	4.47232606433e-05	0.0070166856605	0.0630150742465
GO:0070590	spore wall biogenesis	26	8	B9J08_000958,B9J08_001507,B9J08_002053,B9J08_003827,B9J08_004841,B9J08_004885,B9J08_005077,B9J08_005403,	30.8	5.67	7.96	4.48191419053e-05	0.0070166856605	0.0631501709445
GO:0070591	ascospore wall biogenesis	26	8	B9J08_000958,B9J08_001507,B9J08_002053,B9J08_003827,B9J08_004841,B9J08_004885,B9J08_005077,B9J08_005403,	30.8	5.67	7.96	4.48191419053e-05	0.0070166856605	0.0631501709445
GO:0030437	ascospore formation	68	13	B9J08_000552,B9J08_000928,B9J08_000958,B9J08_001194,B9J08_001507,B9J08_001956,B9J08_002053,B9J08_002977,B9J08_003827,B9J08_004841,B9J08_004885,B9J08_005077,B9J08_005403,	19.1	3.52	4.29	5.58553306837e-05	0.00762074357349	0.0787001609334
GO:0019953	sexual reproduction	131	19	B9J08_000417,B9J08_000552,B9J08_000928,B9J08_000958,B9J08_001194,B9J08_001412,B9J08_001507,B9J08_001956,B9J08_002053,B9J08_002069,B9J08_002977,B9J08_003251,B9J08_003827,B9J08_004028,B9J08_004648,B9J08_004841,B9J08_004885,B9J08_005077,B9J08_005403,	14.5	2.67	3.11	6.70712415718e-05	0.00762074357349	0.0945033793747
GO:0044703	multi-organism reproductive process	131	19	B9J08_000417,B9J08_000552,B9J08_000928,B9J08_000958,B9J08_001194,B9J08_001412,B9J08_001507,B9J08_001956,B9J08_002053,B9J08_002069,B9J08_002977,B9J08_003251,B9J08_003827,B9J08_004028,B9J08_004648,B9J08_004841,B9J08_004885,B9J08_005077,B9J08_005403,	14.5	2.67	3.11	6.70712415718e-05	0.00762074357349	0.0945033793747
GO:0030435	sporulation resulting in formation of a cellular spore	89	15	B9J08_000552,B9J08_000928,B9J08_000958,B9J08_001194,B9J08_001507,B9J08_001956,B9J08_002053,B9J08_002977,B9J08_003592,B9J08_003827,B9J08_004648,B9J08_004841,B9J08_004885,B9J08_005077,B9J08_005403,	16.9	3.11	3.69	7.03120414872e-05	0.00762074357349	0.0990696664554
GO:0048646	anatomical structure formation involved in morphogenesis	90	15	B9J08_000552,B9J08_000928,B9J08_000958,B9J08_001194,B9J08_001507,B9J08_001956,B9J08_002053,B9J08_002977,B9J08_003592,B9J08_003827,B9J08_004648,B9J08_004841,B9J08_004885,B9J08_005077,B9J08_005403,	16.7	3.07	3.64	8.03368048083e-05	0.00767278136917	0.113194557975
GO:0016042	lipid catabolic process	44	10	B9J08_001064,B9J08_001484,B9J08_001956,B9J08_002847,B9J08_003374,B9J08_003466,B9J08_003628,B9J08_004173,B9J08_004175,B9J08_004176,	22.7	4.19	5.29	8.94063171451e-05	0.00767278136917	0.125973500857
GO:0032505	reproduction of a single-celled organism	134	19	B9J08_000443,B9J08_000552,B9J08_000928,B9J08_000958,B9J08_001194,B9J08_001507,B9J08_001703,B9J08_001956,B9J08_002053,B9J08_002069,B9J08_002977,B9J08_003471,B9J08_003827,B9J08_004028,B9J08_004841,B9J08_004885,B9J08_005077,B9J08_005205,B9J08_005403,	14.2	2.61	3.03	9.18763031796e-05	0.00767278136917	0.12945371118
GO:0031505	fungal-type cell wall organization	81	14	B9J08_000398,B9J08_000958,B9J08_001507,B9J08_002053,B9J08_002083,B9J08_002149,B9J08_003251,B9J08_003401,B9J08_003827,B9J08_004410,B9J08_004841,B9J08_004885,B9J08_005077,B9J08_005403,	17.3	3.18	3.8	9.25743671227e-05	0.00767278136917	0.130437283276
GO:0016054	organic acid catabolic process	72	13	B9J08_000871,B9J08_001372,B9J08_001484,B9J08_001956,B9J08_002324,B9J08_002737,B9J08_002847,B9J08_002891,B9J08_003374,B9J08_003466,B9J08_003628,B9J08_004192,B9J08_005516,	18.1	3.33	3.99	0.000103864091628	0.00813025028356	0.146344505104
GO:0071555	cell wall organization	83	14	B9J08_000398,B9J08_000958,B9J08_001507,B9J08_002053,B9J08_002083,B9J08_002149,B9J08_003251,B9J08_003401,B9J08_003827,B9J08_004410,B9J08_004841,B9J08_004885,B9J08_005077,B9J08_005403,	16.9	3.11	3.68	0.00012176831908	0.00857857807915	0.171571561583
GO:0045229	external encapsulating structure organization	83	14	B9J08_000398,B9J08_000958,B9J08_001507,B9J08_002053,B9J08_002083,B9J08_002149,B9J08_003251,B9J08_003401,B9J08_003827,B9J08_004410,B9J08_004841,B9J08_004885,B9J08_005077,B9J08_005403,	16.9	3.11	3.68	0.00012176831908	0.00857857807915	0.171571561583
GO:0006526	arginine biosynthetic process	11	5	B9J08_000686,B9J08_002303,B9J08_002469,B9J08_004798,B9J08_005210,	45.5	8.38	14.79	0.000159719938692	0.0105933093182	0.225045393618
GO:0022413	reproductive process in single-celled organism	96	15	B9J08_000552,B9J08_000928,B9J08_000958,B9J08_001194,B9J08_001507,B9J08_001956,B9J08_002053,B9J08_002069,B9J08_002977,B9J08_003827,B9J08_004028,B9J08_004841,B9J08_004885,B9J08_005077,B9J08_005403,	15.6	2.88	3.37	0.000171011415105	0.0105933093182	0.240955083883
GO:0009062	fatty acid catabolic process	17	6	B9J08_001484,B9J08_001956,B9J08_002847,B9J08_003374,B9J08_003466,B9J08_003628,	35.3	6.5	9.71	0.000179578669646	0.0105933093182	0.253026345532
GO:0048468	cell development	86	14	B9J08_000552,B9J08_000928,B9J08_000958,B9J08_001194,B9J08_001507,B9J08_001956,B9J08_002053,B9J08_002977,B9J08_003401,B9J08_003827,B9J08_004841,B9J08_004885,B9J08_005077,B9J08_005403,	16.3	3.0	3.53	0.000180439619331	0.0105933093182	0.254239423637
GO:0042244	spore wall assembly	24	7	B9J08_000958,B9J08_001507,B9J08_002053,B9J08_003827,B9J08_004841,B9J08_004885,B9J08_005403,	29.2	5.37	7.35	0.000199164670754	0.0106131619995	0.280623021093
GO:0030476	ascospore wall assembly	24	7	B9J08_000958,B9J08_001507,B9J08_002053,B9J08_003827,B9J08_004841,B9J08_004885,B9J08_005403,	29.2	5.37	7.35	0.000199164670754	0.0106131619995	0.280623021093
GO:0034293	sexual sporulation	77	13	B9J08_000552,B9J08_000928,B9J08_000958,B9J08_001194,B9J08_001507,B9J08_001956,B9J08_002053,B9J08_002977,B9J08_003827,B9J08_004841,B9J08_004885,B9J08_005077,B9J08_005403,	16.9	3.11	3.68	0.000210907406661	0.0106131619995	0.297168535985
GO:0043935	sexual sporulation resulting in formation of a cellular spore	77	13	B9J08_000552,B9J08_000928,B9J08_000958,B9J08_001194,B9J08_001507,B9J08_001956,B9J08_002053,B9J08_002977,B9J08_003827,B9J08_004841,B9J08_004885,B9J08_005077,B9J08_005403,	16.9	3.11	3.68	0.000210907406661	0.0106131619995	0.297168535985
GO:0048856	anatomical structure development	134	18	B9J08_000552,B9J08_000593,B9J08_000928,B9J08_000958,B9J08_001194,B9J08_001507,B9J08_001956,B9J08_002053,B9J08_002977,B9J08_003359,B9J08_003401,B9J08_003592,B9J08_003827,B9J08_004648,B9J08_004841,B9J08_004885,B9J08_005077,B9J08_005403,	13.4	2.48	2.83	0.000282757598429	0.0134213197732	0.398405456186
GO:0072329	monocarboxylic acid catabolic process	33	8	B9J08_001372,B9J08_001484,B9J08_001956,B9J08_002847,B9J08_002891,B9J08_003374,B9J08_003466,B9J08_003628,	24.2	4.47	5.72	0.000285762663729	0.0134213197732	0.402639593195
GO:0000003	reproduction	301	31	B9J08_000388,B9J08_000417,B9J08_000443,B9J08_000499,B9J08_000552,B9J08_000928,B9J08_000958,B9J08_001194,B9J08_001412,B9J08_001507,B9J08_001703,B9J08_001826,B9J08_001956,B9J08_002053,B9J08_002069,B9J08_002100,B9J08_002977,B9J08_003251,B9J08_003359,B9J08_003401,B9J08_003471,B9J08_003592,B9J08_003827,B9J08_004028,B9J08_004648,B9J08_004798,B9J08_004841,B9J08_004885,B9J08_005077,B9J08_005205,B9J08_005…	10.3	1.9	2.14	0.000332736171001	0.0147176745826	0.46882526494
GO:0071940	fungal-type cell wall assembly	26	7	B9J08_000958,B9J08_001507,B9J08_002053,B9J08_003827,B9J08_004841,B9J08_004885,B9J08_005403,	26.9	4.96	6.57	0.000344700682204	0.0147176745826	0.485683261225
GO:0070726	cell wall assembly	26	7	B9J08_000958,B9J08_001507,B9J08_002053,B9J08_003827,B9J08_004841,B9J08_004885,B9J08_005403,	26.9	4.96	6.57	0.000344700682204	0.0147176745826	0.485683261225
GO:0046395	carboxylic acid catabolic process	71	12	B9J08_000871,B9J08_001372,B9J08_001484,B9J08_001956,B9J08_002737,B9J08_002847,B9J08_002891,B9J08_003374,B9J08_003466,B9J08_003628,B9J08_004192,B9J08_005516,	16.9	3.11	3.67	0.000365469370714	0.0151454806864	0.514946343336
GO:0006525	arginine metabolic process	13	5	B9J08_000686,B9J08_002303,B9J08_002469,B9J08_004798,B9J08_005210,	38.5	7.09	11.09	0.000406604097396	0.0163687192352	0.572905173231
GO:0009272	fungal-type cell wall biogenesis	56	10	B9J08_000958,B9J08_001507,B9J08_002053,B9J08_003251,B9J08_003827,B9J08_004841,B9J08_004885,B9J08_004972,B9J08_005077,B9J08_005403,	17.9	3.29	3.9	0.000720455338458	0.0274924009147	1.0
GO:0044282	small molecule catabolic process	98	14	B9J08_000871,B9J08_001372,B9J08_001383,B9J08_001484,B9J08_001956,B9J08_002324,B9J08_002737,B9J08_002847,B9J08_002891,B9J08_003374,B9J08_003466,B9J08_003628,B9J08_004192,B9J08_005516,	14.3	2.63	3.02	0.000721943813942	0.0274924009147	1.0
GO:0009064	glutamine family amino acid metabolic process	38	8	B9J08_000686,B9J08_001169,B9J08_002303,B9J08_002469,B9J08_002737,B9J08_004192,B9J08_004798,B9J08_005210,	21.1	3.88	4.77	0.000794639894188	0.0288071301005	1.0
GO:0032502	developmental process	158	19	B9J08_000552,B9J08_000593,B9J08_000928,B9J08_000958,B9J08_001194,B9J08_001507,B9J08_001956,B9J08_002053,B9J08_002977,B9J08_003359,B9J08_003401,B9J08_003592,B9J08_003827,B9J08_004648,B9J08_004798,B9J08_004841,B9J08_004885,B9J08_005077,B9J08_005403,	12.0	2.22	2.49	0.000797358462684	0.0288071301005	1.0
GO:0006635	fatty acid beta-oxidation	9	4	B9J08_001484,B9J08_002847,B9J08_003466,B9J08_003628,	44.4	8.19	14.15	0.000859767885034	0.0302853237503	1.0
GO:0071852	fungal-type cell wall organization or biogenesis	113	15	B9J08_000398,B9J08_000958,B9J08_001507,B9J08_002053,B9J08_002083,B9J08_002149,B9J08_003251,B9J08_003401,B9J08_003827,B9J08_004410,B9J08_004841,B9J08_004885,B9J08_004972,B9J08_005077,B9J08_005403,	13.3	2.45	2.77	0.00102977868958	0.0352943143901	1.0
GO:0030154	cell differentiation	125	16	B9J08_000552,B9J08_000928,B9J08_000958,B9J08_001194,B9J08_001507,B9J08_001956,B9J08_002053,B9J08_002977,B9J08_003401,B9J08_003592,B9J08_003827,B9J08_004648,B9J08_004841,B9J08_004885,B9J08_005077,B9J08_005403,	12.8	2.36	2.66	0.00105206614931	0.0352943143901	1.0
GO:0042546	cell wall biogenesis	71	11	B9J08_000050,B9J08_000958,B9J08_001507,B9J08_002053,B9J08_003251,B9J08_003827,B9J08_004841,B9J08_004885,B9J08_004972,B9J08_005077,B9J08_005403,	15.5	2.85	3.29	0.00135784692734	0.0415569142604	1.0
GO:0097384	cellular lipid biosynthetic process	24	6	B9J08_000261,B9J08_001448,B9J08_002817,B9J08_003026,B9J08_004709,B9J08_005007,	25.0	4.61	5.92	0.00141570751206	0.0415569142604	1.0
GO:1902653	secondary alcohol biosynthetic process	24	6	B9J08_000261,B9J08_001448,B9J08_002817,B9J08_003026,B9J08_004709,B9J08_005007,	25.0	4.61	5.92	0.00141570751206	0.0415569142604	1.0
GO:0044108	cellular alcohol biosynthetic process	24	6	B9J08_000261,B9J08_001448,B9J08_002817,B9J08_003026,B9J08_004709,B9J08_005007,	25.0	4.61	5.92	0.00141570751206	0.0415569142604	1.0
GO:0006696	ergosterol biosynthetic process	24	6	B9J08_000261,B9J08_001448,B9J08_002817,B9J08_003026,B9J08_004709,B9J08_005007,	25.0	4.61	5.92	0.00141570751206	0.0415569142604	1.0
GO:0016129	phytosteroid biosynthetic process	24	6	B9J08_000261,B9J08_001448,B9J08_002817,B9J08_003026,B9J08_004709,B9J08_005007,	25.0	4.61	5.92	0.00141570751206	0.0415569142604	1.0
GO:0048869	cellular developmental process	129	16	B9J08_000552,B9J08_000928,B9J08_000958,B9J08_001194,B9J08_001507,B9J08_001956,B9J08_002053,B9J08_002977,B9J08_003401,B9J08_003592,B9J08_003827,B9J08_004648,B9J08_004841,B9J08_004885,B9J08_005077,B9J08_005403,	12.4	2.29	2.57	0.00147897878671	0.0425281859282	1.0
GO:1901617	organic hydroxy compound biosynthetic process	62	10	B9J08_000261,B9J08_001203,B9J08_001364,B9J08_001448,B9J08_002817,B9J08_003026,B9J08_004709,B9J08_004885,B9J08_005007,B9J08_005308,	16.1	2.97	3.45	0.00163192097158	0.0459875329791	1.0
GO:0044242	cellular lipid catabolic process	34	7	B9J08_001064,B9J08_001484,B9J08_001956,B9J08_002847,B9J08_003374,B9J08_003466,B9J08_003628,	20.6	3.79	4.62	0.00194128538994	0.0536327669495	1.0
GO:0071554	cell wall organization or biogenesis	133	16	B9J08_000050,B9J08_000398,B9J08_000958,B9J08_001507,B9J08_002053,B9J08_002083,B9J08_002149,B9J08_003251,B9J08_003401,B9J08_003827,B9J08_004410,B9J08_004841,B9J08_004885,B9J08_004972,B9J08_005077,B9J08_005403,	12.0	2.22	2.48	0.00204345940862	0.053881799837	1.0
GO:0019395	fatty acid oxidation	11	4	B9J08_001484,B9J08_002847,B9J08_003466,B9J08_003628,	36.4	6.7	10.1	0.00206502284684	0.053881799837	1.0
GO:0034440	lipid oxidation	11	4	B9J08_001484,B9J08_002847,B9J08_003466,B9J08_003628,	36.4	6.7	10.1	0.00206502284684	0.053881799837	1.0
GO:0008204	ergosterol metabolic process	26	6	B9J08_000261,B9J08_001448,B9J08_002817,B9J08_003026,B9J08_004709,B9J08_005007,	23.1	4.25	5.33	0.00220983085087	0.054625467875	1.0
GO:0016128	phytosteroid metabolic process	26	6	B9J08_000261,B9J08_001448,B9J08_002817,B9J08_003026,B9J08_004709,B9J08_005007,	23.1	4.25	5.33	0.00220983085087	0.054625467875	1.0
GO:0044107	cellular alcohol metabolic process	26	6	B9J08_000261,B9J08_001448,B9J08_002817,B9J08_003026,B9J08_004709,B9J08_005007,	23.1	4.25	5.33	0.00220983085087	0.054625467875	1.0
GO:0055085	transmembrane transport	381	34	B9J08_000032,B9J08_000175,B9J08_000321,B9J08_000368,B9J08_000482,B9J08_000831,B9J08_000928,B9J08_001125,B9J08_001185,B9J08_001804,B9J08_001952,B9J08_001998,B9J08_002006,B9J08_002148,B9J08_002168,B9J08_002280,B9J08_002297,B9J08_002465,B9J08_003401,B9J08_003465,B9J08_003981,B9J08_004066,B9J08_004099,B9J08_004188,B9J08_004448,B9J08_004513,B9J08_004537,B9J08_004544,B9J08_004545,B9J08_004573,B9J08_004…	8.9	1.64	1.82	0.00227557512828	0.0552807819957	1.0
GO:0071211	protein targeting to vacuole involved in autophagy	2	2	B9J08_000925,B9J08_005081,	100.0	18.43	inf	0.00293464342407	0.068915209742	1.0
GO:0006805	xenobiotic metabolic process	2	2	B9J08_001372,B9J08_003232,	100.0	18.43	inf	0.00293464342407	0.068915209742	1.0
GO:0007120	axial cellular bud site selection	13	4	B9J08_000443,B9J08_001703,B9J08_003471,B9J08_005205,	30.8	5.67	7.85	0.00410446971025	0.0948065216679	1.0
GO:0006629	lipid metabolic process	279	26	B9J08_000261,B9J08_001064,B9J08_001203,B9J08_001364,B9J08_001448,B9J08_001484,B9J08_001956,B9J08_002083,B9J08_002442,B9J08_002817,B9J08_002847,B9J08_003026,B9J08_003050,B9J08_003167,B9J08_003374,B9J08_003466,B9J08_003628,B9J08_004004,B9J08_004048,B9J08_004173,B9J08_004175,B9J08_004176,B9J08_004709,B9J08_004885,B9J08_005007,B9J08_005308,	9.3	1.72	1.88	0.00425036459914	0.0965929632288	1.0
GO:0003006	developmental process involved in reproduction	118	14	B9J08_000552,B9J08_000928,B9J08_000958,B9J08_001194,B9J08_001507,B9J08_001956,B9J08_002053,B9J08_002977,B9J08_003359,B9J08_003827,B9J08_004841,B9J08_004885,B9J08_005077,B9J08_005403,	11.9	2.19	2.42	0.0043613429769	0.0975417818168	1.0
GO:0051321	meiotic cell cycle	183	19	B9J08_000388,B9J08_000499,B9J08_000552,B9J08_000928,B9J08_000958,B9J08_001194,B9J08_001412,B9J08_001507,B9J08_001826,B9J08_001956,B9J08_002053,B9J08_002100,B9J08_002977,B9J08_003592,B9J08_003827,B9J08_004841,B9J08_004885,B9J08_005077,B9J08_005403,	10.4	1.91	2.1	0.0044613471817	0.0982193465471	1.0
GO:1902652	secondary alcohol metabolic process	30	6	B9J08_000261,B9J08_001448,B9J08_002817,B9J08_003026,B9J08_004709,B9J08_005007,	20.0	3.69	4.44	0.00474877620028	0.102938856403	1.0
GO:1901605	alpha-amino acid metabolic process	132	15	B9J08_000686,B9J08_000871,B9J08_001169,B9J08_002171,B9J08_002303,B9J08_002469,B9J08_002737,B9J08_003103,B9J08_003167,B9J08_003339,B9J08_003702,B9J08_004192,B9J08_004798,B9J08_005210,B9J08_005516,	11.4	2.09	2.31	0.00485094797205	0.103560389282	1.0
GO:0022414	reproductive process	270	25	B9J08_000388,B9J08_000417,B9J08_000499,B9J08_000552,B9J08_000928,B9J08_000958,B9J08_001194,B9J08_001412,B9J08_001507,B9J08_001826,B9J08_001956,B9J08_002053,B9J08_002069,B9J08_002100,B9J08_002977,B9J08_003251,B9J08_003359,B9J08_003592,B9J08_003827,B9J08_004028,B9J08_004648,B9J08_004841,B9J08_004885,B9J08_005077,B9J08_005403,	9.3	1.71	1.86	0.00546986490155	0.113602175642	1.0
GO:0000282	cellular bud site selection	22	5	B9J08_000417,B9J08_000443,B9J08_001703,B9J08_003471,B9J08_005205,	22.7	4.19	5.21	0.00556320093634	0.113602175642	1.0
GO:0009084	glutamine family amino acid biosynthetic process	22	5	B9J08_000686,B9J08_002303,B9J08_002469,B9J08_004798,B9J08_005210,	22.7	4.19	5.21	0.00556320093634	0.113602175642	1.0
GO:0071466	cellular response to xenobiotic stimulus	3	2	B9J08_001372,B9J08_003232,	66.7	12.28	35.12	0.00848775663261	0.159287493821	1.0
GO:0042939	tripeptide transport	3	2	B9J08_004066,B9J08_004188,	66.7	12.28	35.12	0.00848775663261	0.159287493821	1.0
GO:0006538	glutamate catabolic process	3	2	B9J08_002737,B9J08_004192,	66.7	12.28	35.12	0.00848775663261	0.159287493821	1.0
GO:0043649	dicarboxylic acid catabolic process	3	2	B9J08_002737,B9J08_004192,	66.7	12.28	35.12	0.00848775663261	0.159287493821	1.0
GO:0042450	arginine biosynthetic process via ornithine	3	2	B9J08_004798,B9J08_005210,	66.7	12.28	35.12	0.00848775663261	0.159287493821	1.0
GO:0009410	response to xenobiotic stimulus	3	2	B9J08_001372,B9J08_003232,	66.7	12.28	35.12	0.00848775663261	0.159287493821	1.0
GO:0006869	lipid transport	44	7	B9J08_000032,B9J08_000435,B9J08_001612,B9J08_002442,B9J08_002461,B9J08_004028,B9J08_004048,	15.9	2.93	3.36	0.00870485239478	0.159287493821	1.0
GO:0010927	cellular component assembly involved in morphogenesis	44	7	B9J08_000958,B9J08_001507,B9J08_002053,B9J08_003827,B9J08_004841,B9J08_004885,B9J08_005403,	15.9	2.93	3.36	0.00870485239478	0.159287493821	1.0
GO:0032989	cellular component morphogenesis	45	7	B9J08_000958,B9J08_001507,B9J08_002053,B9J08_003827,B9J08_004841,B9J08_004885,B9J08_005403,	15.6	2.87	3.27	0.00984437307058	0.177829764826	1.0
GO:0070887	cellular response to chemical stimulus	289	25	B9J08_000159,B9J08_000435,B9J08_000552,B9J08_001372,B9J08_001448,B9J08_001826,B9J08_001959,B9J08_002069,B9J08_002100,B9J08_002171,B9J08_002479,B9J08_002737,B9J08_002891,B9J08_002920,B9J08_003175,B9J08_003179,B9J08_003232,B9J08_003339,B9J08_003689,B9J08_004003,B9J08_004457,B9J08_004908,B9J08_004946,B9J08_004978,B9J08_005429,	8.7	1.59	1.72	0.0126787047071	0.226130315598	1.0
GO:0010876	lipid localization	48	7	B9J08_000032,B9J08_000435,B9J08_001612,B9J08_002442,B9J08_002461,B9J08_004028,B9J08_004048,	14.6	2.69	3.03	0.0139149905202	0.245077770537	1.0
GO:1903046	meiotic cell cycle process	163	16	B9J08_000499,B9J08_000552,B9J08_000928,B9J08_000958,B9J08_001194,B9J08_001412,B9J08_001507,B9J08_001956,B9J08_002053,B9J08_002977,B9J08_003592,B9J08_003827,B9J08_004841,B9J08_004885,B9J08_005077,B9J08_005403,	9.8	1.81	1.96	0.0146565620964	0.254951802394	1.0
GO:0007039	protein catabolic process in the vacuole	4	2	B9J08_002382,B9J08_004648,	50.0	9.21	17.56	0.0163686180656	0.277872082583	1.0
GO:0090481	pyrimidine nucleotide-sugar transmembrane transport	4	2	B9J08_001804,B9J08_002148,	50.0	9.21	17.56	0.0163686180656	0.277872082583	1.0
GO:0030258	lipid modification	20	4	B9J08_001484,B9J08_002847,B9J08_003466,B9J08_003628,	20.0	3.69	4.41	0.0206196367816	0.345869859824	1.0
GO:1901615	organic hydroxy compound metabolic process	103	11	B9J08_000261,B9J08_001064,B9J08_001203,B9J08_001364,B9J08_001448,B9J08_002817,B9J08_003026,B9J08_004709,B9J08_004885,B9J08_005007,B9J08_005308,	10.7	1.97	2.13	0.0228862564743	0.379373357321	1.0
GO:0042221	response to chemical	351	28	B9J08_000159,B9J08_000417,B9J08_000435,B9J08_000552,B9J08_000871,B9J08_001372,B9J08_001826,B9J08_001959,B9J08_002069,B9J08_002100,B9J08_002171,B9J08_002479,B9J08_002737,B9J08_002891,B9J08_002920,B9J08_003175,B9J08_003179,B9J08_003232,B9J08_003339,B9J08_003689,B9J08_003981,B9J08_004003,B9J08_004028,B9J08_004457,B9J08_004908,B9J08_004946,B9J08_004978,B9J08_005429,	8.0	1.47	1.57	0.023490242549	0.384857578506	1.0
GO:2000114	regulation of establishment of cell polarity	5	2	B9J08_003471,B9J08_004048,	40.0	7.37	11.7	0.026310143865	0.411899918953	1.0
GO:0015780	nucleotide-sugar transmembrane transport	5	2	B9J08_001804,B9J08_002148,	40.0	7.37	11.7	0.026310143865	0.411899918953	1.0
GO:0010672	regulation of transcription from RNA polymerase II promoter involved in meiotic cell cycle	5	2	B9J08_001826,B9J08_002100,	40.0	7.37	11.7	0.026310143865	0.411899918953	1.0
GO:0032366	intracellular sterol transport	5	2	B9J08_001612,B9J08_002461,	40.0	7.37	11.7	0.026310143865	0.411899918953	1.0
GO:0005975	carbohydrate metabolic process	148	14	B9J08_000050,B9J08_000918,B9J08_000958,B9J08_001064,B9J08_001383,B9J08_001507,B9J08_002169,B9J08_003251,B9J08_003374,B9J08_003466,B9J08_004410,B9J08_004477,B9J08_004841,B9J08_005077,	9.5	1.74	1.87	0.0288466547819	0.44664765481	1.0
GO:0006083	acetate metabolic process	13	3	B9J08_002891,B9J08_003374,B9J08_003998,	23.1	4.25	5.28	0.0301339078166	0.451688043761	1.0
GO:0015918	sterol transport	13	3	B9J08_001612,B9J08_002461,B9J08_004028,	23.1	4.25	5.28	0.0301339078166	0.451688043761	1.0
GO:0007121	bipolar cellular bud site selection	13	3	B9J08_000443,B9J08_001703,B9J08_003471,	23.1	4.25	5.28	0.0301339078166	0.451688043761	1.0
GO:0019752	carboxylic acid metabolic process	330	26	B9J08_000686,B9J08_000871,B9J08_000989,B9J08_001169,B9J08_001372,B9J08_001484,B9J08_001956,B9J08_002171,B9J08_002303,B9J08_002324,B9J08_002469,B9J08_002737,B9J08_002847,B9J08_002891,B9J08_003103,B9J08_003167,B9J08_003339,B9J08_003374,B9J08_003466,B9J08_003628,B9J08_003702,B9J08_003998,B9J08_004192,B9J08_004798,B9J08_005210,B9J08_005516,	7.9	1.45	1.55	0.0327022953117	0.452493298943	1.0
GO:0046165	alcohol biosynthetic process	45	6	B9J08_000261,B9J08_001448,B9J08_002817,B9J08_003026,B9J08_004709,B9J08_005007,	13.3	2.46	2.72	0.0331084087049	0.452493298943	1.0
GO:0006037	cell wall chitin metabolic process	14	3	B9J08_004410,B9J08_004972,B9J08_005077,	21.4	3.95	4.8	0.03685105132	0.452493298943	1.0
GO:0035672	oligopeptide transmembrane transport	6	2	B9J08_004066,B9J08_004188,	33.3	6.14	8.77	0.038067194296	0.452493298943	1.0
GO:0070988	demethylation	6	2	B9J08_000688,B9J08_002817,	33.3	6.14	8.77	0.038067194296	0.452493298943	1.0
GO:0140253	cell-cell fusion	47	6	B9J08_000417,B9J08_001412,B9J08_002069,B9J08_003251,B9J08_004028,B9J08_004648,	12.8	2.35	2.59	0.0399186629932	0.452493298943	1.0
GO:0000746	conjugation	47	6	B9J08_000417,B9J08_001412,B9J08_002069,B9J08_003251,B9J08_004028,B9J08_004648,	12.8	2.35	2.59	0.0399186629932	0.452493298943	1.0
GO:0044764	multi-organism cellular process	47	6	B9J08_000417,B9J08_001412,B9J08_002069,B9J08_003251,B9J08_004028,B9J08_004648,	12.8	2.35	2.59	0.0399186629932	0.452493298943	1.0
GO:0000747	conjugation with cellular fusion	47	6	B9J08_000417,B9J08_001412,B9J08_002069,B9J08_003251,B9J08_004028,B9J08_004648,	12.8	2.35	2.59	0.0399186629932	0.452493298943	1.0
GO:0060627	regulation of vesicle-mediated transport	37	5	B9J08_000417,B9J08_002466,B9J08_003604,B9J08_004048,B9J08_004805,	13.5	2.49	2.76	0.0476406371539	0.452493298943	1.0
GO:0051056	regulation of small GTPase mediated signal transduction	37	5	B9J08_000417,B9J08_000443,B9J08_001703,B9J08_003788,B9J08_004729,	13.5	2.49	2.76	0.0476406371539	0.452493298943	1.0
GO:0043436	oxoacid metabolic process	343	26	B9J08_000686,B9J08_000871,B9J08_000989,B9J08_001169,B9J08_001372,B9J08_001484,B9J08_001956,B9J08_002171,B9J08_002303,B9J08_002324,B9J08_002469,B9J08_002737,B9J08_002847,B9J08_002891,B9J08_003103,B9J08_003167,B9J08_003339,B9J08_003374,B9J08_003466,B9J08_003628,B9J08_003702,B9J08_003998,B9J08_004192,B9J08_004798,B9J08_005210,B9J08_005516,	7.6	1.4	1.48	0.0489954220469	0.452493298943	1.0
GO:0072503	cellular divalent inorganic cation homeostasis	26	4	B9J08_000175,B9J08_000482,B9J08_001185,B9J08_003401,	15.4	2.83	3.2	0.0493999296307	0.452493298943	1.0
GO:0072507	divalent inorganic cation homeostasis	26	4	B9J08_000175,B9J08_000482,B9J08_001185,B9J08_003401,	15.4	2.83	3.2	0.0493999296307	0.452493298943	1.0

## Sheet: Cellular Component up-genes
File S2: GO terms of cellular component for upregulated genes
ID	Name	Bgd count	Result count	Result gene list	Pct of bgd	Fold enrichment	Odds ratio	P-value	Benjamini	Bonferroni
GO:0031224	intrinsic component of membrane	1070	90	B9J08_000016,B9J08_000032,B9J08_000159,B9J08_000175,B9J08_000256,B9J08_000261,B9J08_000321,B9J08_000368,B9J08_000398,B9J08_000435,B9J08_000482,B9J08_000512,B9J08_000591,B9J08_000626,B9J08_000687,B9J08_000798,B9J08_000831,B9J08_000918,B9J08_000928,B9J08_000958,B9J08_001125,B9J08_001185,B9J08_001203,B9J08_001219,B9J08_001399,B9J08_001405,B9J08_001412,B9J08_001448,B9J08_001482,B9J08_001507,B9J08_001…	8.4	1.55	1.93	1.9882694451e-06	0.000375770495355	0.000461278511262
GO:0016020	membrane	1545	118	B9J08_000016,B9J08_000032,B9J08_000159,B9J08_000175,B9J08_000256,B9J08_000261,B9J08_000321,B9J08_000368,B9J08_000398,B9J08_000417,B9J08_000435,B9J08_000454,B9J08_000482,B9J08_000512,B9J08_000591,B9J08_000626,B9J08_000687,B9J08_000798,B9J08_000831,B9J08_000918,B9J08_000925,B9J08_000928,B9J08_000958,B9J08_001091,B9J08_001125,B9J08_001143,B9J08_001185,B9J08_001194,B9J08_001203,B9J08_001219,B9J08_001…	7.6	1.41	1.82	3.23940082203e-06	0.000375770495355	0.00075154099071
GO:0005886	plasma membrane	224	28	B9J08_000016,B9J08_000159,B9J08_000398,B9J08_000417,B9J08_000435,B9J08_000918,B9J08_000928,B9J08_000958,B9J08_001507,B9J08_002069,B9J08_002280,B9J08_003401,B9J08_003471,B9J08_003604,B9J08_003624,B9J08_003981,B9J08_004048,B9J08_004066,B9J08_004188,B9J08_004448,B9J08_004513,B9J08_004709,B9J08_004729,B9J08_004878,B9J08_005077,B9J08_005148,B9J08_005205,B9J08_005403,	12.5	2.3	2.67	2.22222741848e-05	0.00145299811124	0.00515556761088
GO:0016021	integral component of membrane	1053	85	B9J08_000016,B9J08_000032,B9J08_000159,B9J08_000175,B9J08_000256,B9J08_000261,B9J08_000321,B9J08_000368,B9J08_000435,B9J08_000482,B9J08_000512,B9J08_000591,B9J08_000626,B9J08_000687,B9J08_000798,B9J08_000831,B9J08_000928,B9J08_001125,B9J08_001185,B9J08_001203,B9J08_001219,B9J08_001399,B9J08_001405,B9J08_001412,B9J08_001448,B9J08_001482,B9J08_001581,B9J08_001590,B9J08_001612,B9J08_001768,B9J08_001…	8.1	1.49	1.8	2.5051691573e-05	0.00145299811124	0.00581199244494
GO:0071944	cell periphery	390	38	B9J08_000016,B9J08_000050,B9J08_000159,B9J08_000398,B9J08_000417,B9J08_000435,B9J08_000918,B9J08_000928,B9J08_000958,B9J08_001194,B9J08_001507,B9J08_001612,B9J08_001743,B9J08_002069,B9J08_002083,B9J08_002280,B9J08_003251,B9J08_003359,B9J08_003401,B9J08_003471,B9J08_003604,B9J08_003624,B9J08_003827,B9J08_003981,B9J08_004048,B9J08_004066,B9J08_004188,B9J08_004410,B9J08_004448,B9J08_004498,B9J08_004…	9.7	1.8	2.04	0.000217349717996	0.010085026915	0.050425134575
GO:0005618	cell wall	45	9	B9J08_000050,B9J08_001194,B9J08_001507,B9J08_003251,B9J08_003359,B9J08_003471,B9J08_003827,B9J08_004410,B9J08_004498,	20.0	3.69	4.48	0.000560662183939	0.0192732157146	0.130073626674
GO:0031225	anchored component of membrane	14	5	B9J08_000398,B9J08_000918,B9J08_000958,B9J08_001507,B9J08_004498,	35.7	6.58	9.85	0.000604689891955	0.0192732157146	0.140288054933
GO:0030312	external encapsulating structure	46	9	B9J08_000050,B9J08_001194,B9J08_001507,B9J08_003251,B9J08_003359,B9J08_003471,B9J08_003827,B9J08_004410,B9J08_004498,	19.6	3.6	4.36	0.000664593645332	0.0192732157146	0.154185725717
GO:0005576	extracellular region	79	12	B9J08_000050,B9J08_000159,B9J08_000918,B9J08_001161,B9J08_001403,B9J08_001950,B9J08_002461,B9J08_003251,B9J08_004173,B9J08_004175,B9J08_004176,B9J08_004498,	15.2	2.8	3.23	0.000991913963975	0.025569337738	0.230124039642
GO:0031226	intrinsic component of plasma membrane	25	6	B9J08_000159,B9J08_000398,B9J08_002069,B9J08_004066,B9J08_004448,B9J08_005205,	24.0	4.42	5.61	0.00177941619657	0.0368527154205	0.412824557605
GO:0031520	plasma membrane of cell tip	11	4	B9J08_000435,B9J08_003471,B9J08_004066,B9J08_004188,	36.4	6.7	10.1	0.00206502284684	0.0368527154205	0.479085300467
GO:0031907	microbody lumen	11	4	B9J08_001484,B9J08_001956,B9J08_003374,B9J08_003466,	36.4	6.7	10.1	0.00206502284684	0.0368527154205	0.479085300467
GO:0005782	peroxisomal matrix	11	4	B9J08_001484,B9J08_001956,B9J08_003374,B9J08_003466,	36.4	6.7	10.1	0.00206502284684	0.0368527154205	0.479085300467
GO:0005619	ascospore wall	6	3	B9J08_001194,B9J08_003359,B9J08_003827,	50.0	9.21	17.62	0.00279604300326	0.0434243263851	0.648681976757
GO:0005887	integral component of plasma membrane	19	5	B9J08_000159,B9J08_002069,B9J08_004066,B9J08_004448,B9J08_005205,	26.3	4.85	6.33	0.00280760730938	0.0434243263851	0.651364895776
GO:0009277	fungal-type cell wall	38	7	B9J08_001194,B9J08_001507,B9J08_003251,B9J08_003359,B9J08_003471,B9J08_003827,B9J08_004410,	18.4	3.39	4.02	0.0037826242085	0.0548480510232	0.877568816372
GO:0031160	spore wall	7	3	B9J08_001194,B9J08_003359,B9J08_003827,	42.9	7.9	13.21	0.00469769685989	0.064109745382	1.0
GO:0098590	plasma membrane region	24	5	B9J08_000417,B9J08_000435,B9J08_003471,B9J08_004066,B9J08_004188,	20.8	3.84	4.66	0.00821662170923	0.105903124252	1.0
GO:0000131	incipient cellular bud site	56	8	B9J08_000417,B9J08_000443,B9J08_001703,B9J08_002466,B9J08_004410,B9J08_004729,B9J08_004972,B9J08_005205,	14.3	2.63	2.97	0.00991955318722	0.121122965233	1.0
GO:0071628	intrinsic component of fungal-type vacuolar membrane	4	2	B9J08_000175,B9J08_002006,	50.0	9.21	17.56	0.0163686180656	0.180834256724	1.0
GO:0071627	integral component of fungal-type vacuolar membrane	4	2	B9J08_000175,B9J08_002006,	50.0	9.21	17.56	0.0163686180656	0.180834256724	1.0
GO:0005811	lipid droplet	39	6	B9J08_000261,B9J08_001064,B9J08_001405,B9J08_003050,B9J08_003167,B9J08_005007,	15.4	2.83	3.22	0.0173595019432	0.183063838674	1.0
GO:0031166	integral component of vacuolar membrane	5	2	B9J08_000175,B9J08_002006,	40.0	7.37	11.7	0.026310143865	0.265389277247	1.0
GO:0042579	microbody	70	8	B9J08_000032,B9J08_001484,B9J08_001956,B9J08_002847,B9J08_003374,B9J08_003466,B9J08_003628,B9J08_004722,	11.4	2.11	2.29	0.0344530650371	0.319724443544	1.0
GO:0005777	peroxisome	70	8	B9J08_000032,B9J08_001484,B9J08_001956,B9J08_002847,B9J08_003374,B9J08_003466,B9J08_003628,B9J08_004722,	11.4	2.11	2.29	0.0344530650371	0.319724443544	1.0
GO:0031105	septin complex	6	2	B9J08_001194,B9J08_003359,	33.3	6.14	8.77	0.038067194296	0.339676502949	1.0

## Sheet: Molecular Fonction down-genes
File S2: GO terms of molecular functions for downregulated genes
ID	Name	Bgd count	Result count	Result gene list	Pct of bgd	Fold enrichment	Odds ratio	P-value	Benjamini	Bonferroni
GO:0008324	cation transmembrane transporter activity	137	10	B9J08_000938,B9J08_001162,B9J08_001464,B9J08_002108,B9J08_002202,B9J08_002855,B9J08_003002,B9J08_003754,B9J08_004040,B9J08_004775,	7.3	4.88	5.88	2.94903519531e-05	0.00364732680211	0.00631093531797
GO:0015075	ion transmembrane transporter activity	176	11	B9J08_000434,B9J08_000938,B9J08_001162,B9J08_001464,B9J08_002108,B9J08_002202,B9J08_002855,B9J08_003002,B9J08_003754,B9J08_004040,B9J08_004775,	6.3	4.18	5.02	4.86980943005e-05	0.00364732680211	0.0104213921803
GO:0022857	transmembrane transporter activity	357	16	B9J08_000434,B9J08_000938,B9J08_001162,B9J08_001464,B9J08_001487,B9J08_002108,B9J08_002202,B9J08_002250,B9J08_002660,B9J08_002855,B9J08_003002,B9J08_003754,B9J08_004040,B9J08_004775,B9J08_004893,B9J08_005323,	4.5	3.0	3.71	5.11307495622e-05	0.00364732680211	0.0109419804063
GO:0005215	transporter activity	381	16	B9J08_000434,B9J08_000938,B9J08_001162,B9J08_001464,B9J08_001487,B9J08_002108,B9J08_002202,B9J08_002250,B9J08_002660,B9J08_002855,B9J08_003002,B9J08_003754,B9J08_004040,B9J08_004775,B9J08_004893,B9J08_005323,	4.2	2.81	3.45	0.000112098862702	0.00599728915455	0.0239891566182
GO:0022890	inorganic cation transmembrane transporter activity	112	8	B9J08_000938,B9J08_001162,B9J08_001464,B9J08_002108,B9J08_002202,B9J08_002855,B9J08_003002,B9J08_004040,	7.1	4.78	5.59	0.00022988354534	0.00983901574057	0.0491950787028
GO:0015318	inorganic molecular entity transmembrane transporter activity	129	8	B9J08_000938,B9J08_001162,B9J08_001464,B9J08_002108,B9J08_002202,B9J08_002855,B9J08_003002,B9J08_004040,	6.2	4.15	4.79	0.000602018839496	0.0171244361181	0.128832031652
GO:0015294	solute:cation symporter activity	12	3	B9J08_000938,B9J08_001464,B9J08_002202,	25.0	16.71	22.89	0.00064016583619	0.0171244361181	0.136995488945
GO:0015293	symporter activity	12	3	B9J08_000938,B9J08_001464,B9J08_002202,	25.0	16.71	22.89	0.00064016583619	0.0171244361181	0.136995488945
GO:0046873	metal ion transmembrane transporter activity	50	5	B9J08_001162,B9J08_001464,B9J08_002108,B9J08_002202,B9J08_003002,	10.0	6.69	7.8	0.000814591572283	0.0193691773854	0.174322596469
GO:0046915	transition metal ion transmembrane transporter activity	20	3	B9J08_001464,B9J08_002108,B9J08_003002,	15.0	10.03	12.1	0.00304446909249	0.0551083091954	0.651516385793
GO:0005315	inorganic phosphate transmembrane transporter activity	6	2	B9J08_001464,B9J08_002202,	33.3	22.29	33.87	0.00318236513917	0.0551083091954	0.681026139783
GO:0005381	iron ion transmembrane transporter activity	6	2	B9J08_002108,B9J08_003002,	33.3	22.29	33.87	0.00318236513917	0.0551083091954	0.681026139783
GO:0015291	secondary active transmembrane transporter activity	42	4	B9J08_000434,B9J08_000938,B9J08_001464,B9J08_002202,	9.5	6.37	7.29	0.00334770102589	0.0551083091954	0.716408019541
GO:0015295	solute:proton symporter activity	7	2	B9J08_000938,B9J08_001464,	28.6	19.1	27.09	0.00441232041452	0.0631898393986	0.944236568707
GO:0022853	active ion transmembrane transporter activity	73	5	B9J08_000434,B9J08_000938,B9J08_001464,B9J08_002202,B9J08_002855,	6.8	4.58	5.14	0.00442919435037	0.0631898393986	0.947847590979
GO:0004386	helicase activity	88	5	B9J08_001512,B9J08_001704,B9J08_002483,B9J08_003688,B9J08_005116,	5.7	3.8	4.2	0.00972412519985	0.123109796187	1.0
GO:0000064	L-ornithine transmembrane transporter activity	1	1	B9J08_003754,	100.0	66.86	inf	0.0149572649573	0.123109796187	1.0
GO:0015319	sodium:inorganic phosphate symporter activity	1	1	B9J08_002202,	100.0	66.86	inf	0.0149572649573	0.123109796187	1.0
GO:0003904	deoxyribodipyrimidine photo-lyase activity	1	1	B9J08_004445,	100.0	66.86	inf	0.0149572649573	0.123109796187	1.0
GO:0004076	biotin synthase activity	1	1	B9J08_001884,	100.0	66.86	inf	0.0149572649573	0.123109796187	1.0
GO:1901691	proton binding	1	1	B9J08_002855,	100.0	66.86	inf	0.0149572649573	0.123109796187	1.0
GO:0008553	P-type proton-exporting transporter activity	1	1	B9J08_002855,	100.0	66.86	inf	0.0149572649573	0.123109796187	1.0
GO:0003913	DNA photolyase activity	1	1	B9J08_004445,	100.0	66.86	inf	0.0149572649573	0.123109796187	1.0
GO:0061840	high-affinity ferrous iron transmembrane transporter activity	1	1	B9J08_002108,	100.0	66.86	inf	0.0149572649573	0.123109796187	1.0
GO:0005436	sodium:phosphate symporter activity	1	1	B9J08_002202,	100.0	66.86	inf	0.0149572649573	0.123109796187	1.0
GO:0097079	selenite:proton symporter activity	1	1	B9J08_001464,	100.0	66.86	inf	0.0149572649573	0.123109796187	1.0
GO:0034511	U3 snoRNA binding	16	2	B9J08_002312,B9J08_004826,	12.5	8.36	9.66	0.0231173207279	0.172733772529	1.0
GO:0000900	translation repressor activity, mRNA regulatory element binding	2	1	B9J08_001087,	50.0	33.43	66.8	0.0296939590058	0.172733772529	1.0
GO:0044654	starch alpha-glucosidase activity	2	1	B9J08_004015,	50.0	33.43	66.8	0.0296939590058	0.172733772529	1.0
GO:0004365	glyceraldehyde-3-phosphate dehydrogenase (NAD+) (phosphorylating) activity	2	1	B9J08_001227,	50.0	33.43	66.8	0.0296939590058	0.172733772529	1.0
GO:0043891	glyceraldehyde-3-phosphate dehydrogenase (NAD(P)+) (phosphorylating) activity	2	1	B9J08_001227,	50.0	33.43	66.8	0.0296939590058	0.172733772529	1.0
GO:0030371	translation repressor activity	2	1	B9J08_001087,	50.0	33.43	66.8	0.0296939590058	0.172733772529	1.0
GO:0032450	maltose alpha-glucosidase activity	2	1	B9J08_004015,	50.0	33.43	66.8	0.0296939590058	0.172733772529	1.0
GO:0015217	ADP transmembrane transporter activity	2	1	B9J08_000434,	50.0	33.43	66.8	0.0296939590058	0.172733772529	1.0
GO:0005471	ATP:ADP antiporter activity	2	1	B9J08_000434,	50.0	33.43	66.8	0.0296939590058	0.172733772529	1.0
GO:0015093	ferrous iron transmembrane transporter activity	2	1	B9J08_002108,	50.0	33.43	66.8	0.0296939590058	0.172733772529	1.0
GO:0022804	active transmembrane transporter activity	117	5	B9J08_000434,B9J08_000938,B9J08_001464,B9J08_002202,B9J08_002855,	4.3	2.86	3.09	0.02986518497	0.172733772529	1.0
GO:0015078	proton transmembrane transporter activity	53	3	B9J08_000938,B9J08_001464,B9J08_002855,	5.7	3.78	4.08	0.0441105064932	0.189232874317	1.0
GO:0016426	tRNA (adenine) methyltransferase activity	3	1	B9J08_004654,	33.3	22.29	33.39	0.0442132883919	0.189232874317	1.0
GO:0048027	mRNA 5'-UTR binding	3	1	B9J08_001087,	33.3	22.29	33.39	0.0442132883919	0.189232874317	1.0
GO:0015665	alcohol transmembrane transporter activity	3	1	B9J08_004040,	33.3	22.29	33.39	0.0442132883919	0.189232874317	1.0
GO:0004069	L-aspartate:2-oxoglutarate aminotransferase activity	3	1	B9J08_000766,	33.3	22.29	33.39	0.0442132883919	0.189232874317	1.0
GO:0004558	alpha-1,4-glucosidase activity	3	1	B9J08_004015,	33.3	22.29	33.39	0.0442132883919	0.189232874317	1.0
GO:0000297	spermine transmembrane transporter activity	3	1	B9J08_004775,	33.3	22.29	33.39	0.0442132883919	0.189232874317	1.0
GO:0016429	tRNA (adenine-N1-)-methyltransferase activity	3	1	B9J08_004654,	33.3	22.29	33.39	0.0442132883919	0.189232874317	1.0
GO:0019825	oxygen binding	3	1	B9J08_001182,	33.3	22.29	33.39	0.0442132883919	0.189232874317	1.0
GO:0016435	rRNA (guanine) methyltransferase activity	3	1	B9J08_002808,	33.3	22.29	33.39	0.0442132883919	0.189232874317	1.0
GO:0008941	nitric oxide dioxygenase activity	3	1	B9J08_001182,	33.3	22.29	33.39	0.0442132883919	0.189232874317	1.0
GO:0015301	anion:anion antiporter activity	3	1	B9J08_000434,	33.3	22.29	33.39	0.0442132883919	0.189232874317	1.0
GO:0140323	solute:anion antiporter activity	3	1	B9J08_000434,	33.3	22.29	33.39	0.0442132883919	0.189232874317	1.0

## Sheet: Biological Process down-genes
		File S2: GO terms of biological processes for downregulated genes
ID	Name	Bgd count	Result count	Result gene list	Pct of bgd	Fold enrichment	Odds ratio	P-value	Benjamini	Bonferroni
GO:0042254	ribosome biogenesis	292	21	B9J08_000207,B9J08_000245,B9J08_000705,B9J08_000714,B9J08_000870,B9J08_000894,B9J08_001087,B9J08_001133,B9J08_001385,B9J08_001512,B9J08_002312,B9J08_002483,B9J08_002604,B9J08_002808,B9J08_002981,B9J08_003688,B9J08_003906,B9J08_004119,B9J08_004826,B9J08_005106,B9J08_005116,	7.2	4.81	6.86	5.82970939173e-10	3.70769517314e-07	3.70769517314e-07
GO:0016072	rRNA metabolic process	221	18	B9J08_000207,B9J08_000245,B9J08_000714,B9J08_000870,B9J08_001133,B9J08_001385,B9J08_001512,B9J08_001819,B9J08_002312,B9J08_002483,B9J08_002604,B9J08_002808,B9J08_002981,B9J08_003688,B9J08_003906,B9J08_004119,B9J08_004826,B9J08_005116,	8.1	5.45	7.51	1.78702804849e-09	5.6827491942e-07	1.13654983884e-06
GO:0006364	rRNA processing	208	17	B9J08_000207,B9J08_000245,B9J08_000714,B9J08_000870,B9J08_001133,B9J08_001385,B9J08_001512,B9J08_002312,B9J08_002483,B9J08_002604,B9J08_002808,B9J08_002981,B9J08_003688,B9J08_003906,B9J08_004119,B9J08_004826,B9J08_005116,	8.2	5.46	7.42	5.25289073366e-09	1.11361283554e-06	3.34083850661e-06
GO:0022613	ribonucleoprotein complex biogenesis	357	21	B9J08_000207,B9J08_000245,B9J08_000705,B9J08_000714,B9J08_000870,B9J08_000894,B9J08_001087,B9J08_001133,B9J08_001385,B9J08_001512,B9J08_002312,B9J08_002483,B9J08_002604,B9J08_002808,B9J08_002981,B9J08_003688,B9J08_003906,B9J08_004119,B9J08_004826,B9J08_005106,B9J08_005116,	5.9	3.93	5.45	2.27372240743e-08	3.61521862781e-06	1.44608745112e-05
GO:0000462	maturation of SSU-rRNA from tricistronic rRNA transcript (SSU-rRNA, 5.8S rRNA, LSU-rRNA)	91	11	B9J08_000207,B9J08_000714,B9J08_001133,B9J08_002312,B9J08_002604,B9J08_002808,B9J08_002981,B9J08_003688,B9J08_003906,B9J08_004826,B9J08_005116,	12.1	8.08	10.56	6.8751247408e-08	8.7451586703e-06	4.37257933515e-05
GO:0030490	maturation of SSU-rRNA	100	11	B9J08_000207,B9J08_000714,B9J08_001133,B9J08_002312,B9J08_002604,B9J08_002808,B9J08_002981,B9J08_003688,B9J08_003906,B9J08_004826,B9J08_005116,	11.0	7.35	9.47	1.85089209191e-07	1.96194561742e-05	0.000117716737045
GO:0034470	ncRNA processing	311	18	B9J08_000207,B9J08_000245,B9J08_000714,B9J08_000870,B9J08_001133,B9J08_001385,B9J08_001512,B9J08_002312,B9J08_002483,B9J08_002604,B9J08_002808,B9J08_002981,B9J08_003688,B9J08_003906,B9J08_004119,B9J08_004654,B9J08_004826,B9J08_005116,	5.8	3.87	5.1	3.80686025569e-07	3.45880446088e-05	0.000242116312262
GO:0042274	ribosomal small subunit biogenesis	115	11	B9J08_000207,B9J08_000714,B9J08_001133,B9J08_002312,B9J08_002604,B9J08_002808,B9J08_002981,B9J08_003688,B9J08_003906,B9J08_004826,B9J08_005116,	9.6	6.4	8.08	7.79330522838e-07	6.19567765656e-05	0.000495654212525
GO:0034660	ncRNA metabolic process	367	19	B9J08_000207,B9J08_000245,B9J08_000714,B9J08_000870,B9J08_001133,B9J08_001385,B9J08_001512,B9J08_001819,B9J08_002312,B9J08_002483,B9J08_002604,B9J08_002808,B9J08_002981,B9J08_003688,B9J08_003906,B9J08_004119,B9J08_004654,B9J08_004826,B9J08_005116,	5.2	3.46	4.56	9.50110294505e-07	6.71411274783e-05	0.000604270147305
GO:0000447	endonucleolytic cleavage in ITS1 to separate SSU-rRNA from 5.8S rRNA and LSU-rRNA from tricistronic rRNA transcript (SSU-rRNA, 5.8S rRNA, LSU-rRNA)	44	7	B9J08_000207,B9J08_001133,B9J08_002808,B9J08_002981,B9J08_003906,B9J08_004826,B9J08_005116,	15.9	10.64	13.73	3.0490519099e-06	0.00019391970147	0.0019391970147
GO:0000480	endonucleolytic cleavage in 5'-ETS of tricistronic rRNA transcript (SSU-rRNA, 5.8S rRNA, LSU-rRNA)	30	6	B9J08_000207,B9J08_001133,B9J08_002981,B9J08_003906,B9J08_004826,B9J08_005116,	20.0	13.37	17.91	4.03241981649e-06	0.000233147182117	0.00256461900329
GO:0000472	endonucleolytic cleavage to generate mature 5'-end of SSU-rRNA from (SSU-rRNA, 5.8S rRNA, LSU-rRNA)	31	6	B9J08_000207,B9J08_001133,B9J08_002981,B9J08_003906,B9J08_004826,B9J08_005116,	19.4	12.94	17.19	4.94161214934e-06	0.000261905443915	0.00314286532698
GO:0000967	rRNA 5'-end processing	33	6	B9J08_000207,B9J08_001133,B9J08_002981,B9J08_003906,B9J08_004826,B9J08_005116,	18.2	12.16	15.91	7.26037649027e-06	0.000355199957524	0.00461759944781
GO:0034471	ncRNA 5'-end processing	35	6	B9J08_000207,B9J08_001133,B9J08_002981,B9J08_003906,B9J08_004826,B9J08_005116,	17.1	11.46	14.81	1.03923892541e-05	0.000468217141838	0.00660955956564
GO:0000966	RNA 5'-end processing	36	6	B9J08_000207,B9J08_001133,B9J08_002981,B9J08_003906,B9J08_004826,B9J08_005116,	16.7	11.14	14.31	1.23248018649e-05	0.000468217141838	0.00783857398611
GO:0000479	endonucleolytic cleavage of tricistronic rRNA transcript (SSU-rRNA, 5.8S rRNA, LSU-rRNA)	54	7	B9J08_000207,B9J08_001133,B9J08_002808,B9J08_002981,B9J08_003906,B9J08_004826,B9J08_005116,	13.0	8.67	10.79	1.2515238068e-05	0.000468217141838	0.00795969141124
GO:0000478	endonucleolytic cleavage involved in rRNA processing	54	7	B9J08_000207,B9J08_001133,B9J08_002808,B9J08_002981,B9J08_003906,B9J08_004826,B9J08_005116,	13.0	8.67	10.79	1.2515238068e-05	0.000468217141838	0.00795969141124
GO:0090502	RNA phosphodiester bond hydrolysis, endonucleolytic	56	7	B9J08_000207,B9J08_001133,B9J08_002808,B9J08_002981,B9J08_003906,B9J08_004826,B9J08_005116,	12.5	8.36	10.34	1.60048358115e-05	0.000565504198673	0.0101790755761
GO:0006812	cation transport	135	10	B9J08_000434,B9J08_001162,B9J08_001227,B9J08_001464,B9J08_002108,B9J08_002855,B9J08_003002,B9J08_003754,B9J08_004040,B9J08_004775,	7.4	4.95	5.98	2.59362606947e-05	0.000862121751871	0.0164954618018
GO:0000460	maturation of 5.8S rRNA	84	8	B9J08_000207,B9J08_001133,B9J08_002483,B9J08_002808,B9J08_002981,B9J08_003906,B9J08_004826,B9J08_005116,	9.5	6.37	7.7	2.94052377614e-05	0.000862121751871	0.0187017312162
GO:0000466	maturation of 5.8S rRNA from tricistronic rRNA transcript (SSU-rRNA, 5.8S rRNA, LSU-rRNA)	84	8	B9J08_000207,B9J08_001133,B9J08_002483,B9J08_002808,B9J08_002981,B9J08_003906,B9J08_004826,B9J08_005116,	9.5	6.37	7.7	2.94052377614e-05	0.000862121751871	0.0187017312162
GO:0055085	transmembrane transport	381	17	B9J08_000434,B9J08_000938,B9J08_001162,B9J08_001464,B9J08_001487,B9J08_002108,B9J08_002202,B9J08_002250,B9J08_002660,B9J08_002666,B9J08_002855,B9J08_003002,B9J08_003754,B9J08_004040,B9J08_004775,B9J08_004893,B9J08_005323,	4.5	2.98	3.74	2.98218216056e-05	0.000862121751871	0.0189666785412
GO:0006396	RNA processing	436	18	B9J08_000207,B9J08_000245,B9J08_000714,B9J08_000870,B9J08_001133,B9J08_001385,B9J08_001512,B9J08_002312,B9J08_002483,B9J08_002604,B9J08_002808,B9J08_002981,B9J08_003688,B9J08_003906,B9J08_004119,B9J08_004654,B9J08_004826,B9J08_005116,	4.1	2.76	3.47	4.70143866803e-05	0.0013000499969	0.0299011499287
GO:0042273	ribosomal large subunit biogenesis	91	8	B9J08_000207,B9J08_000705,B9J08_000870,B9J08_000894,B9J08_001087,B9J08_001512,B9J08_002483,B9J08_005106,	8.8	5.88	7.04	5.27455326278e-05	0.00139775661464	0.0335461587513
GO:0006811	ion transport	219	12	B9J08_000008,B9J08_000434,B9J08_001162,B9J08_001227,B9J08_001464,B9J08_002108,B9J08_002202,B9J08_002855,B9J08_003002,B9J08_003754,B9J08_004040,B9J08_004775,	5.5	3.66	4.4	7.79980488823e-05	0.00198427036357	0.0496067590892
GO:0006826	iron ion transport	17	4	B9J08_000434,B9J08_001227,B9J08_002108,B9J08_003002,	23.5	15.73	21.43	9.43376742575e-05	0.00230764464722	0.0599987608277
GO:0000469	cleavage involved in rRNA processing	75	7	B9J08_000207,B9J08_001133,B9J08_002808,B9J08_002981,B9J08_003906,B9J08_004826,B9J08_005116,	9.3	6.24	7.42	0.000109347635338	0.00252365442661	0.0695450960748
GO:0000041	transition metal ion transport	33	5	B9J08_000434,B9J08_001227,B9J08_001464,B9J08_002108,B9J08_003002,	15.2	10.13	12.59	0.000111104282932	0.00252365442661	0.0706623239451
GO:0098656	anion transmembrane transport	41	5	B9J08_000434,B9J08_001464,B9J08_002108,B9J08_002202,B9J08_003754,	12.2	8.15	9.77	0.000319746083702	0.00701236238739	0.203358509234
GO:0030001	metal ion transport	66	6	B9J08_000434,B9J08_001162,B9J08_001227,B9J08_001464,B9J08_002108,B9J08_003002,	9.1	6.08	7.11	0.000403942386212	0.00856357858769	0.256907357631
GO:0006810	transport	1040	28	B9J08_000008,B9J08_000207,B9J08_000434,B9J08_000635,B9J08_000705,B9J08_000938,B9J08_001082,B9J08_001162,B9J08_001182,B9J08_001227,B9J08_001385,B9J08_001464,B9J08_001487,B9J08_001815,B9J08_002108,B9J08_002202,B9J08_002250,B9J08_002312,B9J08_002660,B9J08_002666,B9J08_002808,B9J08_002855,B9J08_003002,B9J08_003754,B9J08_004040,B9J08_004775,B9J08_004893,B9J08_005323,	2.7	1.8	2.37	0.000565512121673	0.0116021196576	0.359665709384
GO:0015886	heme transport	3	2	B9J08_000434,B9J08_001227,	66.7	44.57	135.56	0.000655300232967	0.0126397908395	0.416770948167
GO:0090501	RNA phosphodiester bond hydrolysis	100	7	B9J08_000207,B9J08_001133,B9J08_002808,B9J08_002981,B9J08_003906,B9J08_004826,B9J08_005116,	7.0	4.68	5.4	0.000655838203936	0.0126397908395	0.417113097703
GO:0051234	establishment of localization	1068	28	B9J08_000008,B9J08_000207,B9J08_000434,B9J08_000635,B9J08_000705,B9J08_000938,B9J08_001082,B9J08_001162,B9J08_001182,B9J08_001227,B9J08_001385,B9J08_001464,B9J08_001487,B9J08_001815,B9J08_002108,B9J08_002202,B9J08_002250,B9J08_002312,B9J08_002660,B9J08_002666,B9J08_002808,B9J08_002855,B9J08_003002,B9J08_003754,B9J08_004040,B9J08_004775,B9J08_004893,B9J08_005323,	2.6	1.75	2.29	0.000886534779551	0.0165834152881	0.563836119795
GO:0034220	ion transmembrane transport	107	7	B9J08_000434,B9J08_001464,B9J08_002108,B9J08_002202,B9J08_002855,B9J08_003002,B9J08_003754,	6.5	4.37	5.01	0.000983397589438	0.0178697390538	0.625440866882
GO:1901678	iron coordination entity transport	4	2	B9J08_000434,B9J08_001227,	50.0	33.43	67.76	0.00129791327188	0.0229298011366	0.825472840916
GO:0016070	RNA metabolic process	739	21	B9J08_000207,B9J08_000245,B9J08_000714,B9J08_000870,B9J08_001133,B9J08_001385,B9J08_001512,B9J08_001819,B9J08_002312,B9J08_002483,B9J08_002604,B9J08_002710,B9J08_002808,B9J08_002981,B9J08_003688,B9J08_003906,B9J08_004035,B9J08_004119,B9J08_004654,B9J08_004826,B9J08_005116,	2.8	1.9	2.32	0.00192245280882	0.0330454050382	1.0
GO:0090305	nucleic acid phosphodiester bond hydrolysis	122	7	B9J08_000207,B9J08_001133,B9J08_002808,B9J08_002981,B9J08_003906,B9J08_004826,B9J08_005116,	5.7	3.84	4.34	0.00211545235037	0.0349354885457	1.0
GO:0009405	obsolete pathogenesis	5	2	B9J08_001531,B9J08_004892,	40.0	26.74	45.17	0.00214227052403	0.0349354885457	1.0
GO:0044085	cellular component biogenesis	868	23	B9J08_000207,B9J08_000245,B9J08_000705,B9J08_000714,B9J08_000870,B9J08_000894,B9J08_001082,B9J08_001087,B9J08_001133,B9J08_001385,B9J08_001512,B9J08_002312,B9J08_002483,B9J08_002604,B9J08_002808,B9J08_002855,B9J08_002981,B9J08_003688,B9J08_003906,B9J08_004119,B9J08_004826,B9J08_005106,B9J08_005116,	2.6	1.77	2.18	0.00280437503673	0.044589563084	1.0
GO:0000054	ribosomal subunit export from nucleus	44	4	B9J08_000207,B9J08_000705,B9J08_001385,B9J08_002808,	9.1	6.08	6.92	0.00397012992194	0.0601191102466	1.0
GO:0033750	ribosome localization	44	4	B9J08_000207,B9J08_000705,B9J08_001385,B9J08_002808,	9.1	6.08	6.92	0.00397012992194	0.0601191102466	1.0
GO:0051179	localization	1198	28	B9J08_000008,B9J08_000207,B9J08_000434,B9J08_000635,B9J08_000705,B9J08_000938,B9J08_001082,B9J08_001162,B9J08_001182,B9J08_001227,B9J08_001385,B9J08_001464,B9J08_001487,B9J08_001815,B9J08_002108,B9J08_002202,B9J08_002250,B9J08_002312,B9J08_002660,B9J08_002666,B9J08_002808,B9J08_002855,B9J08_003002,B9J08_003754,B9J08_004040,B9J08_004775,B9J08_004893,B9J08_005323,	2.3	1.56	1.96	0.00547219679743	0.0809376084457	1.0
GO:0034755	iron ion transmembrane transport	8	2	B9J08_002108,B9J08_003002,	25.0	16.71	22.57	0.00582638733441	0.0823462743263	1.0
GO:0006817	phosphate ion transport	8	2	B9J08_001464,B9J08_002202,	25.0	16.71	22.57	0.00582638733441	0.0823462743263	1.0
GO:0006820	anion transport	90	5	B9J08_000434,B9J08_001464,B9J08_002108,B9J08_002202,B9J08_003754,	5.6	3.71	4.1	0.0106618084114	0.128551628552	1.0
GO:0050821	protein stabilization	11	2	B9J08_000207,B9J08_001087,	18.2	12.16	15.04	0.011117632645	0.128551628552	1.0
GO:0031503	protein-containing complex localization	64	4	B9J08_000207,B9J08_000705,B9J08_001385,B9J08_002808,	6.3	4.18	4.6	0.0148632005549	0.128551628552	1.0
GO:1903352	L-ornithine transmembrane transport	1	1	B9J08_003754,	100.0	66.86	inf	0.0149572649573	0.128551628552	1.0
GO:1902274	positive regulation of (R)-carnitine transmembrane transport	1	1	B9J08_002666,	100.0	66.86	inf	0.0149572649573	0.128551628552	1.0
GO:1900062	obsolete regulation of replicative cell aging	1	1	B9J08_001464,	100.0	66.86	inf	0.0149572649573	0.128551628552	1.0
GO:0070141	response to UV-A	1	1	B9J08_004445,	100.0	66.86	inf	0.0149572649573	0.128551628552	1.0
GO:1902267	regulation of polyamine transmembrane transport	1	1	B9J08_002666,	100.0	66.86	inf	0.0149572649573	0.128551628552	1.0
GO:0140021	mitochondrial ADP transmembrane transport	1	1	B9J08_000434,	100.0	66.86	inf	0.0149572649573	0.128551628552	1.0
GO:0071492	cellular response to UV-A	1	1	B9J08_004445,	100.0	66.86	inf	0.0149572649573	0.128551628552	1.0
GO:1902059	negative regulation of sporocarp development involved in sexual reproduction	1	1	B9J08_004445,	100.0	66.86	inf	0.0149572649573	0.128551628552	1.0
GO:1901684	arsenate ion transmembrane transport	1	1	B9J08_002108,	100.0	66.86	inf	0.0149572649573	0.128551628552	1.0
GO:1902272	regulation of (R)-carnitine transmembrane transport	1	1	B9J08_002666,	100.0	66.86	inf	0.0149572649573	0.128551628552	1.0
GO:0070476	rRNA (guanine-N7)-methylation	1	1	B9J08_002808,	100.0	66.86	inf	0.0149572649573	0.128551628552	1.0
GO:0075262	negative regulation of spore-bearing organ development	1	1	B9J08_004445,	100.0	66.86	inf	0.0149572649573	0.128551628552	1.0
GO:0070994	detection of oxidative stress	1	1	B9J08_001227,	100.0	66.86	inf	0.0149572649573	0.128551628552	1.0
GO:1902269	positive regulation of polyamine transmembrane transport	1	1	B9J08_002666,	100.0	66.86	inf	0.0149572649573	0.128551628552	1.0
GO:0051241	negative regulation of multicellular organismal process	1	1	B9J08_004445,	100.0	66.86	inf	0.0149572649573	0.128551628552	1.0
GO:0120029	proton export across plasma membrane	1	1	B9J08_002855,	100.0	66.86	inf	0.0149572649573	0.128551628552	1.0
GO:0070797	negative regulation of cleistothecium development	1	1	B9J08_004445,	100.0	66.86	inf	0.0149572649573	0.128551628552	1.0
GO:1990575	mitochondrial L-ornithine transmembrane transport	1	1	B9J08_003754,	100.0	66.86	inf	0.0149572649573	0.128551628552	1.0
GO:0005982	starch metabolic process	1	1	B9J08_004015,	100.0	66.86	inf	0.0149572649573	0.128551628552	1.0
GO:0009061	anaerobic respiration	1	1	B9J08_000434,	100.0	66.86	inf	0.0149572649573	0.128551628552	1.0
GO:1990544	mitochondrial ATP transmembrane transport	1	1	B9J08_000434,	100.0	66.86	inf	0.0149572649573	0.128551628552	1.0
GO:0000023	maltose metabolic process	1	1	B9J08_004015,	100.0	66.86	inf	0.0149572649573	0.128551628552	1.0
GO:0000719	photoreactive repair	1	1	B9J08_004445,	100.0	66.86	inf	0.0149572649573	0.128551628552	1.0
GO:0015822	ornithine transport	1	1	B9J08_003754,	100.0	66.86	inf	0.0149572649573	0.128551628552	1.0
GO:0018298	protein-chromophore linkage	1	1	B9J08_004445,	100.0	66.86	inf	0.0149572649573	0.128551628552	1.0
GO:0000025	maltose catabolic process	1	1	B9J08_004015,	100.0	66.86	inf	0.0149572649573	0.128551628552	1.0
GO:0051168	nuclear export	101	5	B9J08_000207,B9J08_000705,B9J08_001385,B9J08_002312,B9J08_002808,	5.0	3.31	3.62	0.0169433021113	0.143679201904	1.0
GO:0098660	inorganic ion transmembrane transport	71	4	B9J08_002108,B9J08_002202,B9J08_002855,B9J08_003002,	5.6	3.77	4.11	0.0210292221197	0.175981385107	1.0
GO:0031647	regulation of protein stability	16	2	B9J08_000207,B9J08_001087,	12.5	8.36	9.66	0.0231173207279	0.190943064714	1.0
GO:0090304	nucleic acid metabolic process	985	22	B9J08_000207,B9J08_000245,B9J08_000714,B9J08_000870,B9J08_001133,B9J08_001385,B9J08_001512,B9J08_001819,B9J08_002312,B9J08_002483,B9J08_002604,B9J08_002710,B9J08_002808,B9J08_002981,B9J08_003688,B9J08_003906,B9J08_004035,B9J08_004119,B9J08_004445,B9J08_004654,B9J08_004826,B9J08_005116,	2.2	1.49	1.74	0.0266132690118	0.210322740946	1.0
GO:0031155	regulation of reproductive fruiting body development	2	1	B9J08_004445,	50.0	33.43	66.8	0.0296939590058	0.210322740946	1.0
GO:0015793	glycerol transport	2	1	B9J08_000938,	50.0	33.43	66.8	0.0296939590058	0.210322740946	1.0
GO:2001246	negative regulation of phosphatidylcholine biosynthetic process	2	1	B9J08_000635,	50.0	33.43	66.8	0.0296939590058	0.210322740946	1.0
GO:0075260	regulation of spore-bearing organ development	2	1	B9J08_004445,	50.0	33.43	66.8	0.0296939590058	0.210322740946	1.0
GO:0150174	negative regulation of phosphatidylcholine metabolic process	2	1	B9J08_000635,	50.0	33.43	66.8	0.0296939590058	0.210322740946	1.0
GO:0015866	ADP transport	2	1	B9J08_000434,	50.0	33.43	66.8	0.0296939590058	0.210322740946	1.0
GO:0097080	plasma membrane selenite transport	2	1	B9J08_001464,	50.0	33.43	66.8	0.0296939590058	0.210322740946	1.0
GO:0070796	regulation of cleistothecium development	2	1	B9J08_004445,	50.0	33.43	66.8	0.0296939590058	0.210322740946	1.0
GO:1902058	regulation of sporocarp development involved in sexual reproduction	2	1	B9J08_004445,	50.0	33.43	66.8	0.0296939590058	0.210322740946	1.0
GO:0006290	pyrimidine dimer repair	2	1	B9J08_004445,	50.0	33.43	66.8	0.0296939590058	0.210322740946	1.0
GO:0051239	regulation of multicellular organismal process	2	1	B9J08_004445,	50.0	33.43	66.8	0.0296939590058	0.210322740946	1.0
GO:0098655	cation transmembrane transport	79	4	B9J08_002108,B9J08_002855,B9J08_003002,B9J08_003754,	5.1	3.39	3.66	0.0297626520207	0.210322740946	1.0
GO:0006915	apoptotic process	19	2	B9J08_000434,B9J08_001227,	10.5	7.04	7.95	0.0320090359572	0.223711504052	1.0
GO:0015850	organic hydroxy compound transport	20	2	B9J08_000938,B9J08_004040,	10.0	6.69	7.5	0.0352273211641	0.234330428477	1.0
GO:0010467	gene expression	958	21	B9J08_000207,B9J08_000245,B9J08_000705,B9J08_000714,B9J08_000870,B9J08_001133,B9J08_001385,B9J08_001512,B9J08_002312,B9J08_002483,B9J08_002604,B9J08_002710,B9J08_002808,B9J08_002981,B9J08_003688,B9J08_003906,B9J08_004035,B9J08_004119,B9J08_004654,B9J08_004826,B9J08_005116,	2.2	1.47	1.68	0.0369647038945	0.234330428477	1.0
GO:0015698	inorganic anion transport	21	2	B9J08_001464,B9J08_002202,	9.5	6.37	7.11	0.0385655560119	0.234330428477	1.0
GO:0012501	programmed cell death	21	2	B9J08_000434,B9J08_001227,	9.5	6.37	7.11	0.0385655560119	0.234330428477	1.0
GO:0006139	nucleobase-containing compound metabolic process	1148	24	B9J08_000207,B9J08_000245,B9J08_000714,B9J08_000870,B9J08_001133,B9J08_001227,B9J08_001385,B9J08_001512,B9J08_001819,B9J08_002312,B9J08_002483,B9J08_002604,B9J08_002710,B9J08_002808,B9J08_002855,B9J08_002981,B9J08_003688,B9J08_003906,B9J08_004035,B9J08_004119,B9J08_004445,B9J08_004654,B9J08_004826,B9J08_005116,	2.1	1.4	1.62	0.0416970416528	0.234330428477	1.0
GO:0015914	phospholipid transport	22	2	B9J08_000635,B9J08_001815,	9.1	6.08	6.75	0.0420195435622	0.234330428477	1.0
GO:0009732	detection of hexose stimulus	3	1	B9J08_002250,	33.3	22.29	33.39	0.0442132883919	0.234330428477	1.0
GO:0009102	biotin biosynthetic process	3	1	B9J08_001884,	33.3	22.29	33.39	0.0442132883919	0.234330428477	1.0
GO:0009637	response to blue light	3	1	B9J08_004445,	33.3	22.29	33.39	0.0442132883919	0.234330428477	1.0
GO:0009730	detection of carbohydrate stimulus	3	1	B9J08_002250,	33.3	22.29	33.39	0.0442132883919	0.234330428477	1.0
GO:0033215	reductive iron assimilation	3	1	B9J08_002108,	33.3	22.29	33.39	0.0442132883919	0.234330428477	1.0
GO:0006768	biotin metabolic process	3	1	B9J08_001884,	33.3	22.29	33.39	0.0442132883919	0.234330428477	1.0
GO:1902906	proteasome storage granule assembly	3	1	B9J08_002855,	33.3	22.29	33.39	0.0442132883919	0.234330428477	1.0
GO:0015671	oxygen transport	3	1	B9J08_001182,	33.3	22.29	33.39	0.0442132883919	0.234330428477	1.0
GO:0034764	positive regulation of transmembrane transport	3	1	B9J08_002666,	33.3	22.29	33.39	0.0442132883919	0.234330428477	1.0
GO:0072530	purine-containing compound transmembrane transport	3	1	B9J08_000434,	33.3	22.29	33.39	0.0442132883919	0.234330428477	1.0
GO:1904064	positive regulation of cation transmembrane transport	3	1	B9J08_002666,	33.3	22.29	33.39	0.0442132883919	0.234330428477	1.0
GO:0071483	cellular response to blue light	3	1	B9J08_004445,	33.3	22.29	33.39	0.0442132883919	0.234330428477	1.0
GO:0034287	detection of monosaccharide stimulus	3	1	B9J08_002250,	33.3	22.29	33.39	0.0442132883919	0.234330428477	1.0
GO:0036265	RNA (guanine-N7)-methylation	3	1	B9J08_002808,	33.3	22.29	33.39	0.0442132883919	0.234330428477	1.0
GO:0034767	positive regulation of ion transmembrane transport	3	1	B9J08_002666,	33.3	22.29	33.39	0.0442132883919	0.234330428477	1.0
GO:0051083	'de novo' cotranslational protein folding	3	1	B9J08_001385,	33.3	22.29	33.39	0.0442132883919	0.234330428477	1.0
GO:0009593	detection of chemical stimulus	3	1	B9J08_002250,	33.3	22.29	33.39	0.0442132883919	0.234330428477	1.0
GO:0051606	detection of stimulus	3	1	B9J08_002250,	33.3	22.29	33.39	0.0442132883919	0.234330428477	1.0
GO:0051594	detection of glucose	3	1	B9J08_002250,	33.3	22.29	33.39	0.0442132883919	0.234330428477	1.0
GO:0035435	phosphate ion transmembrane transport	3	1	B9J08_002202,	33.3	22.29	33.39	0.0442132883919	0.234330428477	1.0
GO:0015669	gas transport	3	1	B9J08_001182,	33.3	22.29	33.39	0.0442132883919	0.234330428477	1.0
GO:0015791	polyol transport	3	1	B9J08_000938,	33.3	22.29	33.39	0.0442132883919	0.234330428477	1.0
GO:1901679	nucleotide transmembrane transport	3	1	B9J08_000434,	33.3	22.29	33.39	0.0442132883919	0.234330428477	1.0
GO:0008219	cell death	23	2	B9J08_000434,B9J08_001227,	8.7	5.81	6.43	0.04558518243	0.239604760541	1.0
GO:0015748	organophosphate ester transport	54	3	B9J08_000434,B9J08_000635,B9J08_001815,	5.6	3.71	4.0	0.0462187667048	0.240943734625	1.0

## Sheet: Cellular Component down-genes
File S2: GO terms of cellular component for downregulated genes
ID	Name	Bgd count	Result count	Result gene list	Pct of bgd	Fold enrichment	Odds ratio	P-value	Benjamini	Bonferroni
GO:0030684	preribosome	125	12	B9J08_000207,B9J08_000714,B9J08_000870,B9J08_001087,B9J08_001133,B9J08_001512,B9J08_002312,B9J08_002604,B9J08_002981,B9J08_003906,B9J08_004826,B9J08_005106,	9.6	6.42	8.23	2.21920292658e-07	3.26222830208e-05	3.26222830208e-05
GO:0005730	nucleolus	222	14	B9J08_000207,B9J08_000245,B9J08_000870,B9J08_001133,B9J08_001385,B9J08_002312,B9J08_002483,B9J08_002604,B9J08_002808,B9J08_002981,B9J08_003906,B9J08_004035,B9J08_004826,B9J08_005116,	6.3	4.22	5.29	3.50937867975e-06	0.000184356787668	0.000515878665923
GO:0044428	obsolete nuclear part	192	13	B9J08_000207,B9J08_000245,B9J08_000870,B9J08_001133,B9J08_001385,B9J08_002312,B9J08_002483,B9J08_002604,B9J08_002808,B9J08_002981,B9J08_004035,B9J08_004826,B9J08_005116,	6.8	4.53	5.65	3.76238342179e-06	0.000184356787668	0.000553070363003
GO:0032040	small-subunit processome	45	6	B9J08_001133,B9J08_002312,B9J08_002604,B9J08_002981,B9J08_003906,B9J08_004826,	13.3	8.91	10.99	4.6355463666e-05	0.00170356328973	0.00681425315891
GO:0030689	Noc complex	4	2	B9J08_004826,B9J08_005106,	50.0	33.43	67.76	0.00129791327188	0.0375162624465	0.190793250966
GO:0005886	plasma membrane	224	10	B9J08_000938,B9J08_001082,B9J08_001162,B9J08_001464,B9J08_002108,B9J08_002202,B9J08_002666,B9J08_002855,B9J08_003002,B9J08_004775,	4.5	2.98	3.42	0.00163217083474	0.0375162624465	0.239929112706
GO:0033573	high-affinity iron permease complex	5	2	B9J08_002108,B9J08_003002,	40.0	26.74	45.17	0.00214227052403	0.0375162624465	0.314913767032
GO:1905862	ferroxidase complex	5	2	B9J08_002108,B9J08_003002,	40.0	26.74	45.17	0.00214227052403	0.0375162624465	0.314913767032
GO:1990904	ribonucleoprotein complex	406	14	B9J08_000207,B9J08_000714,B9J08_000870,B9J08_001087,B9J08_001133,B9J08_001385,B9J08_001512,B9J08_001704,B9J08_002312,B9J08_002604,B9J08_002981,B9J08_003906,B9J08_004826,B9J08_005106,	3.4	2.31	2.69	0.00229691402734	0.0375162624465	0.337646362018
GO:0030687	preribosome, large subunit precursor	48	4	B9J08_000207,B9J08_001087,B9J08_001512,B9J08_005106,	8.3	5.57	6.29	0.00544132235256	0.0799874385826	0.799874385826
GO:0031981	nuclear lumen	504	15	B9J08_000207,B9J08_000245,B9J08_000870,B9J08_001133,B9J08_001385,B9J08_002312,B9J08_002483,B9J08_002604,B9J08_002808,B9J08_002981,B9J08_003906,B9J08_004035,B9J08_004826,B9J08_005106,B9J08_005116,	3.0	1.99	2.3	0.00649460407577	0.0867915271944	0.954706799138
GO:0030692	Noc4p-Nop14p complex	1	1	B9J08_004826,	100.0	66.86	inf	0.0149572649573	0.174882712353	1.0
GO:1902495	transmembrane transporter complex	13	2	B9J08_002108,B9J08_003002,	15.4	10.29	12.3	0.0154658180993	0.174882712353	1.0
GO:0101031	chaperone complex	14	2	B9J08_000207,B9J08_001087,	14.3	9.55	11.27	0.0178706767191	0.182300553127	1.0
GO:0030686	90S preribosome	38	3	B9J08_003906,B9J08_004826,B9J08_005106,	7.9	5.28	5.85	0.0186020972579	0.182300553127	1.0
GO:0098797	plasma membrane protein complex	17	2	B9J08_002108,B9J08_003002,	11.8	7.87	9.01	0.0259495913413	0.207857713041	1.0
GO:0071944	cell periphery	390	11	B9J08_000938,B9J08_001082,B9J08_001162,B9J08_001227,B9J08_001464,B9J08_002108,B9J08_002202,B9J08_002666,B9J08_002855,B9J08_003002,B9J08_004775,	2.8	1.89	2.08	0.0286369296967	0.207857713041	1.0
GO:0030688	preribosome, small subunit precursor	18	2	B9J08_000714,B9J08_004826,	11.1	7.43	8.44	0.0289149947695	0.207857713041	1.0
GO:0016021	integral component of membrane	1053	23	B9J08_000008,B9J08_000434,B9J08_000938,B9J08_001464,B9J08_001487,B9J08_001815,B9J08_002108,B9J08_002202,B9J08_002250,B9J08_002372,B9J08_002541,B9J08_002660,B9J08_002666,B9J08_002855,B9J08_003002,B9J08_003392,B9J08_003754,B9J08_004040,B9J08_004465,B9J08_004650,B9J08_004775,B9J08_004893,B9J08_005323,	2.2	1.46	1.7	0.0294314285975	0.207857713041	1.0
GO:0030690	Noc1p-Noc2p complex	2	1	B9J08_005106,	50.0	33.43	66.8	0.0296939590058	0.207857713041	1.0
GO:0030691	Noc2p-Noc3p complex	2	1	B9J08_005106,	50.0	33.43	66.8	0.0296939590058	0.207857713041	1.0
GO:0005887	integral component of plasma membrane	19	2	B9J08_001464,B9J08_002666,	10.5	7.04	7.95	0.0320090359572	0.213878558441	1.0
GO:0031224	intrinsic component of membrane	1070	23	B9J08_000008,B9J08_000434,B9J08_000938,B9J08_001464,B9J08_001487,B9J08_001815,B9J08_002108,B9J08_002202,B9J08_002250,B9J08_002372,B9J08_002541,B9J08_002660,B9J08_002666,B9J08_002855,B9J08_003002,B9J08_003392,B9J08_003754,B9J08_004040,B9J08_004465,B9J08_004650,B9J08_004775,B9J08_004893,B9J08_005323,	2.1	1.44	1.67	0.0349506318531	0.223380125322	1.0
GO:0031515	tRNA (m1A) methyltransferase complex	3	1	B9J08_004654,	33.3	22.29	33.39	0.0442132883919	0.249975130523	1.0
GO:0035361	Cul8-RING ubiquitin ligase complex	3	1	B9J08_001819,	33.3	22.29	33.39	0.0442132883919	0.249975130523	1.0
GO:0034457	Mpp10 complex	3	1	B9J08_003906,	33.3	22.29	33.39	0.0442132883919	0.249975130523	1.0
