# Supplementary material for: Ume6-dependent pathways of morphogenesis and biofilm formation in Candida auris
Source: Microbiol Spectr. 2024 Sep 19;12(11):e01531-24. doi: 10.1128/spectrum.01531-24 (PMC11537075; doi:10.1128/spectrum.01531-24)
Supplement: Supplementary File S3 — Detailed list of genes (n=46). [file spectrum.01531-24-s0004.xlsx]

## Sheet: NES_table_annotation
File S3: Detailed list of genes (n=46) that are both upregulated in the UME6HA strain (this study) and in the yeast to filamentous phenotype triggered by passage through mammalian body (Yue et al. Emerg Microbes Infect 2018; 7:188; doi: 10.1038/s41426-018-0187-x)
GSEA analysis using parameters as described in the materials and methods
NAME	SYMBOL	locus tag	RANK IN GENE LIST	RANK METRIC SCORE	RUNNING ES	CORE ENRICHMENT	Description	Top hit similarity
row_0	B9J08_004498	SBP28_004635	0	12.24	0.07	Yes	Agglutinin-like protein 1 CDS	similar to sp|P46590.1|Agglutinin-like protein 1, Adhesin 1 Candida albicans
row_1	B9J08_004946	SBP28_004253	3	6.67	0.1	Yes	Hypha-specific G1 cyclin-related protein 1 CDS	similar to sp|Q5ABE2.2|Hypha-specific G1 cyclin-related protein 1 Candida albicans SC5314
row_2	B9J08_000266	SBP28_002159	6	5.28	0.13	Yes	putative cell wall protein CDS	similar to ref|XP_025342234.1|hypothetical protein CXQ85_000266 Candida haemuloni
row_3	B9J08_000389	SBP28_002278	7	5.17	0.16	Yes	Non-heme chloroperoxidase CDS	similar to sp|O31158.3|Non-heme chloroperoxidase, Chloride peroxidase, Chloroperoxidase F, CPO-F Pseudomonas fluorescens
row_4	B9J08_004110	SBP28_005092	9	4.9	0.18	Yes	Cell wall protein IFF9 CDS	similar to sp|Q5A6U1.2|Cell wall protein IFF9, Adhesin-like protein IFF9 Candida albicans SC5314
row_5	B9J08_004477	SBP28_004712	10	4.73	0.21	Yes	glucan 1,3-beta-glucosidase CDS	similar to sp|Q12700.1|Glucan 1,3-beta-glucosidase, Exo-1,3-beta-glucanase Schwanniomyces occidentalis
row_6	B9J08_001054	SBP28_002926	20	3.59	0.21	Yes	hypothetical protein CDS	similar to ref|XP_025341216.1|hypothetical protein CXQ85_002061 Candida haemuloni
row_7	B9J08_004971	SBP28_004228	22	3.38	0.22	Yes	Stress protein DDR48 CDS	similar to sp|P18899.4|Stress protein DDR48, DNA damage-responsive protein 48, DDRP 48, Flocculent-specific protein, YP 75 Saccharomyces cerevisiae S288C
row_8	B9J08_001950	SBP28_002943	23	3.35	0.24	Yes	Putative formamidase C869.04 CDS	similar to sp|Q9URY7.1|Putative formamidase C869.04, Formamide amidohydrolase Schizosaccharomyces pombe 972h-
row_9	B9J08_003465	SBP28_000615	25	3.24	0.26	Yes	Uncharacterized MFS-type transporter C1271.10c CDS	similar to sp|O94343.1|Uncharacterized MFS-type transporter C1271.10c Schizosaccharomyces pombe 972h-
row_10	B9J08_005403	SBP28_003799	26	3.22	0.28	Yes	MFS antiporter QDR3 CDS	similar to sp|Q59XM0.2|MFS antiporter QDR3 Candida albicans SC5314
row_11	B9J08_001294	SBP28_003448	32	2.96	0.28	Yes	Putative amidase C550.07 CDS	similar to sp|O59805.1|Putative amidase C550.07 Schizosaccharomyces pombe 972h-
row_12	B9J08_002297	SBP28_005151	34	2.9	0.29	Yes	Putative tartrate transporter CDS	similar to sp|Q10097.1|Uncharacterized transporter C11D3.18C Schizosaccharomyces pombe 972h-
row_13	B9J08_004173	SBP28_005031	39	2.8	0.3	Yes	Lipase 1 CDS	similar to sp|O94091.2|Lipase 1 Candida albicans
row_14	B9J08_002069	SBP28_003059	42	2.62	0.31	Yes	Pheromone alpha factor receptor CDS	similar to sp|P12384.1|Pheromone alpha factor receptor Lachancea kluyveri
row_15	B9J08_000871	SBP28_002748	44	2.56	0.32	Yes	Bleomycin hydrolase CDS	similar to sp|P70645.1|Bleomycin hydrolase, BH, BLM hydrolase, BMH Rattus norvegicus
row_16	B9J08_005345	SBP28_003855	53	2.4	0.31	Yes	Putative tartrate transporter CDS	similar to sp|Q10097.1|Uncharacterized transporter C11D3.18C Schizosaccharomyces pombe 972h-
row_17	B9J08_000249	SBP28_002143	57	2.36	0.32	Yes	hypothetical protein CDS	similar to ref|XP_025335456.1|uncharacterized protein CXQ87_002657 Candida duobushaemulonis
row_18	B9J08_000117	SBP28_002019	62	2.29	0.32	Yes	Cell wall protein PGA30 CDS	similar to sp|Q5AA09.2|Predicted GPI-anchored protein 26 Candida albicans SC5314
row_19	B9J08_001956	SBP28_002949	79	2.15	0.29	Yes	Peroxisomal 2,4-dienoyl-CoA reductase SPS19 [(3E)-enoyl-CoA-producing] CDS	similar to sp|P32573.4|Peroxisomal 2,4-dienoyl-CoA reductase SPS19, Sporulation-specific protein SPX19 Saccharomyces cerevisiae S288C
row_20	B9J08_001518	SBP28_003659	80	2.14	0.3	Yes	Candidapepsin-2 CDS	similar to sp|P0CS83.1|Candidapepsin-2, ACP 2, Aspartate protease 2, Secreted aspartic protease 2 Candida albicans
row_21	B9J08_002296	SBP28_005150	86	2.08	0.3	Yes	hypothetical protein CDS	similar to ref|XP_025337393.1|uncharacterized protein CXQ87_004744 Candida duobushaemulonis
row_22	B9J08_004798	SBP28_004394	87	2.08	0.31	Yes	ornithine carbamoyltransferase CDS	similar to sp|P14995.1|Ornithine carbamoyltransferase, mitochondrial, Ornithine transcarbamylase, OTCase Pachysolen tannophilus
row_23	B9J08_000928	SBP28_002803	94	2.02	0.31	Yes	Aquaporin-1 CDS	similar to sp|P0CD92.1|Aquaporin-1 Saccharomyces cerevisiae
row_24	B9J08_001533	SBP28_001901	99	1.95	0.31	Yes	Aldehyde dehydrogenase CDS	similar to sp|P41751.1|Aldehyde dehydrogenase, ALDDH, ALDH Aspergillus niger
row_25	B9J08_001484	SBP28_003628	105	1.89	0.31	Yes	3-ketoacyl-CoA thiolase A, peroxisomal CDS	similar to sp|P33291.1|3-ketoacyl-CoA thiolase B, peroxisomal, Acetyl-CoA acyltransferase B, Beta-ketothiolase B, Peroxisomal 3-oxoacyl-CoA thiolase B
row_26	B9J08_001405	SBP28_003559	108	1.88	0.31	Yes	Lipid droplet phospholipase 1 CDS	similar to sp|Q08448.1|Lipid droplet phospholipase 1 Saccharomyces cerevisiae S288C
row_27	B9J08_002417	SBP28_005270	112	1.85	0.32	Yes	hypothetical protein CDS	similar to ref|XP_025343460.1|hypothetical protein CXQ85_005090 Candida haemuloni
row_28	B9J08_000918	SBP28_002793	121	1.79	0.3	Yes	pH-responsive protein 1 CDS	similar to sp|P43076.4|pH-responsive protein 1, pH-regulated protein 1 Candida albicans SC5314
row_29	B9J08_002847	SBP28_001267	123	1.78	0.31	Yes	peroxisomal hydratase-dehydrogenase-epimerase CDS	similar to sp|P22414.2|Peroxisomal hydratase-dehydrogenase-epimerase, HDE, Multifunctional beta-oxidation protein
row_30	B9J08_001622	SBP28_001821	124	1.78	0.32	Yes	Anthocyanidin reductase ((2S)-flavan-3-ol-forming)CDS	similar to sp|P83775.2|Putative NADPH-dependent methylglyoxal reductase GRP2, Cytoplasmic antigenic protein 2 Candida albicans SC5314
row_31	B9J08_005308	SBP28_003891	126	1.78	0.33	Yes	Cytochrome P450 monooxygenase otaC CDS	similar to sp|A2R6G9.1|Cytochrome P450 monooxygenase ota3, Ochratoxin synthesis protein 3 Aspergillus niger CBS 513.88
row_32	B9J08_003015	SBP28_001060	128	1.76	0.34	Yes	Peroxisomal membrane protein LPX1 CDS	similar to sp|Q12405.1|Peroxisomal membrane protein LPX1, Lipase of peroxisomes protein 1 Saccharomyces cerevisiae S288C
row_33	B9J08_001621	SBP28_001822	132	1.73	0.34	Yes	Uncharacterized protein YbiU CDS	similar to sp|P75791.1|Uncharacterized protein YbiU Escherichia coli K-12
row_34	B9J08_000116	SBP28_002018	134	1.73	0.35	Yes	putative cell wall CDS	similar to sp|Q5A5U6.1|Cell wall protein PGA30, GPI-anchored protein 30, LDG family protein 6 Candida albicans SC5314
row_35	B9J08_001339	SBP28_003493	136	1.7	0.35	Yes	Cell wall protein RHD3 CDS	similar to sp|Q5A5U4.1|Cell wall protein RHD3, LDG family protein 7, Predicted GPI-anchored protein 29, Repressed during hyphae development protein 3 Candida albicans SC5314
row_36	B9J08_003251	SBP28_001485	138	1.7	0.36	Yes	Uncharacterized glycosyl hydrolase YBR056W CDS	similar to sp|P38081.1|Uncharacterized glycosyl hydrolase YBR056W Saccharomyces cerevisiae S288C
row_36	B9J08_003251	SBP28_000823	138	1.7	0.36	Yes	Glucan 1,3-beta-glucosidase CDS	similar to sp|Q12700.1|Glucan 1,3-beta-glucosidase, Exo-1,3-beta-glucanase Schwanniomyces occidentalis
row_37	B9J08_003981	SBP28_000120	144	1.66	0.36	Yes	Multidrug resistance protein 1 (MDR1) CDS	similar to sp|Q5ABU7.2|Multidrug resistance protein 1, Benomyl resistance protein 1 Candida albicans SC5314
row_38	B9J08_003689	SBP28_000393	146	1.66	0.36	Yes	E3 ubiquitin-protein ligase PIB1 CDS	similar to sp|Q06651.1|E3 ubiquitin-protein ligase PIB1, Phosphatidylinositol 3-phosphate-binding protein 1, RING-type E3 ubiquitin transferase PIB1 Saccharomyces cerevisiae S288C
row_39	B9J08_001534	SBP28_001900	148	1.65	0.37	Yes	Candidapepsin-4 CDS	similar to sp|Q5A8N2.1|Candidapepsin-4, ACP 4, Aspartate protease 4, Secreted aspartic protease 4 Candida albicans SC5314
row_40	B9J08_002171	SBP28_003159	153	1.61	0.37	Yes	Histone acetyltransferase HPA2 CDS	similar to sp|Q06592.1|Histone acetyltransferase HPA2 Saccharomyces cerevisiae S288C
row_41	B9J08_000885	SBP28_002761	156	1.59	0.37	Yes	hypothetical protein CDS	similar to ref|XP_025339745.1|hypothetical protein CXQ85_001094 Candida haemuloni
row_42	B9J08_004790	SBP28_004401	157	1.58	0.38	Yes	hypothetical protein, partial CDS	similar to gb|PYD23881.1|hypothetical protein DND58_29395, partial Pseudomonas syringae pv. pisi
row_43	B9J08_004174	SBP28_005030	165	1.55	0.37	Yes	hypothetical protein CDS
row_44	B9J08_001364	SBP28_003517	167	1.54	0.38	Yes	Cytochrome P450 monooxygenase orf2 CDS	similar to sp|A2QTE8.1|Cytochrome P450 monooxygenase orf2, Pestalamide A biosynthesis cluster protein orf2 Aspergillus niger CBS 513.88
row_45	B9J08_003909	SBP28_000054	168	1.54	0.39	Yes	Putative steryl acetyl hydrolase mug81 CDS	similar to sp|P18773.2|Esterase Acinetobacter lwoffii
